# Supplementary material for: Unexpected reactions of NHC*—CuI and —AgI bromides with potassium thio- or seleno­cyanate
Source: Acta Crystallogr E Crystallogr Commun. 2019 Oct 22;75(Pt 11):1657–63. doi: 10.1107/S2056989019013719 (PMC6829722; doi:10.1107/S2056989019013719)
Supplement: Supplementary file 1 [file e-75-01657-sup1.cif]

##############################################################################
#                                                                            #
# This CIF contains the data in a paper accepted for publication in          #
# Acta Crystallographica Section E. It conforms to the requirements of       #
# Notes for Authors for Acta Crystallographica Section E, and has been       #
# peer reviewed under the auspices of the IUCr Commission on Journals.       #
#                                                                            #
# Full details of the Crystallographic Information File format               #
# are given in the paper "The Crystallographic Information File (CIF):       #
# a New Standard Archive File for Crystallography" by S. R. Hall, F. H.      #
# Allen and I. D. Brown [Acta Cryst. (1991), A47, 655-685].                  #
#                                                                            #
# The current version of the core CIF dictionary is obtainable from          #
# ftp://ftp.iucr.org/pub/cif_core.dic.                                       #
#                                                                            #
# Software is freely available for graphical display of the structure(s)     #
# in this CIF. For information consult the CIF software page                 #
# http://www.iucr.org/resources/cif/software.                                #
#                                                                            #
# This file may be used for bona fide research purposes within the           #
# scientific community so long as proper attribution is given to the journal # 
# article from which it was obtained.                                        #
#                                                                            #
##############################################################################
data_1
_audit_creation_method     SHELXL-2014
_chemical_name_systematic
;
Bis[bis(1,3-dibenzyl-4,5-diphenylimidazol-2-ylidene)silver(I)]
tris(thiocyanato)argentate(I) diethyl ether disolvate
;
_chemical_name_common     ?
_chemical_formula_moiety     '2(C58 H48 Ag N4 +), C3 Ag N3 S3 2-, 2(C4 H10 O)'
_chemical_formula_sum     'C127 H116 Ag3 N11 O2 S3'
_chemical_formula_iupac     '[Ag (C29 H24 N2)2] [Ag (N C S)3], 2C4 H10 O'
_chemical_formula_weight     2248.09
_chemical_melting_point     ?
_space_group_crystal_system     triclinic
_space_group_name_H-M_alt     'P -1'
_space_group_name_Hall     '-P 1'
loop_
    _space_group_symop_operation_xyz
    'x, y, z'
    '-x, -y, -z'
_cell_length_a     14.86462(8)
_cell_length_b     19.37140(10)
_cell_length_c     19.85451(9)
_cell_angle_alpha     102.7710(4)
_cell_angle_beta     100.8268(4)
_cell_angle_gamma     99.5778(4)
_cell_volume     5345.84(5)
_cell_formula_units_Z     2
_cell_measurement_reflns_used     59132
_cell_measurement_theta_min     3.7400
_cell_measurement_theta_max     76.6550
_cell_measurement_temperature     100(2)
_exptl_crystal_description     needle
_exptl_crystal_colour     colourless
_exptl_crystal_size_max     0.321
_exptl_crystal_size_mid     0.063
_exptl_crystal_size_min     0.039
_exptl_crystal_density_diffrn     1.397
_exptl_crystal_density_meas     ?
_exptl_crystal_density_method     ?
_exptl_crystal_F_000     2320
_exptl_absorpt_coefficient_mu     5.369
_exptl_absorpt_correction_type     gaussian
_exptl_absorpt_process_details
;
(CrysAlis PRO; Rigaku OD, 2015)
;
_exptl_absorpt_correction_T_min     0.437
_exptl_absorpt_correction_T_max     0.848
_exptl_special_details     ?
_diffrn_ambient_temperature     100(2)
_diffrn_source     'micro-focus sealed X-ray tube'
_diffrn_radiation_type     CuK\a
_diffrn_radiation_wavelength     1.54184
_diffrn_measurement_device_type     'Rigaku SuperNova, Dual, Cu at zero, Atlas'
_diffrn_measurement_method     '\w scans'
_diffrn_detector_area_resol_mean     10.3196
_diffrn_reflns_number     140384
_diffrn_reflns_av_R_equivalents     0.0452
_diffrn_reflns_av_unetI/netI     0.0249
_diffrn_reflns_theta_min     3.424
_diffrn_reflns_theta_max     76.910
_diffrn_reflns_theta_full     67.684
_diffrn_measured_fraction_theta_max     0.991
_diffrn_measured_fraction_theta_full     1.000
_diffrn_reflns_limit_h_min     -18
_diffrn_reflns_limit_h_max     17
_diffrn_reflns_limit_k_min     -24
_diffrn_reflns_limit_k_max     24
_diffrn_reflns_limit_l_min     -24
_diffrn_reflns_limit_l_max     25
_refine_special_details
;
 The structure was first solved by the Patterson method as implemented in
 SHELXS. The three silver atoms and one sulfur atom were located. The result
 was subjected to the Tangens Expansion formula as implemented in SHELXS.
 Almost all non-hydrogen atoms were located. The remainder was found in the
 difference fourier map from SHELXL refinements.
 The PLATON SQUEEZE procedure (A. L. Spek. Acta Cryst. C71, 2015, 9-18) was
 used to treat regions of disordered solvent which could not be modelled in
 terms of atomic sites. The number of electrons found in these regions, 82,
 was assigned to 2 molecules of diethylether. 2 diethylethers
 would give 84 electrons.
;
_reflns_number_total     22376
_reflns_number_gt     19576
_reflns_threshold_expression     'I > 2\s(I)'
_refine_ls_structure_factor_coef     Fsqd
_refine_ls_matrix_type     full
_refine_ls_R_factor_all     0.0368
_refine_ls_R_factor_gt     0.0298
_refine_ls_wR_factor_gt     0.0759
_refine_ls_wR_factor_ref     0.0803
_refine_ls_goodness_of_fit_ref     1.027
_refine_ls_restrained_S_all     1.027
_refine_ls_number_reflns     22376
_refine_ls_number_parameters     1309
_refine_ls_number_restraints     0
_refine_ls_hydrogen_treatment     constr
_refine_ls_weighting_scheme     calc
_refine_ls_weighting_details
              'w=1/[\s^2^(Fo^2^)+(0.0438P)^2^+3.1890P] where P=(Fo^2^+2Fc^2^)/3'
_atom_sites_solution_hydrogens     geom
_atom_sites_solution_primary     heavy
_atom_sites_solution_secondary     other
_refine_ls_shift/su_max     0.003
_refine_ls_shift/su_mean     0.000
_refine_diff_density_max     0.983
_refine_diff_density_min     -1.133
_refine_ls_extinction_method     none
_refine_ls_extinction_coef     .
loop_
    _atom_type_symbol
    _atom_type_description
    _atom_type_scat_dispersion_real
    _atom_type_scat_dispersion_imag
    _atom_type_scat_source
    'C' 'C' 0.0181 0.0091
                         'International Tables Vol C Tables 4.2.6.8 and 6.1.1.4'
    'H' 'H' 0.0000 0.0000
                         'International Tables Vol C Tables 4.2.6.8 and 6.1.1.4'
    'Ag' 'Ag' 0.1306 4.2820
                         'International Tables Vol C Tables 4.2.6.8 and 6.1.1.4'
    'N' 'N' 0.0311 0.0180
                         'International Tables Vol C Tables 4.2.6.8 and 6.1.1.4'
    'O' 'O' 0.0492 0.0322
                         'International Tables Vol C Tables 4.2.6.8 and 6.1.1.4'
    'S' 'S' 0.3331 0.5567
                         'International Tables Vol C Tables 4.2.6.8 and 6.1.1.4'
_computing_data_collection
;
CrysAlis PRO (Rigaku OD, 2015)
;
_computing_cell_refinement
;
CrysAlis PRO (Rigaku OD, 2015)
;
_computing_data_reduction
;
CrysAlis PRO (Rigaku OD, 2015)
;
_computing_structure_solution
;
SHELXT (Sheldrick, 2015a)
;
_computing_structure_refinement
;
SHELXL2014 (Sheldrick, 2015b)
;
_computing_molecular_graphics
;
DIAMOND (Brandenburg, 1999)
;
_computing_publication_material
;
publCIF (Westrip, 2010)
;
loop_
    _atom_site_type_symbol
    _atom_site_label
    _atom_site_fract_x
    _atom_site_fract_y
    _atom_site_fract_z
    _atom_site_U_iso_or_equiv
    _atom_site_adp_type
    _atom_site_calc_flag
    _atom_site_occupancy
    _atom_site_disorder_assembly
    _atom_site_disorder_group
    Ag Ag1 0.98105(2) 0.78382(2) -0.03379(2) 0.02968(4) Uani d 1 . .
    C C1 1.21022(18) 0.70910(14) -0.00838(13) 0.0331(5) Uani d 1 . .
    H H1 1.2339 0.7517 0.0297 0.040 Uiso calc 1 . .
    C C2 1.2083(2) 0.64179(15) 0.00485(16) 0.0424(6) Uani d 1 . .
    H H2 1.2296 0.6383 0.0519 0.051 Uiso calc 1 . .
    C C3 1.1753(2) 0.57962(15) -0.05035(18) 0.0507(7) Uani d 1 . .
    H H3 1.1755 0.5334 -0.0415 0.061 Uiso calc 1 . .
    C C4 1.1422(2) 0.58496(15) -0.11839(18) 0.0519(7) Uani d 1 . .
    H H4 1.1180 0.5423 -0.1562 0.062 Uiso calc 1 . .
    C C5 1.14406(19) 0.65222(14) -0.13158(13) 0.0364(5) Uani d 1 . .
    H H5 1.1221 0.6555 -0.1787 0.044 Uiso calc 1 . .
    C C6 1.17778(15) 0.71508(12) -0.07678(11) 0.0252(4) Uani d 1 . .
    C C7 1.17739(17) 0.78740(12) -0.09409(11) 0.0266(4) Uani d 1 . .
    H H7A 1.2299 0.7994 -0.1166 0.032 Uiso calc 1 . .
    H H7B 1.1181 0.7839 -0.1284 0.032 Uiso calc 1 . .
    N N1 1.18670(13) 0.84520(10) -0.03008(9) 0.0227(3) Uani d 1 . .
    C C8 1.11579(15) 0.85001(12) 0.00299(11) 0.0249(4) Uani d 1 . .
    C C9 1.27183(15) 0.88709(11) 0.01320(11) 0.0222(4) Uani d 1 . .
    C C10 1.36079(17) 0.89170(12) -0.01006(13) 0.0295(5) Uani d 1 . .
    C C11 1.3764(2) 0.92388(17) -0.06298(14) 0.0426(6) Uani d 1 . .
    H H11 1.3296 0.9450 -0.0850 0.051 Uiso calc 1 . .
    C C12 1.4622(2) 0.9258(2) -0.08513(16) 0.0554(9) Uani d 1 . .
    H H12 1.4715 0.9461 -0.1234 0.066 Uiso calc 1 . .
    C C13 1.5306(3) 0.8988(2) -0.0515(2) 0.0630(9) Uani d 1 . .
    H H13 1.5880 0.9003 -0.0662 0.076 Uiso calc 1 . .
    C C14 1.5177(3) 0.8688(2) 0.0043(3) 0.0773(13) Uani d 1 . .
    H H14 1.5669 0.8513 0.0285 0.093 Uiso calc 1 . .
    C C15 1.4337(2) 0.8643(2) 0.0246(2) 0.0573(9) Uani d 1 . .
    H H15 1.4246 0.8427 0.0620 0.069 Uiso calc 1 . .
    C C16 1.25234(14) 0.92016(11) 0.07505(11) 0.0226(4) Uani d 1 . .
    C C17 1.31529(15) 0.96909(12) 0.14136(11) 0.0256(4) Uani d 1 . .
    C C18 1.31124(18) 1.04121(14) 0.16332(13) 0.0344(5) Uani d 1 . .
    H H18 1.2679 1.0604 0.1351 0.041 Uiso calc 1 . .
    C C19 1.3699(2) 1.08602(16) 0.22635(14) 0.0423(6) Uani d 1 . .
    H H19 1.3666 1.1355 0.2406 0.051 Uiso calc 1 . .
    C C20 1.4316(2) 1.05965(17) 0.26750(14) 0.0467(7) Uani d 1 . .
    H H20 1.4726 1.0908 0.3098 0.056 Uiso calc 1 . .
    C C21 1.4348(3) 0.9874(2) 0.24781(18) 0.0632(10) Uani d 1 . .
    H H21 1.4764 0.9684 0.2776 0.076 Uiso calc 1 . .
    C C22 1.3773(2) 0.94223(17) 0.18435(17) 0.0533(8) Uani d 1 . .
    H H22 1.3808 0.8927 0.1706 0.064 Uiso calc 1 . .
    N N2 1.15577(13) 0.89728(10) 0.06686(9) 0.0247(4) Uani d 1 . .
    C C23 1.10662(16) 0.91377(14) 0.12398(12) 0.0326(5) Uani d 1 . .
    H H23A 1.0382 0.8958 0.1046 0.039 Uiso calc 1 . .
    H H23B 1.1189 0.9669 0.1437 0.039 Uiso calc 1 . .
    C C24 1.13906(18) 0.87875(14) 0.18219(13) 0.0343(5) Uani d 1 . .
    C C25 1.1708(2) 0.92001(16) 0.25172(14) 0.0421(6) Uani d 1 . .
    H H25 1.1703 0.9702 0.2630 0.051 Uiso calc 1 . .
    C C26 1.2033(3) 0.88852(19) 0.30501(15) 0.0544(8) Uani d 1 . .
    H H26 1.2244 0.9171 0.3528 0.065 Uiso calc 1 . .
    C C27 1.2051(3) 0.8163(2) 0.28929(18) 0.0653(10) Uani d 1 . .
    H H27 1.2287 0.7951 0.3259 0.078 Uiso calc 1 . .
    C C28 1.1725(3) 0.77426(18) 0.21979(18) 0.0627(10) Uani d 1 . .
    H H28 1.1735 0.7241 0.2087 0.075 Uiso calc 1 . .
    C C29 1.1384(2) 0.80514(15) 0.16650(15) 0.0467(7) Uani d 1 . .
    H H29 1.1146 0.7760 0.1191 0.056 Uiso calc 1 . .
    C C30 0.7594(2) 0.86196(16) 0.02635(14) 0.0430(6) Uani d 1 . .
    H H30 0.7151 0.8203 0.0260 0.052 Uiso calc 1 . .
    C C31 0.7872(3) 0.9201(2) 0.08573(18) 0.0684(11) Uani d 1 . .
    H H31 0.7614 0.9181 0.1257 0.082 Uiso calc 1 . .
    C C32 0.8500(4) 0.9794(2) 0.0880(2) 0.0846(17) Uani d 1 . .
    H H32 0.8678 1.0193 0.1290 0.102 Uiso calc 1 . .
    C C33 0.8881(3) 0.98228(17) 0.0312(3) 0.0818(16) Uani d 1 . .
    H H33 0.9329 1.0242 0.0331 0.098 Uiso calc 1 . .
    C C34 0.8622(2) 0.92402(15) -0.03031(18) 0.0521(8) Uani d 1 . .
    H H34 0.8898 0.9259 -0.0695 0.063 Uiso calc 1 . .
    C C35 0.79556(17) 0.86395(12) -0.03230(12) 0.0312(5) Uani d 1 . .
    C C36 0.76054(18) 0.80201(12) -0.09808(11) 0.0297(5) Uani d 1 . .
    H H36A 0.6947 0.8014 -0.1199 0.036 Uiso calc 1 . .
    H H36B 0.7986 0.8093 -0.1328 0.036 Uiso calc 1 . .
    N N3 0.76572(13) 0.73222(10) -0.08206(9) 0.0238(4) Uani d 1 . .
    C C37 0.84843(15) 0.71588(12) -0.05818(11) 0.0252(4) Uani d 1 . .
    C C38 0.68993(15) 0.67697(11) -0.08559(10) 0.0220(4) Uani d 1 . .
    C C39 0.59068(15) 0.67846(11) -0.11029(11) 0.0233(4) Uani d 1 . .
    C C40 0.55652(17) 0.68480(13) -0.17863(11) 0.0288(5) Uani d 1 . .
    H H40 0.5977 0.6885 -0.2095 0.035 Uiso calc 1 . .
    C C41 0.46292(18) 0.68568(15) -0.20165(13) 0.0358(5) Uani d 1 . .
    H H41 0.4404 0.6901 -0.2482 0.043 Uiso calc 1 . .
    C C42 0.40217(18) 0.68017(16) -0.15754(15) 0.0404(6) Uani d 1 . .
    H H42 0.3382 0.6813 -0.1734 0.049 Uiso calc 1 . .
    C C43 0.4349(2) 0.67302(18) -0.08997(15) 0.0450(7) Uani d 1 . .
    H H43 0.3931 0.6687 -0.0596 0.054 Uiso calc 1 . .
    C C44 0.52835(18) 0.67213(15) -0.06656(13) 0.0344(5) Uani d 1 . .
    H H44 0.5502 0.6672 -0.0201 0.041 Uiso calc 1 . .
    C C45 0.72822(15) 0.62438(12) -0.06349(11) 0.0231(4) Uani d 1 . .
    C C46 0.68002(15) 0.55211(12) -0.06161(11) 0.0250(4) Uani d 1 . .
    C C47A 0.6756(10) 0.4947(3) -0.1191(3) 0.0382(19) Uani d 0.55(2) A 1
    H H47A 0.7054 0.5019 -0.1561 0.046 Uiso calc 0.55(2) A 1
    C C48A 0.6263(11) 0.4262(4) -0.1213(4) 0.047(2) Uani d 0.55(2) A 1
    H H48A 0.6223 0.3858 -0.1598 0.057 Uiso calc 0.55(2) A 1
    C C47B 0.6300(10) 0.4998(4) -0.1238(4) 0.030(2) Uani d 0.45(2) A 2
    H H47B 0.6306 0.5101 -0.1683 0.036 Uiso calc 0.45(2) A 2
    C C48B 0.5799(10) 0.4335(4) -0.1225(4) 0.035(2) Uani d 0.45(2) A 2
    H H48B 0.5449 0.3999 -0.1657 0.042 Uiso calc 0.45(2) A 2
    C C49 0.5803(2) 0.41677(14) -0.06271(16) 0.0413(6) Uani d 1 . .
    H H49A 0.5496 0.3695 -0.0633 0.050 Uiso calc 0.45(2) A 2
    H H49 0.5445 0.3710 -0.0637 0.050 Uiso calc 0.55(2) A 1
    C C50A 0.5907(9) 0.4743(5) -0.0091(7) 0.046(2) Uani d 0.55(2) A 1
    H H50A 0.5638 0.4690 0.0297 0.056 Uiso calc 0.55(2) A 1
    C C51A 0.6397(9) 0.5417(5) -0.0082(6) 0.0385(19) Uani d 0.55(2) A 1
    H H51A 0.6451 0.5817 0.0310 0.046 Uiso calc 0.55(2) A 1
    C C50B 0.6251(10) 0.4670(7) 0.0033(6) 0.039(2) Uani d 0.45(2) A 2
    H H50B 0.6214 0.4548 0.0467 0.046 Uiso calc 0.45(2) A 2
    C C51B 0.6748(9) 0.5350(6) 0.0034(5) 0.032(2) Uani d 0.45(2) A 2
    H H51B 0.7052 0.5696 0.0472 0.038 Uiso calc 0.45(2) A 2
    N N4 0.82539(13) 0.64955(10) -0.04759(9) 0.0253(4) Uani d 1 . .
    C C52 0.89538(16) 0.60961(13) -0.02429(12) 0.0309(5) Uani d 1 . .
    H H52A 0.9519 0.6241 -0.0418 0.037 Uiso calc 1 . .
    H H52B 0.8699 0.5572 -0.0464 0.037 Uiso calc 1 . .
    C C53 0.92407(16) 0.62147(12) 0.05521(12) 0.0275(4) Uani d 1 . .
    C C54 0.9906(2) 0.58529(14) 0.08136(15) 0.0407(6) Uani d 1 . .
    H H54 1.0179 0.5561 0.0493 0.049 Uiso calc 1 . .
    C C55 1.0175(2) 0.59117(17) 0.15341(17) 0.0513(8) Uani d 1 . .
    H H55 1.0625 0.5658 0.1706 0.062 Uiso calc 1 . .
    C C56 0.9789(2) 0.6341(2) 0.20018(17) 0.0566(9) Uani d 1 . .
    H H56 0.9965 0.6376 0.2496 0.068 Uiso calc 1 . .
    C C57 0.9145(2) 0.6719(2) 0.17531(16) 0.0555(8) Uani d 1 . .
    H H57 0.8892 0.7025 0.2077 0.067 Uiso calc 1 . .
    C C58 0.88663(18) 0.66519(17) 0.10261(13) 0.0387(6) Uani d 1 . .
    H H58 0.8418 0.6907 0.0856 0.046 Uiso calc 1 . .
    Ag Ag2 0.75371(2) 0.69309(2) 0.54662(2) 0.01911(4) Uani d 1 . .
    C C59 0.76475(15) 0.50709(11) 0.46307(11) 0.0225(4) Uani d 1 . .
    H H59 0.8247 0.5304 0.4598 0.027 Uiso calc 1 . .
    C C60 0.69686(16) 0.46941(12) 0.40157(11) 0.0260(4) Uani d 1 . .
    H H60 0.7108 0.4670 0.3564 0.031 Uiso calc 1 . .
    C C61 0.60914(16) 0.43546(12) 0.40584(12) 0.0263(4) Uani d 1 . .
    H H61 0.5633 0.4095 0.3638 0.032 Uiso calc 1 . .
    C C62 0.58851(16) 0.43949(12) 0.47170(12) 0.0274(4) Uani d 1 . .
    H H62 0.5282 0.4166 0.4747 0.033 Uiso calc 1 . .
    C C63 0.65595(15) 0.47693(12) 0.53319(11) 0.0249(4) Uani d 1 . .
    H H63 0.6416 0.4796 0.5782 0.030 Uiso calc 1 . .
    C C64 0.74483(14) 0.51063(10) 0.52924(11) 0.0198(4) Uani d 1 . .
    C C65 0.81645(14) 0.54679(11) 0.59853(10) 0.0199(4) Uani d 1 . .
    H H65A 0.7839 0.5696 0.6337 0.024 Uiso calc 1 . .
    H H65B 0.8430 0.5090 0.6165 0.024 Uiso calc 1 . .
    N N5 0.89381(11) 0.60198(9) 0.59393(8) 0.0176(3) Uani d 1 . .
    C C66 0.88138(14) 0.66826(11) 0.58793(10) 0.0183(4) Uani d 1 . .
    C C67 0.98878(14) 0.60157(11) 0.61353(10) 0.0180(4) Uani d 1 . .
    C C68 1.02285(14) 0.53624(11) 0.62232(10) 0.0190(4) Uani d 1 . .
    C C69 0.98347(14) 0.46886(11) 0.57308(11) 0.0218(4) Uani d 1 . .
    H H69 0.9343 0.4652 0.5334 0.026 Uiso calc 1 . .
    C C70 1.01597(16) 0.40742(11) 0.58206(12) 0.0255(4) Uani d 1 . .
    H H70 0.9884 0.3619 0.5488 0.031 Uiso calc 1 . .
    C C71 1.08858(17) 0.41245(12) 0.63940(13) 0.0286(5) Uani d 1 . .
    H H71 1.1109 0.3705 0.6453 0.034 Uiso calc 1 . .
    C C72 1.12857(17) 0.47899(13) 0.68824(12) 0.0288(5) Uani d 1 . .
    H H72 1.1782 0.4825 0.7276 0.035 Uiso calc 1 . .
    C C73 1.09603(15) 0.54048(12) 0.67962(11) 0.0239(4) Uani d 1 . .
    H H73 1.1239 0.5859 0.7131 0.029 Uiso calc 1 . .
    C C74 1.03660(14) 0.66983(10) 0.62029(10) 0.0176(4) Uani d 1 . .
    C C75 1.13793(14) 0.70362(10) 0.64412(10) 0.0190(4) Uani d 1 . .
    C C76 1.20124(15) 0.68387(11) 0.60387(11) 0.0229(4) Uani d 1 . .
    H H76 1.1799 0.6467 0.5607 0.027 Uiso calc 1 . .
    C C77 1.29550(15) 0.71837(12) 0.62661(12) 0.0262(4) Uani d 1 . .
    H H77 1.3383 0.7049 0.5988 0.031 Uiso calc 1 . .
    C C78 1.32722(15) 0.77236(12) 0.68963(13) 0.0278(4) Uani d 1 . .
    H H78 1.3915 0.7963 0.7047 0.033 Uiso calc 1 . .
    C C79 1.26479(16) 0.79140(12) 0.73066(11) 0.0265(4) Uani d 1 . .
    H H79 1.2868 0.8279 0.7743 0.032 Uiso calc 1 . .
    C C80 1.17026(15) 0.75747(11) 0.70843(11) 0.0231(4) Uani d 1 . .
    H H80 1.1278 0.7707 0.7367 0.028 Uiso calc 1 . .
    N N6 0.96896(11) 0.70968(9) 0.60418(8) 0.0174(3) Uani d 1 . .
    C C81 0.98813(14) 0.78589(10) 0.60104(10) 0.0203(4) Uani d 1 . .
    H H81A 1.0433 0.8135 0.6395 0.024 Uiso calc 1 . .
    H H81B 0.9337 0.8070 0.6093 0.024 Uiso calc 1 . .
    C C82 1.00677(15) 0.79387(10) 0.53060(11) 0.0208(4) Uani d 1 . .
    C C83 1.09775(16) 0.80758(12) 0.52096(12) 0.0266(4) Uani d 1 . .
    H H83 1.1495 0.8135 0.5595 0.032 Uiso calc 1 . .
    C C84 1.11334(18) 0.81269(13) 0.45497(14) 0.0337(5) Uani d 1 . .
    H H84 1.1756 0.8219 0.4487 0.040 Uiso calc 1 . .
    C C85 1.0382(2) 0.80441(14) 0.39856(13) 0.0379(6) Uani d 1 . .
    H H85 1.0488 0.8070 0.3534 0.045 Uiso calc 1 . .
    C C86 0.9477(2) 0.79239(15) 0.40830(13) 0.0377(6) Uani d 1 . .
    H H86 0.8961 0.7876 0.3699 0.045 Uiso calc 1 . .
    C C87 0.93200(17) 0.78729(13) 0.47376(12) 0.0293(5) Uani d 1 . .
    H H87 0.8696 0.7792 0.4800 0.035 Uiso calc 1 . .
    C C88 0.66481(17) 0.64638(13) 0.33252(12) 0.0301(5) Uani d 1 . .
    H H88 0.6923 0.6888 0.3701 0.036 Uiso calc 1 . .
    C C89 0.6978(2) 0.63552(17) 0.27051(13) 0.0405(6) Uani d 1 . .
    H H89 0.7481 0.6703 0.2662 0.049 Uiso calc 1 . .
    C C90 0.6575(2) 0.57434(18) 0.21551(14) 0.0491(7) Uani d 1 . .
    H H90 0.6797 0.5672 0.1732 0.059 Uiso calc 1 . .
    C C91 0.5850(3) 0.52357(17) 0.22198(14) 0.0540(8) Uani d 1 . .
    H H91 0.5574 0.4813 0.1842 0.065 Uiso calc 1 . .
    C C92 0.5522(2) 0.53423(14) 0.28367(13) 0.0412(6) Uani d 1 . .
    H H92 0.5020 0.4993 0.2878 0.049 Uiso calc 1 . .
    C C93 0.59255(16) 0.59583(12) 0.33951(11) 0.0246(4) Uani d 1 . .
    C C94 0.55979(15) 0.60271(11) 0.40821(11) 0.0214(4) Uani d 1 . .
    H H94A 0.4955 0.5727 0.3977 0.026 Uiso calc 1 . .
    H H94B 0.6012 0.5830 0.4408 0.026 Uiso calc 1 . .
    N N7 0.55944(12) 0.67719(9) 0.44431(8) 0.0182(3) Uani d 1 . .
    C C95 0.63428(14) 0.72101(11) 0.49374(10) 0.0186(4) Uani d 1 . .
    C C96 0.48627(14) 0.71328(11) 0.43243(10) 0.0202(4) Uani d 1 . .
    C C97 0.38961(14) 0.67823(11) 0.39126(11) 0.0230(4) Uani d 1 . .
    C C98 0.36889(17) 0.63429(14) 0.32221(12) 0.0321(5) Uani d 1 . .
    H H98 0.4179 0.6280 0.2984 0.039 Uiso calc 1 . .
    C C99 0.27620(19) 0.59946(15) 0.28787(14) 0.0408(6) Uani d 1 . .
    H H99 0.2625 0.5686 0.2412 0.049 Uiso calc 1 . .
    C C100 0.20452(17) 0.60977(14) 0.32153(15) 0.0395(6) Uani d 1 . .
    H H100 0.1417 0.5856 0.2981 0.047 Uiso calc 1 . .
    C C101 0.22370(16) 0.65493(13) 0.38890(15) 0.0357(5) Uani d 1 . .
    H H101 0.1740 0.6632 0.4114 0.043 Uiso calc 1 . .
    C C102 0.31620(16) 0.68858(12) 0.42410(13) 0.0292(5) Uani d 1 . .
    H H102 0.3293 0.7189 0.4710 0.035 Uiso calc 1 . .
    C C103 0.51846(14) 0.78202(11) 0.47479(10) 0.0198(4) Uani d 1 . .
    C C104 0.46956(14) 0.84285(11) 0.48426(11) 0.0230(4) Uani d 1 . .
    C C105 0.43043(16) 0.85935(12) 0.54279(12) 0.0276(4) Uani d 1 . .
    H H105 0.4387 0.8338 0.5784 0.033 Uiso calc 1 . .
    C C106 0.37929(18) 0.91328(14) 0.54867(14) 0.0365(5) Uani d 1 . .
    H H106 0.3520 0.9244 0.5883 0.044 Uiso calc 1 . .
    C C107 0.3679(2) 0.95088(15) 0.49722(17) 0.0437(6) Uani d 1 . .
    H H107 0.3328 0.9877 0.5015 0.052 Uiso calc 1 . .
    C C108 0.4073(2) 0.93514(17) 0.43954(18) 0.0477(7) Uani d 1 . .
    H H108 0.3997 0.9614 0.4044 0.057 Uiso calc 1 . .
    C C109 0.45788(19) 0.88118(14) 0.43285(14) 0.0360(5) Uani d 1 . .
    H H109 0.4847 0.8703 0.3930 0.043 Uiso calc 1 . .
    N N8 0.60883(12) 0.78514(9) 0.51169(8) 0.0188(3) Uani d 1 . .
    C C110 0.67195(14) 0.84941(11) 0.56130(10) 0.0212(4) Uani d 1 . .
    H H11A 0.7090 0.8347 0.6005 0.025 Uiso calc 1 . .
    H H11B 0.6342 0.8823 0.5821 0.025 Uiso calc 1 . .
    C C111 0.73840(14) 0.89022(11) 0.52734(11) 0.0214(4) Uani d 1 . .
    C C112 0.81556(17) 0.94234(12) 0.57147(12) 0.0294(5) Uani d 1 . .
    H H112 0.8272 0.9490 0.6214 0.035 Uiso calc 1 . .
    C C113 0.87523(19) 0.98436(14) 0.54315(15) 0.0394(6) Uani d 1 . .
    H H113 0.9270 1.0201 0.5738 0.047 Uiso calc 1 . .
    C C114 0.85991(19) 0.97460(14) 0.47042(16) 0.0394(6) Uani d 1 . .
    H H114 0.9006 1.0039 0.4511 0.047 Uiso calc 1 . .
    C C115 0.78475(18) 0.92178(14) 0.42575(13) 0.0333(5) Uani d 1 . .
    H H115 0.7748 0.9142 0.3757 0.040 Uiso calc 1 . .
    C C116 0.72393(16) 0.87995(12) 0.45408(12) 0.0258(4) Uani d 1 . .
    H H116 0.6723 0.8442 0.4233 0.031 Uiso calc 1 . .
    Ag Ag3 0.79941(2) 0.72828(2) 0.71384(2) 0.02795(4) Uani d 1 . .
    S S1 0.64189(4) 0.65134(3) 0.65701(3) 0.02631(10) Uani d 1 . .
    C C117 0.57874(15) 0.71425(12) 0.64988(11) 0.0240(4) Uani d 1 . .
    N N9 0.53253(14) 0.75603(11) 0.64467(11) 0.0297(4) Uani d 1 . .
    S S2 0.84839(4) 0.86528(3) 0.74115(3) 0.03126(12) Uani d 1 . .
    C C118 0.96150(18) 0.86638(12) 0.77086(12) 0.0295(5) Uani d 1 . .
    N N10 1.04011(16) 0.86674(12) 0.79091(13) 0.0412(5) Uani d 1 . .
    S S3 0.93489(4) 0.69294(3) 0.78243(3) 0.02904(11) Uani d 1 . .
    C C119 0.89197(18) 0.61118(13) 0.79230(12) 0.0322(5) Uani d 1 . .
    N N11 0.8653(2) 0.55532(13) 0.80169(13) 0.0496(6) Uani d 1 . .
    C C120 0.9168(4) 0.8774(4) 0.2474(3) 0.136(3) Uani d 1 . .
    H H12A 0.8818 0.8463 0.2708 0.204 Uiso calc 1 . .
    H H12B 0.9833 0.8758 0.2591 0.204 Uiso calc 1 . .
    H H12C 0.8922 0.8603 0.1958 0.204 Uiso calc 1 . .
    C C121 0.9060(3) 0.9548(4) 0.2729(2) 0.099(2) Uani d 1 . .
    H H12D 0.9371 0.9747 0.3239 0.119 Uiso calc 1 . .
    H H12E 0.9350 0.9858 0.2458 0.119 Uiso calc 1 . .
    O O1 0.81017(17) 0.95296(14) 0.26223(11) 0.0551(5) Uani d 1 . .
    C C122 0.7881(4) 1.0237(2) 0.2809(2) 0.0799(14) Uani d 1 . .
    H H12F 0.8157 1.0552 0.2536 0.096 Uiso calc 1 . .
    H H12G 0.8141 1.0469 0.3322 0.096 Uiso calc 1 . .
    C C123 0.6848(4) 1.0135(2) 0.2638(3) 0.0803(14) Uani d 1 . .
    H H12H 0.6600 0.9920 0.2127 0.120 Uiso calc 1 . .
    H H12I 0.6678 1.0606 0.2773 0.120 Uiso calc 1 . .
    H H12J 0.6581 0.9812 0.2901 0.120 Uiso calc 1 . .
loop_
    _atom_site_aniso_label
    _atom_site_aniso_U_11
    _atom_site_aniso_U_22
    _atom_site_aniso_U_33
    _atom_site_aniso_U_12
    _atom_site_aniso_U_13
    _atom_site_aniso_U_23
    Ag1 0.02005(8) 0.03206(9) 0.02983(8) -0.00063(6) 0.00112(6) 0.00219(6)
    C1 0.0323(12) 0.0319(12) 0.0317(11) 0.0030(10) 0.0026(9) 0.0088(9)
    C2 0.0401(15) 0.0414(14) 0.0482(15) 0.0082(12) 0.0044(12) 0.0220(12)
    C3 0.0563(19) 0.0295(13) 0.069(2) 0.0084(12) 0.0133(15) 0.0201(13)
    C4 0.062(2) 0.0268(13) 0.0566(17) 0.0042(13) 0.0075(15) 0.0003(12)
    C5 0.0387(14) 0.0317(12) 0.0320(12) 0.0053(10) 0.0048(10) -0.0007(10)
    C6 0.0200(10) 0.0262(10) 0.0272(10) 0.0038(8) 0.0049(8) 0.0039(8)
    C7 0.0324(12) 0.0255(10) 0.0180(9) 0.0041(9) 0.0037(8) 0.0015(8)
    N1 0.0224(9) 0.0235(8) 0.0191(8) 0.0029(7) 0.0026(7) 0.0029(6)
    C8 0.0208(10) 0.0271(10) 0.0235(10) 0.0031(8) 0.0027(8) 0.0033(8)
    C9 0.0197(10) 0.0222(9) 0.0224(9) 0.0023(8) 0.0028(8) 0.0047(7)
    C10 0.0263(11) 0.0249(10) 0.0349(11) 0.0015(9) 0.0135(9) 0.0006(9)
    C11 0.0337(14) 0.0584(17) 0.0352(13) 0.0010(12) 0.0091(10) 0.0169(12)
    C12 0.0501(18) 0.068(2) 0.0377(14) -0.0167(16) 0.0157(13) 0.0104(14)
    C13 0.0454(18) 0.060(2) 0.093(3) 0.0130(16) 0.0425(19) 0.0166(19)
    C14 0.046(2) 0.085(3) 0.135(4) 0.0338(19) 0.046(2) 0.063(3)
    C15 0.0392(16) 0.065(2) 0.089(2) 0.0229(15) 0.0283(16) 0.0452(19)
    C16 0.0175(10) 0.0250(10) 0.0227(9) 0.0016(8) 0.0046(8) 0.0036(8)
    C17 0.0201(10) 0.0302(11) 0.0216(9) -0.0008(8) 0.0038(8) 0.0022(8)
    C18 0.0320(12) 0.0346(12) 0.0287(11) 0.0054(10) 0.0024(9) -0.0027(9)
    C19 0.0379(14) 0.0408(14) 0.0337(13) -0.0011(11) 0.0046(11) -0.0093(11)
    C20 0.0368(14) 0.0554(17) 0.0295(12) -0.0097(13) -0.0041(10) -0.0020(11)
    C21 0.055(2) 0.061(2) 0.0525(18) 0.0052(16) -0.0274(15) 0.0109(15)
    C22 0.0471(17) 0.0408(15) 0.0533(17) 0.0046(13) -0.0198(14) 0.0044(13)
    N2 0.0189(9) 0.0286(9) 0.0231(8) 0.0021(7) 0.0052(7) 0.0019(7)
    C23 0.0227(11) 0.0401(13) 0.0298(11) 0.0012(9) 0.0117(9) -0.0021(9)
    C24 0.0317(12) 0.0361(13) 0.0306(11) -0.0052(10) 0.0163(10) 0.0013(9)
    C25 0.0488(16) 0.0429(14) 0.0308(12) 0.0014(12) 0.0169(11) 0.0015(11)
    C26 0.073(2) 0.0573(19) 0.0298(13) 0.0016(16) 0.0200(14) 0.0077(12)
    C27 0.102(3) 0.060(2) 0.0434(16) 0.007(2) 0.0323(18) 0.0267(15)
    C28 0.102(3) 0.0379(16) 0.0513(17) -0.0022(17) 0.0335(19) 0.0163(13)
    C29 0.0625(19) 0.0358(14) 0.0361(13) -0.0103(13) 0.0218(13) 0.0046(11)
    C30 0.0438(15) 0.0458(15) 0.0346(13) 0.0136(12) 0.0040(11) 0.0024(11)
    C31 0.082(3) 0.070(2) 0.0405(16) 0.041(2) -0.0061(16) -0.0142(16)
    C32 0.103(3) 0.0426(19) 0.070(3) 0.036(2) -0.050(3) -0.0195(18)
    C33 0.077(3) 0.0232(14) 0.105(3) -0.0062(15) -0.058(3) 0.0122(17)
    C34 0.0423(16) 0.0340(14) 0.0654(19) -0.0093(12) -0.0200(14) 0.0238(13)
    C35 0.0315(12) 0.0228(10) 0.0330(11) 0.0024(9) -0.0048(9) 0.0076(9)
    C36 0.0367(13) 0.0270(11) 0.0233(10) 0.0010(9) 0.0017(9) 0.0110(8)
    N3 0.0248(9) 0.0221(8) 0.0206(8) -0.0003(7) 0.0020(7) 0.0046(6)
    C37 0.0215(10) 0.0283(11) 0.0212(9) 0.0006(8) 0.0026(8) 0.0024(8)
    C38 0.0223(10) 0.0224(10) 0.0193(9) 0.0021(8) 0.0032(7) 0.0047(7)
    C39 0.0236(10) 0.0215(10) 0.0241(10) 0.0051(8) 0.0038(8) 0.0055(8)
    C40 0.0284(11) 0.0362(12) 0.0222(10) 0.0102(9) 0.0050(8) 0.0067(9)
    C41 0.0316(13) 0.0481(15) 0.0285(11) 0.0157(11) 0.0014(9) 0.0106(10)
    C42 0.0241(12) 0.0563(16) 0.0450(14) 0.0175(11) 0.0054(10) 0.0175(12)
    C43 0.0320(14) 0.071(2) 0.0445(14) 0.0209(13) 0.0181(11) 0.0255(14)
    C44 0.0318(13) 0.0485(14) 0.0300(11) 0.0148(11) 0.0103(9) 0.0172(10)
    C45 0.0216(10) 0.0262(10) 0.0205(9) 0.0053(8) 0.0037(8) 0.0050(8)
    C46 0.0237(10) 0.0252(10) 0.0264(10) 0.0076(8) 0.0023(8) 0.0087(8)
    C47A 0.051(6) 0.030(3) 0.032(3) 0.004(3) 0.008(3) 0.0094(19)
    C48A 0.069(7) 0.023(3) 0.039(3) 0.003(3) -0.004(3) 0.007(2)
    C47B 0.037(5) 0.026(3) 0.025(3) 0.002(3) 0.003(3) 0.008(2)
    C48B 0.043(5) 0.023(3) 0.032(3) 0.003(3) 0.001(3) 0.002(2)
    C49 0.0378(14) 0.0285(12) 0.0535(16) 0.0001(10) 0.0000(12) 0.0165(11)
    C50A 0.049(6) 0.037(3) 0.065(5) 0.010(4) 0.028(5) 0.027(3)
    C51A 0.043(5) 0.029(3) 0.043(4) 0.006(3) 0.012(4) 0.009(3)
    C50B 0.044(6) 0.037(4) 0.035(4) 0.000(4) 0.012(4) 0.013(3)
    C51B 0.035(5) 0.037(4) 0.018(3) -0.007(4) 0.003(3) 0.008(2)
    N4 0.0211(9) 0.0272(9) 0.0237(8) 0.0052(7) 0.0012(7) 0.0023(7)
    C52 0.0224(11) 0.0345(12) 0.0315(11) 0.0105(9) -0.0001(9) 0.0020(9)
    C53 0.0207(10) 0.0269(11) 0.0326(11) 0.0009(8) 0.0019(8) 0.0099(9)
    C54 0.0360(14) 0.0294(12) 0.0478(15) 0.0095(10) -0.0071(11) 0.0045(11)
    C55 0.0502(17) 0.0448(16) 0.0539(17) 0.0109(13) -0.0110(14) 0.0216(13)
    C56 0.0475(17) 0.090(3) 0.0409(15) 0.0136(17) 0.0064(13) 0.0389(16)
    C57 0.0427(16) 0.099(3) 0.0359(14) 0.0271(17) 0.0180(12) 0.0252(16)
    C58 0.0291(12) 0.0615(17) 0.0331(12) 0.0190(12) 0.0101(10) 0.0188(12)
    Ag2 0.01516(7) 0.02111(7) 0.02099(7) 0.00652(5) 0.00277(5) 0.00464(5)
    C59 0.0174(9) 0.0244(10) 0.0258(10) 0.0048(8) 0.0069(8) 0.0048(8)
    C60 0.0256(11) 0.0266(10) 0.0239(10) 0.0059(9) 0.0068(8) 0.0015(8)
    C61 0.0241(11) 0.0218(10) 0.0271(10) 0.0019(8) 0.0019(8) 0.0000(8)
    C62 0.0207(10) 0.0269(11) 0.0313(11) -0.0019(8) 0.0057(8) 0.0060(9)
    C63 0.0214(10) 0.0267(10) 0.0257(10) 0.0010(8) 0.0074(8) 0.0066(8)
    C64 0.0171(9) 0.0171(9) 0.0247(9) 0.0046(7) 0.0045(7) 0.0045(7)
    C65 0.0163(9) 0.0213(9) 0.0226(9) 0.0034(7) 0.0059(7) 0.0063(7)
    N5 0.0148(8) 0.0178(8) 0.0195(7) 0.0044(6) 0.0031(6) 0.0037(6)
    C66 0.0170(9) 0.0207(9) 0.0175(8) 0.0058(7) 0.0044(7) 0.0040(7)
    C67 0.0160(9) 0.0209(9) 0.0172(8) 0.0056(7) 0.0047(7) 0.0029(7)
    C68 0.0165(9) 0.0198(9) 0.0235(9) 0.0063(7) 0.0077(7) 0.0072(7)
    C69 0.0182(9) 0.0215(9) 0.0261(9) 0.0042(8) 0.0064(8) 0.0058(8)
    C70 0.0245(11) 0.0193(9) 0.0341(11) 0.0055(8) 0.0120(9) 0.0048(8)
    C71 0.0297(12) 0.0250(10) 0.0395(12) 0.0124(9) 0.0147(9) 0.0150(9)
    C72 0.0275(11) 0.0328(11) 0.0299(11) 0.0122(9) 0.0047(9) 0.0138(9)
    C73 0.0236(10) 0.0254(10) 0.0230(9) 0.0073(8) 0.0044(8) 0.0064(8)
    C74 0.0158(9) 0.0202(9) 0.0173(8) 0.0067(7) 0.0044(7) 0.0035(7)
    C75 0.0163(9) 0.0181(9) 0.0222(9) 0.0041(7) 0.0033(7) 0.0056(7)
    C76 0.0206(10) 0.0190(9) 0.0282(10) 0.0059(8) 0.0056(8) 0.0035(8)
    C77 0.0198(10) 0.0243(10) 0.0373(11) 0.0078(8) 0.0109(9) 0.0077(9)
    C78 0.0171(10) 0.0258(10) 0.0388(12) 0.0025(8) 0.0022(8) 0.0103(9)
    C79 0.0243(11) 0.0234(10) 0.0258(10) 0.0016(8) -0.0006(8) 0.0021(8)
    C80 0.0204(10) 0.0254(10) 0.0223(9) 0.0046(8) 0.0055(8) 0.0038(8)
    N6 0.0156(8) 0.0181(8) 0.0192(7) 0.0057(6) 0.0043(6) 0.0045(6)
    C81 0.0209(10) 0.0171(9) 0.0227(9) 0.0055(7) 0.0052(7) 0.0034(7)
    C82 0.0230(10) 0.0157(9) 0.0247(9) 0.0051(7) 0.0066(8) 0.0054(7)
    C83 0.0250(11) 0.0246(10) 0.0315(11) 0.0055(8) 0.0071(9) 0.0097(8)
    C84 0.0338(13) 0.0337(12) 0.0413(13) 0.0085(10) 0.0193(10) 0.0160(10)
    C85 0.0512(16) 0.0351(13) 0.0322(12) 0.0061(11) 0.0168(11) 0.0153(10)
    C86 0.0406(14) 0.0409(14) 0.0306(12) 0.0025(11) 0.0019(10) 0.0170(10)
    C87 0.0255(11) 0.0316(11) 0.0327(11) 0.0052(9) 0.0051(9) 0.0146(9)
    C88 0.0298(12) 0.0352(12) 0.0263(10) 0.0080(10) 0.0099(9) 0.0065(9)
    C89 0.0397(14) 0.0568(17) 0.0314(12) 0.0135(12) 0.0169(11) 0.0152(11)
    C90 0.067(2) 0.0628(19) 0.0240(12) 0.0252(16) 0.0191(12) 0.0097(12)
    C91 0.086(2) 0.0454(16) 0.0249(12) 0.0105(16) 0.0151(14) -0.0025(11)
    C92 0.0588(18) 0.0314(13) 0.0261(11) 0.0009(12) 0.0077(11) 0.0007(9)
    C93 0.0260(11) 0.0257(10) 0.0216(9) 0.0085(8) 0.0046(8) 0.0041(8)
    C94 0.0208(10) 0.0191(9) 0.0238(9) 0.0052(7) 0.0052(8) 0.0042(7)
    N7 0.0163(8) 0.0189(8) 0.0197(7) 0.0052(6) 0.0034(6) 0.0050(6)
    C95 0.0173(9) 0.0207(9) 0.0193(9) 0.0059(7) 0.0058(7) 0.0058(7)
    C96 0.0175(9) 0.0218(9) 0.0230(9) 0.0069(8) 0.0045(7) 0.0079(7)
    C97 0.0175(10) 0.0204(9) 0.0300(10) 0.0041(8) -0.0005(8) 0.0096(8)
    C98 0.0248(11) 0.0384(13) 0.0283(11) 0.0035(10) -0.0021(9) 0.0082(9)
    C99 0.0340(14) 0.0413(14) 0.0355(13) -0.0008(11) -0.0102(10) 0.0085(11)
    C100 0.0207(11) 0.0328(12) 0.0566(16) -0.0027(9) -0.0117(10) 0.0182(11)
    C101 0.0169(11) 0.0299(12) 0.0615(16) 0.0046(9) 0.0062(10) 0.0171(11)
    C102 0.0217(11) 0.0245(10) 0.0410(12) 0.0052(8) 0.0044(9) 0.0096(9)
    C103 0.0168(9) 0.0221(9) 0.0206(9) 0.0063(7) 0.0023(7) 0.0061(7)
    C104 0.0170(9) 0.0224(10) 0.0283(10) 0.0062(8) 0.0018(8) 0.0051(8)
    C105 0.0250(11) 0.0268(11) 0.0278(10) 0.0094(9) 0.0019(8) 0.0017(8)
    C106 0.0303(12) 0.0353(13) 0.0402(13) 0.0149(10) 0.0071(10) -0.0024(10)
    C107 0.0358(14) 0.0348(13) 0.0654(18) 0.0231(11) 0.0098(13) 0.0130(12)
    C108 0.0467(16) 0.0485(16) 0.0673(19) 0.0299(14) 0.0192(14) 0.0349(15)
    C109 0.0350(13) 0.0412(14) 0.0444(13) 0.0202(11) 0.0155(11) 0.0228(11)
    N8 0.0167(8) 0.0202(8) 0.0192(7) 0.0066(6) 0.0024(6) 0.0042(6)
    C110 0.0193(10) 0.0212(9) 0.0206(9) 0.0044(8) 0.0027(7) 0.0021(7)
    C111 0.0193(10) 0.0192(9) 0.0271(10) 0.0083(8) 0.0054(8) 0.0056(7)
    C112 0.0268(11) 0.0262(11) 0.0315(11) 0.0031(9) 0.0046(9) 0.0039(9)
    C113 0.0318(13) 0.0320(12) 0.0484(14) -0.0032(10) 0.0084(11) 0.0066(11)
    C114 0.0359(14) 0.0339(13) 0.0558(16) 0.0050(11) 0.0217(12) 0.0192(11)
    C115 0.0374(13) 0.0367(12) 0.0362(12) 0.0163(10) 0.0175(10) 0.0170(10)
    C116 0.0251(11) 0.0260(10) 0.0286(10) 0.0098(8) 0.0073(8) 0.0077(8)
    Ag3 0.02101(8) 0.03363(9) 0.02613(8) 0.00446(6) 0.00344(6) 0.00431(6)
    S1 0.0207(2) 0.0273(2) 0.0305(2) 0.00565(19) 0.00707(19) 0.0052(2)
    C117 0.0205(10) 0.0260(10) 0.0217(9) -0.0006(8) 0.0063(8) 0.0015(8)
    N9 0.0246(9) 0.0307(10) 0.0347(10) 0.0072(8) 0.0097(8) 0.0069(8)
    S2 0.0326(3) 0.0309(3) 0.0323(3) 0.0114(2) 0.0085(2) 0.0083(2)
    C118 0.0350(13) 0.0242(10) 0.0266(10) 0.0047(9) 0.0089(9) 0.0006(8)
    N10 0.0338(12) 0.0299(11) 0.0511(13) 0.0025(9) 0.0049(10) -0.0003(9)
    S3 0.0251(3) 0.0338(3) 0.0254(2) 0.0032(2) 0.0011(2) 0.0084(2)
    C119 0.0343(13) 0.0339(12) 0.0232(10) 0.0057(10) 0.0007(9) 0.0032(9)
    N11 0.0614(16) 0.0344(12) 0.0413(12) -0.0008(11) -0.0036(11) 0.0076(10)
    C120 0.090(4) 0.268(9) 0.169(6) 0.122(5) 0.092(4) 0.182(6)
    C121 0.047(2) 0.195(6) 0.073(3) 0.014(3) 0.0118(19) 0.083(4)
    O1 0.0558(13) 0.0739(15) 0.0417(11) 0.0120(11) 0.0185(10) 0.0230(10)
    C122 0.132(4) 0.049(2) 0.057(2) -0.007(2) 0.046(2) 0.0105(16)
    C123 0.120(4) 0.056(2) 0.102(3) 0.041(2) 0.077(3) 0.036(2)
_geom_special_details
;
 All esds (except the esd in the dihedral angle between two l.s. planes)
 are estimated using the full covariance matrix.  The cell esds are taken
 into account individually in the estimation of esds in distances, angles
 and torsion angles; correlations between esds in cell parameters are only
 used when they are defined by crystal symmetry.  An approximate (isotropic)
 treatment of cell esds is used for estimating esds involving l.s. planes.
;
loop_
    _geom_bond_atom_site_label_1
    _geom_bond_atom_site_label_2
    _geom_bond_site_symmetry_2
    _geom_bond_distance
    _geom_bond_publ_flag
    Ag1 C37 . 2.085(2) ?
    Ag1 C8 . 2.091(2) ?
    C1 C2 . 1.383(4) ?
    C1 C6 . 1.390(3) ?
    C1 H1 . 0.9500 ?
    C2 C3 . 1.382(4) ?
    C2 H2 . 0.9500 ?
    C3 C4 . 1.381(5) ?
    C3 H3 . 0.9500 ?
    C4 C5 . 1.382(4) ?
    C4 H4 . 0.9500 ?
    C5 C6 . 1.387(3) ?
    C5 H5 . 0.9500 ?
    C6 C7 . 1.515(3) ?
    C7 N1 . 1.463(3) ?
    C7 H7A . 0.9900 ?
    C7 H7B . 0.9900 ?
    N1 C8 . 1.348(3) ?
    N1 C9 . 1.393(3) ?
    C8 N2 . 1.350(3) ?
    C9 C16 . 1.360(3) ?
    C9 C10 . 1.476(3) ?
    C10 C11 . 1.371(4) ?
    C10 C15 . 1.414(4) ?
    C11 C12 . 1.423(4) ?
    C11 H11 . 0.9500 ?
    C12 C13 . 1.353(5) ?
    C12 H12 . 0.9500 ?
    C13 C14 . 1.389(6) ?
    C13 H13 . 0.9500 ?
    C14 C15 . 1.378(5) ?
    C14 H14 . 0.9500 ?
    C15 H15 . 0.9500 ?
    C16 N2 . 1.397(3) ?
    C16 C17 . 1.482(3) ?
    C17 C22 . 1.382(4) ?
    C17 C18 . 1.383(3) ?
    C18 C19 . 1.392(3) ?
    C18 H18 . 0.9500 ?
    C19 C20 . 1.352(4) ?
    C19 H19 . 0.9500 ?
    C20 C21 . 1.378(5) ?
    C20 H20 . 0.9500 ?
    C21 C22 . 1.394(4) ?
    C21 H21 . 0.9500 ?
    C22 H22 . 0.9500 ?
    N2 C23 . 1.467(3) ?
    C23 C24 . 1.508(4) ?
    C23 H23A . 0.9900 ?
    C23 H23B . 0.9900 ?
    C24 C25 . 1.382(3) ?
    C24 C29 . 1.389(4) ?
    C25 C26 . 1.384(5) ?
    C25 H25 . 0.9500 ?
    C26 C27 . 1.371(5) ?
    C26 H26 . 0.9500 ?
    C27 C28 . 1.387(5) ?
    C27 H27 . 0.9500 ?
    C28 C29 . 1.383(5) ?
    C28 H28 . 0.9500 ?
    C29 H29 . 0.9500 ?
    C30 C35 . 1.376(4) ?
    C30 C31 . 1.380(4) ?
    C30 H30 . 0.9500 ?
    C31 C32 . 1.341(7) ?
    C31 H31 . 0.9500 ?
    C32 C33 . 1.360(8) ?
    C32 H32 . 0.9500 ?
    C33 C34 . 1.409(5) ?
    C33 H33 . 0.9500 ?
    C34 C35 . 1.385(4) ?
    C34 H34 . 0.9500 ?
    C35 C36 . 1.503(3) ?
    C36 N3 . 1.466(3) ?
    C36 H36A . 0.9900 ?
    C36 H36B . 0.9900 ?
    N3 C37 . 1.347(3) ?
    N3 C38 . 1.398(3) ?
    C37 N4 . 1.346(3) ?
    C38 C45 . 1.361(3) ?
    C38 C39 . 1.472(3) ?
    C39 C44 . 1.392(3) ?
    C39 C40 . 1.396(3) ?
    C40 C41 . 1.385(3) ?
    C40 H40 . 0.9500 ?
    C41 C42 . 1.378(4) ?
    C41 H41 . 0.9500 ?
    C42 C43 . 1.384(4) ?
    C42 H42 . 0.9500 ?
    C43 C44 . 1.384(4) ?
    C43 H43 . 0.9500 ?
    C44 H44 . 0.9500 ?
    C45 N4 . 1.396(3) ?
    C45 C46 . 1.475(3) ?
    C46 C51A . 1.348(9) ?
    C46 C47A . 1.390(7) ?
    C46 C47B . 1.399(8) ?
    C46 C51B . 1.415(9) ?
    C47A C48A . 1.392(9) ?
    C47A H47A . 0.9500 ?
    C48A C49 . 1.484(12) ?
    C48A H48A . 0.9500 ?
    C47B C48B . 1.382(10) ?
    C47B H47B . 0.9500 ?
    C48B C49 . 1.297(8) ?
    C48B H48B . 0.9500 ?
    C49 C50A . 1.325(11) ?
    C49 C50B . 1.415(11) ?
    C49 H49A . 0.9500 ?
    C49 H49 . 0.9500 ?
    C50A C51A . 1.379(13) ?
    C50A H50A . 0.9500 ?
    C51A H51A . 0.9500 ?
    C50B C51B . 1.399(15) ?
    C50B H50B . 0.9500 ?
    C51B H51B . 0.9500 ?
    N4 C52 . 1.463(3) ?
    C52 C53 . 1.510(3) ?
    C52 H52A . 0.9900 ?
    C52 H52B . 0.9900 ?
    C53 C58 . 1.384(4) ?
    C53 C54 . 1.392(3) ?
    C54 C55 . 1.385(4) ?
    C54 H54 . 0.9500 ?
    C55 C56 . 1.379(5) ?
    C55 H55 . 0.9500 ?
    C56 C57 . 1.384(5) ?
    C56 H56 . 0.9500 ?
    C57 C58 . 1.395(4) ?
    C57 H57 . 0.9500 ?
    C58 H58 . 0.9500 ?
    Ag2 C66 . 2.097(2) ?
    Ag2 C95 . 2.102(2) ?
    C59 C64 . 1.390(3) ?
    C59 C60 . 1.393(3) ?
    C59 H59 . 0.9500 ?
    C60 C61 . 1.386(3) ?
    C60 H60 . 0.9500 ?
    C61 C62 . 1.387(3) ?
    C61 H61 . 0.9500 ?
    C62 C63 . 1.388(3) ?
    C62 H62 . 0.9500 ?
    C63 C64 . 1.397(3) ?
    C63 H63 . 0.9500 ?
    C64 C65 . 1.514(3) ?
    C65 N5 . 1.465(2) ?
    C65 H65A . 0.9900 ?
    C65 H65B . 0.9900 ?
    N5 C66 . 1.355(3) ?
    N5 C67 . 1.394(3) ?
    C66 N6 . 1.350(3) ?
    C67 C74 . 1.358(3) ?
    C67 C68 . 1.472(3) ?
    C68 C73 . 1.396(3) ?
    C68 C69 . 1.403(3) ?
    C69 C70 . 1.391(3) ?
    C69 H69 . 0.9500 ?
    C70 C71 . 1.387(3) ?
    C70 H70 . 0.9500 ?
    C71 C72 . 1.390(3) ?
    C71 H71 . 0.9500 ?
    C72 C73 . 1.390(3) ?
    C72 H72 . 0.9500 ?
    C73 H73 . 0.9500 ?
    C74 N6 . 1.398(2) ?
    C74 C75 . 1.479(3) ?
    C75 C76 . 1.392(3) ?
    C75 C80 . 1.401(3) ?
    C76 C77 . 1.390(3) ?
    C76 H76 . 0.9500 ?
    C77 C78 . 1.385(3) ?
    C77 H77 . 0.9500 ?
    C78 C79 . 1.388(3) ?
    C78 H78 . 0.9500 ?
    C79 C80 . 1.390(3) ?
    C79 H79 . 0.9500 ?
    C80 H80 . 0.9500 ?
    N6 C81 . 1.474(2) ?
    C81 C82 . 1.511(3) ?
    C81 H81A . 0.9900 ?
    C81 H81B . 0.9900 ?
    C82 C83 . 1.391(3) ?
    C82 C87 . 1.394(3) ?
    C83 C84 . 1.394(3) ?
    C83 H83 . 0.9500 ?
    C84 C85 . 1.385(4) ?
    C84 H84 . 0.9500 ?
    C85 C86 . 1.385(4) ?
    C85 H85 . 0.9500 ?
    C86 C87 . 1.384(3) ?
    C86 H86 . 0.9500 ?
    C87 H87 . 0.9500 ?
    C88 C93 . 1.378(3) ?
    C88 C89 . 1.396(3) ?
    C88 H88 . 0.9500 ?
    C89 C90 . 1.379(4) ?
    C89 H89 . 0.9500 ?
    C90 C91 . 1.379(5) ?
    C90 H90 . 0.9500 ?
    C91 C92 . 1.387(4) ?
    C91 H91 . 0.9500 ?
    C92 C93 . 1.393(3) ?
    C92 H92 . 0.9500 ?
    C93 C94 . 1.519(3) ?
    C94 N7 . 1.463(3) ?
    C94 H94A . 0.9900 ?
    C94 H94B . 0.9900 ?
    N7 C95 . 1.352(3) ?
    N7 C96 . 1.399(3) ?
    C95 N8 . 1.351(3) ?
    C96 C103 . 1.361(3) ?
    C96 C97 . 1.477(3) ?
    C97 C98 . 1.392(3) ?
    C97 C102 . 1.392(3) ?
    C98 C99 . 1.397(3) ?
    C98 H98 . 0.9500 ?
    C99 C100 . 1.379(4) ?
    C99 H99 . 0.9500 ?
    C100 C101 . 1.375(4) ?
    C100 H100 . 0.9500 ?
    C101 C102 . 1.394(3) ?
    C101 H101 . 0.9500 ?
    C102 H102 . 0.9500 ?
    C103 N8 . 1.389(3) ?
    C103 C104 . 1.480(3) ?
    C104 C109 . 1.391(3) ?
    C104 C105 . 1.394(3) ?
    C105 C106 . 1.388(3) ?
    C105 H105 . 0.9500 ?
    C106 C107 . 1.381(4) ?
    C106 H106 . 0.9500 ?
    C107 C108 . 1.380(4) ?
    C107 H107 . 0.9500 ?
    C108 C109 . 1.383(4) ?
    C108 H108 . 0.9500 ?
    C109 H109 . 0.9500 ?
    N8 C110 . 1.457(3) ?
    C110 C111 . 1.510(3) ?
    C110 H11A . 0.9900 ?
    C110 H11B . 0.9900 ?
    C111 C116 . 1.394(3) ?
    C111 C112 . 1.396(3) ?
    C112 C113 . 1.384(4) ?
    C112 H112 . 0.9500 ?
    C113 C114 . 1.384(4) ?
    C113 H113 . 0.9500 ?
    C114 C115 . 1.388(4) ?
    C114 H114 . 0.9500 ?
    C115 C116 . 1.393(3) ?
    C115 H115 . 0.9500 ?
    C116 H116 . 0.9500 ?
    Ag3 S1 . 2.4657(5) ?
    Ag3 S3 . 2.4940(6) ?
    Ag3 S2 . 2.5377(6) ?
    S1 C117 . 1.671(2) ?
    C117 N9 . 1.154(3) ?
    S2 C118 . 1.669(3) ?
    C118 N10 . 1.160(3) ?
    S3 C119 . 1.674(3) ?
    C119 N11 . 1.156(4) ?
    C120 C121 . 1.517(9) ?
    C120 H12A . 0.9800 ?
    C120 H12B . 0.9800 ?
    C120 H12C . 0.9800 ?
    C121 O1 . 1.394(5) ?
    C121 H12D . 0.9900 ?
    C121 H12E . 0.9900 ?
    O1 C122 . 1.447(5) ?
    C122 C123 . 1.479(7) ?
    C122 H12F . 0.9900 ?
    C122 H12G . 0.9900 ?
    C123 H12H . 0.9800 ?
    C123 H12I . 0.9800 ?
    C123 H12J . 0.9800 ?
loop_
    _geom_angle_atom_site_label_1
    _geom_angle_atom_site_label_2
    _geom_angle_atom_site_label_3
    _geom_angle_site_symmetry_1
    _geom_angle_site_symmetry_3
    _geom_angle
    _geom_angle_publ_flag
    C37 Ag1 C8 . . 173.06(8) ?
    C2 C1 C6 . . 120.6(2) ?
    C2 C1 H1 . . 119.7 ?
    C6 C1 H1 . . 119.7 ?
    C3 C2 C1 . . 120.0(3) ?
    C3 C2 H2 . . 120.0 ?
    C1 C2 H2 . . 120.0 ?
    C4 C3 C2 . . 119.7(3) ?
    C4 C3 H3 . . 120.1 ?
    C2 C3 H3 . . 120.1 ?
    C3 C4 C5 . . 120.2(3) ?
    C3 C4 H4 . . 119.9 ?
    C5 C4 H4 . . 119.9 ?
    C4 C5 C6 . . 120.7(3) ?
    C4 C5 H5 . . 119.7 ?
    C6 C5 H5 . . 119.7 ?
    C5 C6 C1 . . 118.7(2) ?
    C5 C6 C7 . . 118.5(2) ?
    C1 C6 C7 . . 122.8(2) ?
    N1 C7 C6 . . 111.19(17) ?
    N1 C7 H7A . . 109.4 ?
    C6 C7 H7A . . 109.4 ?
    N1 C7 H7B . . 109.4 ?
    C6 C7 H7B . . 109.4 ?
    H7A C7 H7B . . 108.0 ?
    C8 N1 C9 . . 111.66(17) ?
    C8 N1 C7 . . 121.59(18) ?
    C9 N1 C7 . . 124.57(18) ?
    N1 C8 N2 . . 104.69(18) ?
    N1 C8 Ag1 . . 125.14(15) ?
    N2 C8 Ag1 . . 129.44(16) ?
    C16 C9 N1 . . 106.11(18) ?
    C16 C9 C10 . . 131.06(19) ?
    N1 C9 C10 . . 122.82(19) ?
    C11 C10 C15 . . 118.6(2) ?
    C11 C10 C9 . . 122.0(2) ?
    C15 C10 C9 . . 119.4(2) ?
    C10 C11 C12 . . 120.4(3) ?
    C10 C11 H11 . . 119.8 ?
    C12 C11 H11 . . 119.8 ?
    C13 C12 C11 . . 119.8(3) ?
    C13 C12 H12 . . 120.1 ?
    C11 C12 H12 . . 120.1 ?
    C12 C13 C14 . . 120.6(3) ?
    C12 C13 H13 . . 119.7 ?
    C14 C13 H13 . . 119.7 ?
    C15 C14 C13 . . 120.1(4) ?
    C15 C14 H14 . . 119.9 ?
    C13 C14 H14 . . 119.9 ?
    C14 C15 C10 . . 120.3(3) ?
    C14 C15 H15 . . 119.8 ?
    C10 C15 H15 . . 119.8 ?
    C9 C16 N2 . . 106.17(18) ?
    C9 C16 C17 . . 130.6(2) ?
    N2 C16 C17 . . 123.25(18) ?
    C22 C17 C18 . . 118.4(2) ?
    C22 C17 C16 . . 120.0(2) ?
    C18 C17 C16 . . 121.6(2) ?
    C17 C18 C19 . . 120.7(3) ?
    C17 C18 H18 . . 119.6 ?
    C19 C18 H18 . . 119.6 ?
    C20 C19 C18 . . 120.5(3) ?
    C20 C19 H19 . . 119.7 ?
    C18 C19 H19 . . 119.7 ?
    C19 C20 C21 . . 119.8(2) ?
    C19 C20 H20 . . 120.1 ?
    C21 C20 H20 . . 120.1 ?
    C20 C21 C22 . . 120.2(3) ?
    C20 C21 H21 . . 119.9 ?
    C22 C21 H21 . . 119.9 ?
    C17 C22 C21 . . 120.3(3) ?
    C17 C22 H22 . . 119.8 ?
    C21 C22 H22 . . 119.8 ?
    C8 N2 C16 . . 111.32(18) ?
    C8 N2 C23 . . 123.91(19) ?
    C16 N2 C23 . . 124.17(18) ?
    N2 C23 C24 . . 110.6(2) ?
    N2 C23 H23A . . 109.5 ?
    C24 C23 H23A . . 109.5 ?
    N2 C23 H23B . . 109.5 ?
    C24 C23 H23B . . 109.5 ?
    H23A C23 H23B . . 108.1 ?
    C25 C24 C29 . . 119.4(3) ?
    C25 C24 C23 . . 120.1(2) ?
    C29 C24 C23 . . 120.5(2) ?
    C24 C25 C26 . . 120.3(3) ?
    C24 C25 H25 . . 119.9 ?
    C26 C25 H25 . . 119.9 ?
    C27 C26 C25 . . 120.4(3) ?
    C27 C26 H26 . . 119.8 ?
    C25 C26 H26 . . 119.8 ?
    C26 C27 C28 . . 119.7(3) ?
    C26 C27 H27 . . 120.1 ?
    C28 C27 H27 . . 120.1 ?
    C29 C28 C27 . . 120.1(3) ?
    C29 C28 H28 . . 119.9 ?
    C27 C28 H28 . . 119.9 ?
    C28 C29 C24 . . 120.0(3) ?
    C28 C29 H29 . . 120.0 ?
    C24 C29 H29 . . 120.0 ?
    C35 C30 C31 . . 120.3(3) ?
    C35 C30 H30 . . 119.8 ?
    C31 C30 H30 . . 119.8 ?
    C32 C31 C30 . . 121.2(4) ?
    C32 C31 H31 . . 119.4 ?
    C30 C31 H31 . . 119.4 ?
    C31 C32 C33 . . 119.7(3) ?
    C31 C32 H32 . . 120.1 ?
    C33 C32 H32 . . 120.1 ?
    C32 C33 C34 . . 121.0(4) ?
    C32 C33 H33 . . 119.5 ?
    C34 C33 H33 . . 119.5 ?
    C35 C34 C33 . . 118.4(4) ?
    C35 C34 H34 . . 120.8 ?
    C33 C34 H34 . . 120.8 ?
    C30 C35 C34 . . 119.3(3) ?
    C30 C35 C36 . . 119.7(2) ?
    C34 C35 C36 . . 121.0(3) ?
    N3 C36 C35 . . 111.53(17) ?
    N3 C36 H36A . . 109.3 ?
    C35 C36 H36A . . 109.3 ?
    N3 C36 H36B . . 109.3 ?
    C35 C36 H36B . . 109.3 ?
    H36A C36 H36B . . 108.0 ?
    C37 N3 C38 . . 111.70(18) ?
    C37 N3 C36 . . 121.70(19) ?
    C38 N3 C36 . . 126.54(19) ?
    N4 C37 N3 . . 104.74(18) ?
    N4 C37 Ag1 . . 128.26(16) ?
    N3 C37 Ag1 . . 126.73(16) ?
    C45 C38 N3 . . 105.77(18) ?
    C45 C38 C39 . . 129.59(19) ?
    N3 C38 C39 . . 124.63(19) ?
    C44 C39 C40 . . 118.5(2) ?
    C44 C39 C38 . . 120.78(19) ?
    C40 C39 C38 . . 120.7(2) ?
    C41 C40 C39 . . 120.4(2) ?
    C41 C40 H40 . . 119.8 ?
    C39 C40 H40 . . 119.8 ?
    C42 C41 C40 . . 120.5(2) ?
    C42 C41 H41 . . 119.7 ?
    C40 C41 H41 . . 119.7 ?
    C41 C42 C43 . . 119.7(2) ?
    C41 C42 H42 . . 120.2 ?
    C43 C42 H42 . . 120.2 ?
    C44 C43 C42 . . 120.2(2) ?
    C44 C43 H43 . . 119.9 ?
    C42 C43 H43 . . 119.9 ?
    C43 C44 C39 . . 120.8(2) ?
    C43 C44 H44 . . 119.6 ?
    C39 C44 H44 . . 119.6 ?
    C38 C45 N4 . . 106.32(18) ?
    C38 C45 C46 . . 128.4(2) ?
    N4 C45 C46 . . 125.13(19) ?
    C51A C46 C47A . . 121.0(5) ?
    C47B C46 C51B . . 116.9(5) ?
    C51A C46 C45 . . 122.4(4) ?
    C47A C46 C45 . . 116.6(3) ?
    C47B C46 C45 . . 121.5(3) ?
    C51B C46 C45 . . 121.4(4) ?
    C46 C47A C48A . . 118.4(6) ?
    C46 C47A H47A . . 120.8 ?
    C48A C47A H47A . . 120.8 ?
    C47A C48A C49 . . 119.4(6) ?
    C47A C48A H48A . . 120.3 ?
    C49 C48A H48A . . 120.3 ?
    C48B C47B C46 . . 122.0(6) ?
    C48B C47B H47B . . 119.0 ?
    C46 C47B H47B . . 119.0 ?
    C49 C48B C47B . . 120.5(6) ?
    C49 C48B H48B . . 119.8 ?
    C47B C48B H48B . . 119.8 ?
    C48B C49 C50B . . 121.9(6) ?
    C50A C49 C48A . . 117.9(5) ?
    C48B C49 H49A . . 119.0 ?
    C50B C49 H49A . . 119.0 ?
    C50A C49 H49 . . 121.1 ?
    C48A C49 H49 . . 121.1 ?
    C49 C50A C51A . . 121.7(8) ?
    C49 C50A H50A . . 119.2 ?
    C51A C50A H50A . . 119.2 ?
    C46 C51A C50A . . 121.6(8) ?
    C46 C51A H51A . . 119.2 ?
    C50A C51A H51A . . 119.2 ?
    C51B C50B C49 . . 118.5(8) ?
    C51B C50B H50B . . 120.7 ?
    C49 C50B H50B . . 120.7 ?
    C50B C51B C46 . . 120.0(8) ?
    C50B C51B H51B . . 120.0 ?
    C46 C51B H51B . . 120.0 ?
    C37 N4 C45 . . 111.46(18) ?
    C37 N4 C52 . . 122.88(19) ?
    C45 N4 C52 . . 125.64(19) ?
    N4 C52 C53 . . 114.39(19) ?
    N4 C52 H52A . . 108.7 ?
    C53 C52 H52A . . 108.7 ?
    N4 C52 H52B . . 108.7 ?
    C53 C52 H52B . . 108.7 ?
    H52A C52 H52B . . 107.6 ?
    C58 C53 C54 . . 118.9(2) ?
    C58 C53 C52 . . 123.4(2) ?
    C54 C53 C52 . . 117.7(2) ?
    C55 C54 C53 . . 120.9(3) ?
    C55 C54 H54 . . 119.5 ?
    C53 C54 H54 . . 119.5 ?
    C56 C55 C54 . . 119.7(3) ?
    C56 C55 H55 . . 120.1 ?
    C54 C55 H55 . . 120.1 ?
    C55 C56 C57 . . 120.1(3) ?
    C55 C56 H56 . . 119.9 ?
    C57 C56 H56 . . 119.9 ?
    C56 C57 C58 . . 120.0(3) ?
    C56 C57 H57 . . 120.0 ?
    C58 C57 H57 . . 120.0 ?
    C53 C58 C57 . . 120.3(3) ?
    C53 C58 H58 . . 119.9 ?
    C57 C58 H58 . . 119.9 ?
    C66 Ag2 C95 . . 172.01(7) ?
    C64 C59 C60 . . 120.02(19) ?
    C64 C59 H59 . . 120.0 ?
    C60 C59 H59 . . 120.0 ?
    C61 C60 C59 . . 120.4(2) ?
    C61 C60 H60 . . 119.8 ?
    C59 C60 H60 . . 119.8 ?
    C60 C61 C62 . . 119.8(2) ?
    C60 C61 H61 . . 120.1 ?
    C62 C61 H61 . . 120.1 ?
    C61 C62 C63 . . 120.0(2) ?
    C61 C62 H62 . . 120.0 ?
    C63 C62 H62 . . 120.0 ?
    C62 C63 C64 . . 120.4(2) ?
    C62 C63 H63 . . 119.8 ?
    C64 C63 H63 . . 119.8 ?
    C59 C64 C63 . . 119.32(19) ?
    C59 C64 C65 . . 123.21(18) ?
    C63 C64 C65 . . 117.42(18) ?
    N5 C65 C64 . . 114.90(16) ?
    N5 C65 H65A . . 108.5 ?
    C64 C65 H65A . . 108.5 ?
    N5 C65 H65B . . 108.5 ?
    C64 C65 H65B . . 108.5 ?
    H65A C65 H65B . . 107.5 ?
    C66 N5 C67 . . 111.26(16) ?
    C66 N5 C65 . . 121.43(16) ?
    C67 N5 C65 . . 125.21(16) ?
    N6 C66 N5 . . 104.81(16) ?
    N6 C66 Ag2 . . 128.78(14) ?
    N5 C66 Ag2 . . 125.76(14) ?
    C74 C67 N5 . . 106.39(17) ?
    C74 C67 C68 . . 130.61(18) ?
    N5 C67 C68 . . 122.99(17) ?
    C73 C68 C69 . . 118.72(19) ?
    C73 C68 C67 . . 120.38(18) ?
    C69 C68 C67 . . 120.90(18) ?
    C70 C69 C68 . . 120.41(19) ?
    C70 C69 H69 . . 119.8 ?
    C68 C69 H69 . . 119.8 ?
    C71 C70 C69 . . 120.2(2) ?
    C71 C70 H70 . . 119.9 ?
    C69 C70 H70 . . 119.9 ?
    C70 C71 C72 . . 119.9(2) ?
    C70 C71 H71 . . 120.0 ?
    C72 C71 H71 . . 120.0 ?
    C71 C72 C73 . . 120.1(2) ?
    C71 C72 H72 . . 120.0 ?
    C73 C72 H72 . . 120.0 ?
    C72 C73 C68 . . 120.7(2) ?
    C72 C73 H73 . . 119.7 ?
    C68 C73 H73 . . 119.7 ?
    C67 C74 N6 . . 106.25(17) ?
    C67 C74 C75 . . 131.52(18) ?
    N6 C74 C75 . . 122.10(17) ?
    C76 C75 C80 . . 119.53(19) ?
    C76 C75 C74 . . 121.65(18) ?
    C80 C75 C74 . . 118.82(18) ?
    C77 C76 C75 . . 120.21(19) ?
    C77 C76 H76 . . 119.9 ?
    C75 C76 H76 . . 119.9 ?
    C78 C77 C76 . . 120.3(2) ?
    C78 C77 H77 . . 119.9 ?
    C76 C77 H77 . . 119.9 ?
    C77 C78 C79 . . 119.8(2) ?
    C77 C78 H78 . . 120.1 ?
    C79 C78 H78 . . 120.1 ?
    C78 C79 C80 . . 120.5(2) ?
    C78 C79 H79 . . 119.8 ?
    C80 C79 H79 . . 119.8 ?
    C79 C80 C75 . . 119.7(2) ?
    C79 C80 H80 . . 120.2 ?
    C75 C80 H80 . . 120.2 ?
    C66 N6 C74 . . 111.27(16) ?
    C66 N6 C81 . . 122.92(17) ?
    C74 N6 C81 . . 125.73(17) ?
    N6 C81 C82 . . 112.59(16) ?
    N6 C81 H81A . . 109.1 ?
    C82 C81 H81A . . 109.1 ?
    N6 C81 H81B . . 109.1 ?
    C82 C81 H81B . . 109.1 ?
    H81A C81 H81B . . 107.8 ?
    C83 C82 C87 . . 118.8(2) ?
    C83 C82 C81 . . 121.23(19) ?
    C87 C82 C81 . . 119.93(19) ?
    C82 C83 C84 . . 120.3(2) ?
    C82 C83 H83 . . 119.8 ?
    C84 C83 H83 . . 119.8 ?
    C85 C84 C83 . . 120.1(2) ?
    C85 C84 H84 . . 119.9 ?
    C83 C84 H84 . . 119.9 ?
    C86 C85 C84 . . 119.7(2) ?
    C86 C85 H85 . . 120.1 ?
    C84 C85 H85 . . 120.1 ?
    C87 C86 C85 . . 120.2(2) ?
    C87 C86 H86 . . 119.9 ?
    C85 C86 H86 . . 119.9 ?
    C86 C87 C82 . . 120.7(2) ?
    C86 C87 H87 . . 119.7 ?
    C82 C87 H87 . . 119.7 ?
    C93 C88 C89 . . 120.3(2) ?
    C93 C88 H88 . . 119.8 ?
    C89 C88 H88 . . 119.8 ?
    C90 C89 C88 . . 120.1(3) ?
    C90 C89 H89 . . 120.0 ?
    C88 C89 H89 . . 120.0 ?
    C91 C90 C89 . . 120.0(2) ?
    C91 C90 H90 . . 120.0 ?
    C89 C90 H90 . . 120.0 ?
    C90 C91 C92 . . 120.0(3) ?
    C90 C91 H91 . . 120.0 ?
    C92 C91 H91 . . 120.0 ?
    C91 C92 C93 . . 120.4(3) ?
    C91 C92 H92 . . 119.8 ?
    C93 C92 H92 . . 119.8 ?
    C88 C93 C92 . . 119.2(2) ?
    C88 C93 C94 . . 121.89(19) ?
    C92 C93 C94 . . 118.8(2) ?
    N7 C94 C93 . . 113.90(17) ?
    N7 C94 H94A . . 108.8 ?
    C93 C94 H94A . . 108.8 ?
    N7 C94 H94B . . 108.8 ?
    C93 C94 H94B . . 108.8 ?
    H94A C94 H94B . . 107.7 ?
    C95 N7 C96 . . 111.11(16) ?
    C95 N7 C94 . . 122.37(17) ?
    C96 N7 C94 . . 126.49(17) ?
    N8 C95 N7 . . 104.77(17) ?
    N8 C95 Ag2 . . 125.79(14) ?
    N7 C95 Ag2 . . 128.50(14) ?
    C103 C96 N7 . . 106.17(17) ?
    C103 C96 C97 . . 128.07(19) ?
    N7 C96 C97 . . 125.00(18) ?
    C98 C97 C102 . . 118.8(2) ?
    C98 C97 C96 . . 123.2(2) ?
    C102 C97 C96 . . 118.02(19) ?
    C97 C98 C99 . . 120.1(2) ?
    C97 C98 H98 . . 119.9 ?
    C99 C98 H98 . . 119.9 ?
    C100 C99 C98 . . 120.2(2) ?
    C100 C99 H99 . . 119.9 ?
    C98 C99 H99 . . 119.9 ?
    C101 C100 C99 . . 120.2(2) ?
    C101 C100 H100 . . 119.9 ?
    C99 C100 H100 . . 119.9 ?
    C100 C101 C102 . . 119.9(2) ?
    C100 C101 H101 . . 120.1 ?
    C102 C101 H101 . . 120.1 ?
    C97 C102 C101 . . 120.7(2) ?
    C97 C102 H102 . . 119.6 ?
    C101 C102 H102 . . 119.6 ?
    C96 C103 N8 . . 106.35(17) ?
    C96 C103 C104 . . 129.11(19) ?
    N8 C103 C104 . . 124.51(18) ?
    C109 C104 C105 . . 119.6(2) ?
    C109 C104 C103 . . 120.2(2) ?
    C105 C104 C103 . . 120.07(19) ?
    C106 C105 C104 . . 119.6(2) ?
    C106 C105 H105 . . 120.2 ?
    C104 C105 H105 . . 120.2 ?
    C107 C106 C105 . . 120.3(2) ?
    C107 C106 H106 . . 119.9 ?
    C105 C106 H106 . . 119.9 ?
    C108 C107 C106 . . 120.2(2) ?
    C108 C107 H107 . . 119.9 ?
    C106 C107 H107 . . 119.9 ?
    C107 C108 C109 . . 120.0(3) ?
    C107 C108 H108 . . 120.0 ?
    C109 C108 H108 . . 120.0 ?
    C108 C109 C104 . . 120.2(2) ?
    C108 C109 H109 . . 119.9 ?
    C104 C109 H109 . . 119.9 ?
    C95 N8 C103 . . 111.58(16) ?
    C95 N8 C110 . . 122.79(17) ?
    C103 N8 C110 . . 125.57(17) ?
    N8 C110 C111 . . 113.24(16) ?
    N8 C110 H11A . . 108.9 ?
    C111 C110 H11A . . 108.9 ?
    N8 C110 H11B . . 108.9 ?
    C111 C110 H11B . . 108.9 ?
    H11A C110 H11B . . 107.7 ?
    C116 C111 C112 . . 118.8(2) ?
    C116 C111 C110 . . 122.77(19) ?
    C112 C111 C110 . . 118.43(19) ?
    C113 C112 C111 . . 120.7(2) ?
    C113 C112 H112 . . 119.7 ?
    C111 C112 H112 . . 119.7 ?
    C114 C113 C112 . . 120.4(2) ?
    C114 C113 H113 . . 119.8 ?
    C112 C113 H113 . . 119.8 ?
    C113 C114 C115 . . 119.6(2) ?
    C113 C114 H114 . . 120.2 ?
    C115 C114 H114 . . 120.2 ?
    C114 C115 C116 . . 120.2(2) ?
    C114 C115 H115 . . 119.9 ?
    C116 C115 H115 . . 119.9 ?
    C115 C116 C111 . . 120.4(2) ?
    C115 C116 H116 . . 119.8 ?
    C111 C116 H116 . . 119.8 ?
    S1 Ag3 S3 . . 126.936(19) ?
    S1 Ag3 S2 . . 127.68(2) ?
    S3 Ag3 S2 . . 103.957(19) ?
    C117 S1 Ag3 . . 100.90(7) ?
    N9 C117 S1 . . 177.8(2) ?
    C118 S2 Ag3 . . 93.45(8) ?
    N10 C118 S2 . . 179.4(3) ?
    C119 S3 Ag3 . . 105.56(9) ?
    N11 C119 S3 . . 177.1(2) ?
    C121 C120 H12A . . 109.5 ?
    C121 C120 H12B . . 109.5 ?
    H12A C120 H12B . . 109.5 ?
    C121 C120 H12C . . 109.5 ?
    H12A C120 H12C . . 109.5 ?
    H12B C120 H12C . . 109.5 ?
    O1 C121 C120 . . 107.2(4) ?
    O1 C121 H12D . . 110.3 ?
    C120 C121 H12D . . 110.3 ?
    O1 C121 H12E . . 110.3 ?
    C120 C121 H12E . . 110.3 ?
    H12D C121 H12E . . 108.5 ?
    C121 O1 C122 . . 113.9(4) ?
    O1 C122 C123 . . 107.7(3) ?
    O1 C122 H12F . . 110.2 ?
    C123 C122 H12F . . 110.2 ?
    O1 C122 H12G . . 110.2 ?
    C123 C122 H12G . . 110.2 ?
    H12F C122 H12G . . 108.5 ?
    C122 C123 H12H . . 109.5 ?
    C122 C123 H12I . . 109.5 ?
    H12H C123 H12I . . 109.5 ?
    C122 C123 H12J . . 109.5 ?
    H12H C123 H12J . . 109.5 ?
    H12I C123 H12J . . 109.5 ?
loop_
    _geom_torsion_atom_site_label_1
    _geom_torsion_atom_site_label_2
    _geom_torsion_atom_site_label_3
    _geom_torsion_atom_site_label_4
    _geom_torsion_site_symmetry_1
    _geom_torsion_site_symmetry_2
    _geom_torsion_site_symmetry_3
    _geom_torsion_site_symmetry_4
    _geom_torsion
    _geom_torsion_publ_flag
    C6 C1 C2 C3 . . . . 1.1(4) ?
    C1 C2 C3 C4 . . . . -1.6(5) ?
    C2 C3 C4 C5 . . . . 1.6(5) ?
    C3 C4 C5 C6 . . . . -1.0(5) ?
    C4 C5 C6 C1 . . . . 0.4(4) ?
    C4 C5 C6 C7 . . . . -179.4(3) ?
    C2 C1 C6 C5 . . . . -0.5(4) ?
    C2 C1 C6 C7 . . . . 179.4(2) ?
    C5 C6 C7 N1 . . . . 162.3(2) ?
    C1 C6 C7 N1 . . . . -17.5(3) ?
    C6 C7 N1 C8 . . . . -72.3(3) ?
    C6 C7 N1 C9 . . . . 89.5(2) ?
    C9 N1 C8 N2 . . . . 2.0(2) ?
    C7 N1 C8 N2 . . . . 165.95(18) ?
    C9 N1 C8 Ag1 . . . . -169.00(15) ?
    C7 N1 C8 Ag1 . . . . -5.1(3) ?
    C8 N1 C9 C16 . . . . -1.1(2) ?
    C7 N1 C9 C16 . . . . -164.48(19) ?
    C8 N1 C9 C10 . . . . -179.9(2) ?
    C7 N1 C9 C10 . . . . 16.8(3) ?
    C16 C9 C10 C11 . . . . -111.4(3) ?
    N1 C9 C10 C11 . . . . 67.0(3) ?
    C16 C9 C10 C15 . . . . 66.5(4) ?
    N1 C9 C10 C15 . . . . -115.1(3) ?
    C15 C10 C11 C12 . . . . 3.5(4) ?
    C9 C10 C11 C12 . . . . -178.5(2) ?
    C10 C11 C12 C13 . . . . -3.1(5) ?
    C11 C12 C13 C14 . . . . 0.3(6) ?
    C12 C13 C14 C15 . . . . 2.0(7) ?
    C13 C14 C15 C10 . . . . -1.5(7) ?
    C11 C10 C15 C14 . . . . -1.3(5) ?
    C9 C10 C15 C14 . . . . -179.3(4) ?
    N1 C9 C16 N2 . . . . -0.3(2) ?
    C10 C9 C16 N2 . . . . 178.3(2) ?
    N1 C9 C16 C17 . . . . 177.8(2) ?
    C10 C9 C16 C17 . . . . -3.7(4) ?
    C9 C16 C17 C22 . . . . -69.5(4) ?
    N2 C16 C17 C22 . . . . 108.2(3) ?
    C9 C16 C17 C18 . . . . 113.1(3) ?
    N2 C16 C17 C18 . . . . -69.2(3) ?
    C22 C17 C18 C19 . . . . 1.6(4) ?
    C16 C17 C18 C19 . . . . 179.0(2) ?
    C17 C18 C19 C20 . . . . -0.4(4) ?
    C18 C19 C20 C21 . . . . -1.6(5) ?
    C19 C20 C21 C22 . . . . 2.5(6) ?
    C18 C17 C22 C21 . . . . -0.7(5) ?
    C16 C17 C22 C21 . . . . -178.1(3) ?
    C20 C21 C22 C17 . . . . -1.3(6) ?
    N1 C8 N2 C16 . . . . -2.2(2) ?
    Ag1 C8 N2 C16 . . . . 168.31(16) ?
    N1 C8 N2 C23 . . . . -173.7(2) ?
    Ag1 C8 N2 C23 . . . . -3.2(3) ?
    C9 C16 N2 C8 . . . . 1.6(3) ?
    C17 C16 N2 C8 . . . . -176.6(2) ?
    C9 C16 N2 C23 . . . . 173.0(2) ?
    C17 C16 N2 C23 . . . . -5.2(3) ?
    C8 N2 C23 C24 . . . . 106.1(2) ?
    C16 N2 C23 C24 . . . . -64.3(3) ?
    N2 C23 C24 C25 . . . . 126.8(2) ?
    N2 C23 C24 C29 . . . . -52.5(3) ?
    C29 C24 C25 C26 . . . . 1.2(4) ?
    C23 C24 C25 C26 . . . . -178.0(3) ?
    C24 C25 C26 C27 . . . . 0.6(5) ?
    C25 C26 C27 C28 . . . . -1.3(6) ?
    C26 C27 C28 C29 . . . . 0.2(6) ?
    C27 C28 C29 C24 . . . . 1.6(5) ?
    C25 C24 C29 C28 . . . . -2.3(4) ?
    C23 C24 C29 C28 . . . . 176.9(3) ?
    C35 C30 C31 C32 . . . . -0.4(5) ?
    C30 C31 C32 C33 . . . . -0.8(6) ?
    C31 C32 C33 C34 . . . . 0.5(5) ?
    C32 C33 C34 C35 . . . . 1.1(5) ?
    C31 C30 C35 C34 . . . . 2.0(4) ?
    C31 C30 C35 C36 . . . . -176.5(3) ?
    C33 C34 C35 C30 . . . . -2.3(4) ?
    C33 C34 C35 C36 . . . . 176.2(3) ?
    C30 C35 C36 N3 . . . . -52.4(3) ?
    C34 C35 C36 N3 . . . . 129.1(2) ?
    C35 C36 N3 C37 . . . . -65.3(3) ?
    C35 C36 N3 C38 . . . . 111.4(2) ?
    C38 N3 C37 N4 . . . . 1.0(2) ?
    C36 N3 C37 N4 . . . . 178.19(18) ?
    C38 N3 C37 Ag1 . . . . -173.48(14) ?
    C36 N3 C37 Ag1 . . . . 3.7(3) ?
    C37 N3 C38 C45 . . . . -0.6(2) ?
    C36 N3 C38 C45 . . . . -177.58(19) ?
    C37 N3 C38 C39 . . . . -179.36(19) ?
    C36 N3 C38 C39 . . . . 3.6(3) ?
    C45 C38 C39 C44 . . . . 59.2(3) ?
    N3 C38 C39 C44 . . . . -122.3(2) ?
    C45 C38 C39 C40 . . . . -119.5(3) ?
    N3 C38 C39 C40 . . . . 59.0(3) ?
    C44 C39 C40 C41 . . . . 0.8(4) ?
    C38 C39 C40 C41 . . . . 179.6(2) ?
    C39 C40 C41 C42 . . . . -0.1(4) ?
    C40 C41 C42 C43 . . . . -0.6(4) ?
    C41 C42 C43 C44 . . . . 0.6(5) ?
    C42 C43 C44 C39 . . . . 0.1(5) ?
    C40 C39 C44 C43 . . . . -0.8(4) ?
    C38 C39 C44 C43 . . . . -179.5(2) ?
    N3 C38 C45 N4 . . . . -0.1(2) ?
    C39 C38 C45 N4 . . . . 178.6(2) ?
    N3 C38 C45 C46 . . . . -175.4(2) ?
    C39 C38 C45 C46 . . . . 3.3(4) ?
    C38 C45 C46 C51A . . . . -82.0(7) ?
    N4 C45 C46 C51A . . . . 103.5(7) ?
    C38 C45 C46 C47A . . . . 96.2(7) ?
    N4 C45 C46 C47A . . . . -78.3(7) ?
    C38 C45 C46 C47B . . . . 63.6(8) ?
    N4 C45 C46 C47B . . . . -110.8(7) ?
    C38 C45 C46 C51B . . . . -110.3(8) ?
    N4 C45 C46 C51B . . . . 75.2(8) ?
    C51A C46 C47A C48A . . . . 1.6(9) ?
    C47B C46 C47A C48A . . . . -69.1(10) ?
    C51B C46 C47A C48A . . . . 28.6(9) ?
    C45 C46 C47A C48A . . . . -176.6(5) ?
    C46 C47A C48A C49 . . . . 0.2(10) ?
    C51A C46 C47B C48B . . . . -26.2(9) ?
    C47A C46 C47B C48B . . . . 95.3(12) ?
    C51B C46 C47B C48B . . . . -1.8(10) ?
    C45 C46 C47B C48B . . . . -176.0(6) ?
    C46 C47B C48B C49 . . . . -2.2(12) ?
    C47B C48B C49 C50A . . . . 30.1(10) ?
    C47B C48B C49 C50B . . . . 5.1(11) ?
    C47B C48B C49 C48A . . . . -77.0(11) ?
    C47A C48A C49 C48B . . . . 84.6(11) ?
    C47A C48A C49 C50A . . . . -2.2(9) ?
    C47A C48A C49 C50B . . . . -28.6(9) ?
    C48B C49 C50A C51A . . . . -29.5(10) ?
    C50B C49 C50A C51A . . . . 89(2) ?
    C48A C49 C50A C51A . . . . 2.3(10) ?
    C47A C46 C51A C50A . . . . -1.5(9) ?
    C47B C46 C51A C50A . . . . 27.0(9) ?
    C51B C46 C51A C50A . . . . -88.1(18) ?
    C45 C46 C51A C50A . . . . 176.6(6) ?
    C49 C50A C51A C46 . . . . -0.6(11) ?
    C48B C49 C50B C51B . . . . -3.8(12) ?
    C50A C49 C50B C51B . . . . -77.2(19) ?
    C48A C49 C50B C51B . . . . 28.1(10) ?
    C49 C50B C51B C46 . . . . -0.4(13) ?
    C51A C46 C51B C50B . . . . 77.3(16) ?
    C47A C46 C51B C50B . . . . -29.3(10) ?
    C47B C46 C51B C50B . . . . 3.0(11) ?
    C45 C46 C51B C50B . . . . 177.2(7) ?
    N3 C37 N4 C45 . . . . -1.1(2) ?
    Ag1 C37 N4 C45 . . . . 173.29(15) ?
    N3 C37 N4 C52 . . . . 177.28(18) ?
    Ag1 C37 N4 C52 . . . . -8.4(3) ?
    C38 C45 N4 C37 . . . . 0.8(2) ?
    C46 C45 N4 C37 . . . . 176.21(19) ?
    C38 C45 N4 C52 . . . . -177.54(19) ?
    C46 C45 N4 C52 . . . . -2.1(3) ?
    C37 N4 C52 C53 . . . . 92.3(3) ?
    C45 N4 C52 C53 . . . . -89.6(3) ?
    N4 C52 C53 C58 . . . . 1.2(3) ?
    N4 C52 C53 C54 . . . . -179.9(2) ?
    C58 C53 C54 C55 . . . . 1.6(4) ?
    C52 C53 C54 C55 . . . . -177.4(3) ?
    C53 C54 C55 C56 . . . . -0.7(5) ?
    C54 C55 C56 C57 . . . . -1.0(5) ?
    C55 C56 C57 C58 . . . . 1.7(5) ?
    C54 C53 C58 C57 . . . . -0.8(4) ?
    C52 C53 C58 C57 . . . . 178.1(3) ?
    C56 C57 C58 C53 . . . . -0.8(5) ?
    C64 C59 C60 C61 . . . . 0.2(3) ?
    C59 C60 C61 C62 . . . . 0.5(3) ?
    C60 C61 C62 C63 . . . . -0.6(3) ?
    C61 C62 C63 C64 . . . . -0.1(3) ?
    C60 C59 C64 C63 . . . . -0.8(3) ?
    C60 C59 C64 C65 . . . . 176.41(19) ?
    C62 C63 C64 C59 . . . . 0.8(3) ?
    C62 C63 C64 C65 . . . . -176.6(2) ?
    C59 C64 C65 N5 . . . . 23.7(3) ?
    C63 C64 C65 N5 . . . . -158.98(18) ?
    C64 C65 N5 C66 . . . . 74.7(2) ?
    C64 C65 N5 C67 . . . . -123.2(2) ?
    C67 N5 C66 N6 . . . . -0.3(2) ?
    C65 N5 C66 N6 . . . . 164.03(16) ?
    C67 N5 C66 Ag2 . . . . 171.15(13) ?
    C65 N5 C66 Ag2 . . . . -24.5(2) ?
    C66 N5 C67 C74 . . . . 0.4(2) ?
    C65 N5 C67 C74 . . . . -163.23(17) ?
    C66 N5 C67 C68 . . . . -178.55(17) ?
    C65 N5 C67 C68 . . . . 17.8(3) ?
    C74 C67 C68 C73 . . . . 43.9(3) ?
    N5 C67 C68 C73 . . . . -137.5(2) ?
    C74 C67 C68 C69 . . . . -135.4(2) ?
    N5 C67 C68 C69 . . . . 43.3(3) ?
    C73 C68 C69 C70 . . . . 1.0(3) ?
    C67 C68 C69 C70 . . . . -179.74(19) ?
    C68 C69 C70 C71 . . . . -0.8(3) ?
    C69 C70 C71 C72 . . . . 0.4(3) ?
    C70 C71 C72 C73 . . . . -0.1(3) ?
    C71 C72 C73 C68 . . . . 0.3(3) ?
    C69 C68 C73 C72 . . . . -0.8(3) ?
    C67 C68 C73 C72 . . . . 180.00(19) ?
    N5 C67 C74 N6 . . . . -0.3(2) ?
    C68 C67 C74 N6 . . . . 178.52(19) ?
    N5 C67 C74 C75 . . . . 175.57(19) ?
    C68 C67 C74 C75 . . . . -5.6(4) ?
    C67 C74 C75 C76 . . . . 68.8(3) ?
    N6 C74 C75 C76 . . . . -115.9(2) ?
    C67 C74 C75 C80 . . . . -112.0(2) ?
    N6 C74 C75 C80 . . . . 63.3(3) ?
    C80 C75 C76 C77 . . . . -1.3(3) ?
    C74 C75 C76 C77 . . . . 177.84(19) ?
    C75 C76 C77 C78 . . . . 0.3(3) ?
    C76 C77 C78 C79 . . . . 0.8(3) ?
    C77 C78 C79 C80 . . . . -1.0(3) ?
    C78 C79 C80 C75 . . . . 0.0(3) ?
    C76 C75 C80 C79 . . . . 1.1(3) ?
    C74 C75 C80 C79 . . . . -178.06(19) ?
    N5 C66 N6 C74 . . . . 0.1(2) ?
    Ag2 C66 N6 C74 . . . . -170.99(13) ?
    N5 C66 N6 C81 . . . . 177.12(16) ?
    Ag2 C66 N6 C81 . . . . 6.0(3) ?
    C67 C74 N6 C66 . . . . 0.1(2) ?
    C75 C74 N6 C66 . . . . -176.22(17) ?
    C67 C74 N6 C81 . . . . -176.79(17) ?
    C75 C74 N6 C81 . . . . 6.9(3) ?
    C66 N6 C81 C82 . . . . -93.6(2) ?
    C74 N6 C81 C82 . . . . 83.0(2) ?
    N6 C81 C82 C83 . . . . -94.5(2) ?
    N6 C81 C82 C87 . . . . 85.3(2) ?
    C87 C82 C83 C84 . . . . -1.7(3) ?
    C81 C82 C83 C84 . . . . 178.2(2) ?
    C82 C83 C84 C85 . . . . 0.2(4) ?
    C83 C84 C85 C86 . . . . 1.2(4) ?
    C84 C85 C86 C87 . . . . -1.2(4) ?
    C85 C86 C87 C82 . . . . -0.2(4) ?
    C83 C82 C87 C86 . . . . 1.7(3) ?
    C81 C82 C87 C86 . . . . -178.1(2) ?
    C93 C88 C89 C90 . . . . 0.7(4) ?
    C88 C89 C90 C91 . . . . -0.5(5) ?
    C89 C90 C91 C92 . . . . 0.4(5) ?
    C90 C91 C92 C93 . . . . -0.4(5) ?
    C89 C88 C93 C92 . . . . -0.7(4) ?
    C89 C88 C93 C94 . . . . 175.1(2) ?
    C91 C92 C93 C88 . . . . 0.5(4) ?
    C91 C92 C93 C94 . . . . -175.4(3) ?
    C88 C93 C94 N7 . . . . 38.4(3) ?
    C92 C93 C94 N7 . . . . -145.8(2) ?
    C93 C94 N7 C95 . . . . -91.0(2) ?
    C93 C94 N7 C96 . . . . 87.2(2) ?
    C96 N7 C95 N8 . . . . -1.4(2) ?
    C94 N7 C95 N8 . . . . 177.10(16) ?
    C96 N7 C95 Ag2 . . . . 167.96(14) ?
    C94 N7 C95 Ag2 . . . . -13.6(3) ?
    C95 N7 C96 C103 . . . . 1.5(2) ?
    C94 N7 C96 C103 . . . . -176.87(18) ?
    C95 N7 C96 C97 . . . . -169.15(19) ?
    C94 N7 C96 C97 . . . . 12.5(3) ?
    C103 C96 C97 C98 . . . . 137.9(2) ?
    N7 C96 C97 C98 . . . . -53.6(3) ?
    C103 C96 C97 C102 . . . . -43.7(3) ?
    N7 C96 C97 C102 . . . . 124.9(2) ?
    C102 C97 C98 C99 . . . . -2.2(3) ?
    C96 C97 C98 C99 . . . . 176.3(2) ?
    C97 C98 C99 C100 . . . . 1.5(4) ?
    C98 C99 C100 C101 . . . . 0.6(4) ?
    C99 C100 C101 C102 . . . . -2.0(4) ?
    C98 C97 C102 C101 . . . . 0.7(3) ?
    C96 C97 C102 C101 . . . . -177.8(2) ?
    C100 C101 C102 C97 . . . . 1.3(4) ?
    N7 C96 C103 N8 . . . . -1.0(2) ?
    C97 C96 C103 N8 . . . . 169.28(19) ?
    N7 C96 C103 C104 . . . . -178.8(2) ?
    C97 C96 C103 C104 . . . . -8.5(4) ?
    C96 C103 C104 C109 . . . . -76.7(3) ?
    N8 C103 C104 C109 . . . . 105.8(3) ?
    C96 C103 C104 C105 . . . . 99.7(3) ?
    N8 C103 C104 C105 . . . . -77.8(3) ?
    C109 C104 C105 C106 . . . . 0.8(3) ?
    C103 C104 C105 C106 . . . . -175.7(2) ?
    C104 C105 C106 C107 . . . . -0.6(4) ?
    C105 C106 C107 C108 . . . . 0.0(4) ?
    C106 C107 C108 C109 . . . . 0.5(5) ?
    C107 C108 C109 C104 . . . . -0.3(5) ?
    C105 C104 C109 C108 . . . . -0.3(4) ?
    C103 C104 C109 C108 . . . . 176.1(2) ?
    N7 C95 N8 C103 . . . . 0.7(2) ?
    Ag2 C95 N8 C103 . . . . -168.99(14) ?
    N7 C95 N8 C110 . . . . -176.58(17) ?
    Ag2 C95 N8 C110 . . . . 13.7(3) ?
    C96 C103 N8 C95 . . . . 0.2(2) ?
    C104 C103 N8 C95 . . . . 178.16(19) ?
    C96 C103 N8 C110 . . . . 177.40(18) ?
    C104 C103 N8 C110 . . . . -4.6(3) ?
    C95 N8 C110 C111 . . . . 82.2(2) ?
    C103 N8 C110 C111 . . . . -94.7(2) ?
    N8 C110 C111 C116 . . . . 16.9(3) ?
    N8 C110 C111 C112 . . . . -165.55(19) ?
    C116 C111 C112 C113 . . . . 1.7(3) ?
    C110 C111 C112 C113 . . . . -175.9(2) ?
    C111 C112 C113 C114 . . . . -0.9(4) ?
    C112 C113 C114 C115 . . . . -0.7(4) ?
    C113 C114 C115 C116 . . . . 1.4(4) ?
    C114 C115 C116 C111 . . . . -0.6(4) ?
    C112 C111 C116 C115 . . . . -0.9(3) ?
    C110 C111 C116 C115 . . . . 176.6(2) ?
    C120 C121 O1 C122 . . . . -177.1(3) ?
    C121 O1 C122 C123 . . . . 177.5(3) ?
loop_
    _geom_hbond_atom_site_label_D
    _geom_hbond_atom_site_label_H
    _geom_hbond_atom_site_label_A
    _geom_hbond_site_symmetry_A
    _geom_hbond_distance_DH
    _geom_hbond_distance_HA
    _geom_hbond_distance_DA
    _geom_hbond_angle_DHA
    _geom_hbond_publ_flag
    C31 H31 O1 . 0.95 2.57 3.361(4) 140.6 yes
    C32 H32 N10 2_776 0.95 2.43 3.327(4) 157.4 yes
    C40 H40 S1 1_554 0.95 2.82 3.684(2) 152.1 yes
_shelx_space_group_comment
;
The symmetry employed for this shelxl refinement is uniquely defined
by the following loop, which should always be used as a source of
symmetry information in preference to the above space-group names.
They are only intended as comments.
;
_shelx_estimated_absorpt_T_min     ?
_shelx_estimated_absorpt_T_max     ?
_shelx_res_file
;
TITL tac225 in P-1 #2
CELL 1.54184  14.86462  19.3714  19.85451 102.7710 100.8268  99.5778
ZERR    2.00   0.00008   0.0001   0.00009   0.0004   0.0004   0.0004
LATT 1
SFAC C  H  Ag N  O  S
UNIT 254 232 6 22 4 6
OMIT -18   1   5
OMIT -18   2   5
OMIT -18   3   5
L.S. 5
ACTA
BOND $H
FMAP 2
PLAN 1
CONF
FREE Ag2  Ag3
ABIN
TEMP -173
WGHT    0.043800    3.189000
FVAR       2.50081   0.54986
MOLE 1
AG1   3    0.981047    0.783825   -0.033794    11.00000    0.02005    0.03206 =
         0.02983    0.00219    0.00112   -0.00063
C1    1    1.210224    0.709101   -0.008376    11.00000    0.03230    0.03194 =
         0.03171    0.00875    0.00256    0.00297
AFIX  43
H1    2    1.233950    0.751676    0.029650    11.00000   -1.20000
AFIX   0
C2    1    1.208293    0.641793    0.004850    11.00000    0.04010    0.04140 =
         0.04815    0.02197    0.00440    0.00824
AFIX  43
H2    2    1.229642    0.638278    0.051916    11.00000   -1.20000
AFIX   0
C3    1    1.175327    0.579624   -0.050350    11.00000    0.05629    0.02950 =
         0.06891    0.02015    0.01330    0.00841
AFIX  43
H3    2    1.175487    0.533398   -0.041523    11.00000   -1.20000
AFIX   0
C4    1    1.142152    0.584956   -0.118388    11.00000    0.06241    0.02683 =
         0.05656    0.00029    0.00755    0.00419
AFIX  43
H4    2    1.117955    0.542259   -0.156220    11.00000   -1.20000
AFIX   0
C5    1    1.144063    0.652221   -0.131579    11.00000    0.03869    0.03167 =
         0.03205   -0.00075    0.00477    0.00527
AFIX  43
H5    2    1.122058    0.655457   -0.178658    11.00000   -1.20000
AFIX   0
C6    1    1.177784    0.715079   -0.076780    11.00000    0.02000    0.02617 =
         0.02720    0.00394    0.00493    0.00376
C7    1    1.177393    0.787400   -0.094090    11.00000    0.03236    0.02554 =
         0.01805    0.00152    0.00366    0.00413
AFIX  23
H7A   2    1.229912    0.799360   -0.116622    11.00000   -1.20000
H7B   2    1.118058    0.783920   -0.128371    11.00000   -1.20000
AFIX   0
N1    4    1.186701    0.845197   -0.030077    11.00000    0.02238    0.02355 =
         0.01912    0.00286    0.00263    0.00287
C8    1    1.115786    0.850007    0.002994    11.00000    0.02084    0.02712 =
         0.02347    0.00332    0.00269    0.00306
C9    1    1.271827    0.887090    0.013195    11.00000    0.01969    0.02217 =
         0.02240    0.00473    0.00279    0.00229
C10   1    1.360788    0.891701   -0.010061    11.00000    0.02628    0.02492 =
         0.03493    0.00062    0.01352    0.00155
C11   1    1.376373    0.923877   -0.062982    11.00000    0.03374    0.05839 =
         0.03521    0.01690    0.00914    0.00100
AFIX  43
H11   2    1.329569    0.945007   -0.085014    11.00000   -1.20000
AFIX   0
C12   1    1.462215    0.925828   -0.085127    11.00000    0.05011    0.06821 =
         0.03769    0.01039    0.01574   -0.01667
AFIX  43
H12   2    1.471460    0.946053   -0.123392    11.00000   -1.20000
AFIX   0
C13   1    1.530624    0.898789   -0.051516    11.00000    0.04539    0.06043 =
         0.09305    0.01663    0.04247    0.01304
AFIX  43
H13   2    1.588016    0.900339   -0.066202    11.00000   -1.20000
AFIX   0
C14   1    1.517681    0.868787    0.004266    11.00000    0.04613    0.08496 =
         0.13525    0.06334    0.04642    0.03384
AFIX  43
H14   2    1.566868    0.851315    0.028481    11.00000   -1.20000
AFIX   0
C15   1    1.433652    0.864309    0.024565    11.00000    0.03923    0.06528 =
         0.08940    0.04525    0.02830    0.02287
AFIX  43
H15   2    1.424616    0.842707    0.062018    11.00000   -1.20000
AFIX   0
C16   1    1.252344    0.920164    0.075052    11.00000    0.01751    0.02496 =
         0.02274    0.00359    0.00458    0.00160
C17   1    1.315294    0.969091    0.141365    11.00000    0.02010    0.03021 =
         0.02164    0.00222    0.00385   -0.00078
C18   1    1.311244    1.041206    0.163322    11.00000    0.03198    0.03465 =
         0.02872   -0.00272    0.00242    0.00535
AFIX  43
H18   2    1.267929    1.060362    0.135081    11.00000   -1.20000
AFIX   0
C19   1    1.369946    1.086018    0.226350    11.00000    0.03792    0.04081 =
         0.03373   -0.00932    0.00461   -0.00114
AFIX  43
H19   2    1.366641    1.135512    0.240552    11.00000   -1.20000
AFIX   0
C20   1    1.431620    1.059646    0.267504    11.00000    0.03677    0.05539 =
         0.02954   -0.00196   -0.00409   -0.00971
AFIX  43
H20   2    1.472586    1.090781    0.309841    11.00000   -1.20000
AFIX   0
C21   1    1.434845    0.987429    0.247815    11.00000    0.05471    0.06127 =
         0.05251    0.01089   -0.02743    0.00520
AFIX  43
H21   2    1.476404    0.968383    0.277599    11.00000   -1.20000
AFIX   0
C22   1    1.377342    0.942234    0.184352    11.00000    0.04707    0.04076 =
         0.05329    0.00440   -0.01983    0.00465
AFIX  43
H22   2    1.380822    0.892742    0.170588    11.00000   -1.20000
AFIX   0
N2    4    1.155772    0.897275    0.066855    11.00000    0.01895    0.02860 =
         0.02312    0.00190    0.00524    0.00211
C23   1    1.106619    0.913774    0.123982    11.00000    0.02270    0.04007 =
         0.02975   -0.00207    0.01173    0.00124
AFIX  23
H23A  2    1.038182    0.895794    0.104590    11.00000   -1.20000
H23B  2    1.118884    0.966947    0.143737    11.00000   -1.20000
AFIX   0
C24   1    1.139063    0.878747    0.182187    11.00000    0.03169    0.03613 =
         0.03055    0.00132    0.01627   -0.00522
C25   1    1.170794    0.920010    0.251716    11.00000    0.04884    0.04285 =
         0.03080    0.00150    0.01692    0.00137
AFIX  43
H25   2    1.170303    0.970209    0.262998    11.00000   -1.20000
AFIX   0
C26   1    1.203296    0.888524    0.305011    11.00000    0.07312    0.05726 =
         0.02978    0.00774    0.01997    0.00161
AFIX  43
H26   2    1.224449    0.917146    0.352755    11.00000   -1.20000
AFIX   0
C27   1    1.205136    0.816267    0.289289    11.00000    0.10183    0.05974 =
         0.04339    0.02669    0.03235    0.00709
AFIX  43
H27   2    1.228684    0.795078    0.325866    11.00000   -1.20000
AFIX   0
C28   1    1.172487    0.774256    0.219788    11.00000    0.10156    0.03787 =
         0.05125    0.01626    0.03354   -0.00219
AFIX  43
H28   2    1.173508    0.724149    0.208745    11.00000   -1.20000
AFIX   0
C29   1    1.138433    0.805144    0.166498    11.00000    0.06247    0.03575 =
         0.03613    0.00455    0.02180   -0.01027
AFIX  43
H29   2    1.114597    0.775981    0.119129    11.00000   -1.20000
AFIX   0
C30   1    0.759436    0.861957    0.026350    11.00000    0.04378    0.04584 =
         0.03460    0.00239    0.00397    0.01360
AFIX  43
H30   2    0.715138    0.820333    0.025966    11.00000   -1.20000
AFIX   0
C31   1    0.787229    0.920125    0.085731    11.00000    0.08156    0.06977 =
         0.04046   -0.01416   -0.00610    0.04102
AFIX  43
H31   2    0.761420    0.918112    0.125728    11.00000   -1.20000
AFIX   0
C32   1    0.850002    0.979412    0.087954    11.00000    0.10300    0.04260 =
         0.06973   -0.01948   -0.05020    0.03596
AFIX  43
H32   2    0.867779    1.019258    0.128983    11.00000   -1.20000
AFIX   0
C33   1    0.888138    0.982283    0.031229    11.00000    0.07660    0.02320 =
         0.10450    0.01215   -0.05783   -0.00623
AFIX  43
H33   2    0.932948    1.024245    0.033143    11.00000   -1.20000
AFIX   0
C34   1    0.862233    0.924016   -0.030311    11.00000    0.04232    0.03399 =
         0.06541    0.02376   -0.01999   -0.00931
AFIX  43
H34   2    0.889820    0.925869   -0.069510    11.00000   -1.20000
AFIX   0
C35   1    0.795564    0.863947   -0.032300    11.00000    0.03151    0.02281 =
         0.03302    0.00756   -0.00483    0.00237
C36   1    0.760541    0.802008   -0.098077    11.00000    0.03671    0.02700 =
         0.02332    0.01100    0.00173    0.00096
AFIX  23
H36A  2    0.694692    0.801375   -0.119880    11.00000   -1.20000
H36B  2    0.798628    0.809257   -0.132848    11.00000   -1.20000
AFIX   0
N3    4    0.765719    0.732220   -0.082064    11.00000    0.02476    0.02212 =
         0.02058    0.00455    0.00203   -0.00034
C37   1    0.848434    0.715880   -0.058176    11.00000    0.02152    0.02832 =
         0.02121    0.00243    0.00263    0.00061
C38   1    0.689926    0.676969   -0.085595    11.00000    0.02229    0.02237 =
         0.01933    0.00473    0.00319    0.00214
C39   1    0.590680    0.678456   -0.110286    11.00000    0.02355    0.02149 =
         0.02407    0.00549    0.00383    0.00506
C40   1    0.556522    0.684798   -0.178630    11.00000    0.02836    0.03623 =
         0.02223    0.00665    0.00496    0.01022
AFIX  43
H40   2    0.597736    0.688531   -0.209513    11.00000   -1.20000
AFIX   0
C41   1    0.462925    0.685680   -0.201646    11.00000    0.03159    0.04805 =
         0.02846    0.01058    0.00145    0.01570
AFIX  43
H41   2    0.440398    0.690116   -0.248207    11.00000   -1.20000
AFIX   0
C42   1    0.402174    0.680172   -0.157540    11.00000    0.02414    0.05633 =
         0.04501    0.01745    0.00536    0.01749
AFIX  43
H42   2    0.338161    0.681278   -0.173446    11.00000   -1.20000
AFIX   0
C43   1    0.434908    0.673023   -0.089974    11.00000    0.03199    0.07094 =
         0.04445    0.02546    0.01814    0.02090
AFIX  43
H43   2    0.393124    0.668715   -0.059588    11.00000   -1.20000
AFIX   0
C44   1    0.528349    0.672133   -0.066565    11.00000    0.03182    0.04849 =
         0.02996    0.01724    0.01034    0.01484
AFIX  43
H44   2    0.550227    0.667150   -0.020121    11.00000   -1.20000
AFIX   0
C45   1    0.728224    0.624384   -0.063494    11.00000    0.02161    0.02618 =
         0.02052    0.00504    0.00371    0.00529
C46   1    0.680023    0.552107   -0.061608    11.00000    0.02369    0.02518 =
         0.02642    0.00873    0.00232    0.00757
PART 1
C47A  1    0.675579    0.494653   -0.119104    21.00000    0.05055    0.03021 =
         0.03192    0.00940    0.00828    0.00354
AFIX  43
H47A  2    0.705430    0.501948   -0.156059    21.00000   -1.20000
AFIX   0
C48A  1    0.626340    0.426153   -0.121251    21.00000    0.06932    0.02340 =
         0.03880    0.00733   -0.00439    0.00343
AFIX  43
H48A  2    0.622258    0.385813   -0.159802    21.00000   -1.20000
PART 2
AFIX   0
C47B  1    0.630034    0.499780   -0.123820   -21.00000    0.03703    0.02647 =
         0.02462    0.00803    0.00269    0.00200
AFIX  43
H47B  2    0.630557    0.510149   -0.168346   -21.00000   -1.20000
AFIX   0
C48B  1    0.579912    0.433469   -0.122514   -21.00000    0.04273    0.02284 =
         0.03220    0.00229    0.00134    0.00288
AFIX  43
H48B  2    0.544940    0.399878   -0.165714   -21.00000   -1.20000
PART 0
AFIX   0
C49   1    0.580279    0.416767   -0.062711    11.00000    0.03777    0.02846 =
         0.05352    0.01653   -0.00004    0.00006
PART 2
AFIX  43
H49A  2    0.549580    0.369459   -0.063282   -21.00000   -1.20000
AFIX  43
PART 1
H49   2    0.544468    0.370969   -0.063659    21.00000   -1.20000
AFIX   0
C50A  1    0.590712    0.474300   -0.009107    21.00000    0.04931    0.03742 =
         0.06537    0.02731    0.02796    0.01043
AFIX  43
H50A  2    0.563762    0.469021    0.029721    21.00000   -1.20000
AFIX   0
C51A  1    0.639689    0.541661   -0.008219    21.00000    0.04317    0.02934 =
         0.04295    0.00927    0.01177    0.00586
AFIX  43
H51A  2    0.645139    0.581695    0.030990    21.00000   -1.20000
PART 2
AFIX   0
C50B  1    0.625079    0.466968    0.003340   -21.00000    0.04368    0.03674 =
         0.03506    0.01271    0.01180   -0.00044
AFIX  43
H50B  2    0.621444    0.454762    0.046682   -21.00000   -1.20000
AFIX   0
C51B  1    0.674839    0.534964    0.003430   -21.00000    0.03495    0.03726 =
         0.01758    0.00767    0.00348   -0.00697
AFIX  43
H51B  2    0.705156    0.569639    0.047158   -21.00000   -1.20000
PART 0
AFIX   0
N4    4    0.825387    0.649545   -0.047589    11.00000    0.02111    0.02716 =
         0.02374    0.00235    0.00119    0.00523
C52   1    0.895378    0.609613   -0.024290    11.00000    0.02237    0.03452 =
         0.03146    0.00201   -0.00011    0.01048
AFIX  23
H52A  2    0.951939    0.624107   -0.041762    11.00000   -1.20000
H52B  2    0.869948    0.557186   -0.046450    11.00000   -1.20000
AFIX   0
C53   1    0.924070    0.621467    0.055205    11.00000    0.02070    0.02686 =
         0.03259    0.00988    0.00189    0.00094
C54   1    0.990583    0.585285    0.081356    11.00000    0.03595    0.02943 =
         0.04779    0.00451   -0.00708    0.00951
AFIX  43
H54   2    1.017884    0.556137    0.049321    11.00000   -1.20000
AFIX   0
C55   1    1.017530    0.591173    0.153414    11.00000    0.05018    0.04479 =
         0.05388    0.02160   -0.01099    0.01092
AFIX  43
H55   2    1.062474    0.565764    0.170556    11.00000   -1.20000
AFIX   0
C56   1    0.978860    0.634067    0.200183    11.00000    0.04747    0.08997 =
         0.04093    0.03887    0.00635    0.01364
AFIX  43
H56   2    0.996474    0.637635    0.249574    11.00000   -1.20000
AFIX   0
C57   1    0.914456    0.671918    0.175307    11.00000    0.04265    0.09947 =
         0.03594    0.02516    0.01800    0.02712
AFIX  43
H57   2    0.889183    0.702485    0.207729    11.00000   -1.20000
AFIX   0
C58   1    0.886634    0.665192    0.102615    11.00000    0.02909    0.06154 =
         0.03314    0.01881    0.01008    0.01897
AFIX  43
H58   2    0.841796    0.690740    0.085590    11.00000   -1.20000
AFIX   0
MOLE 2
AG2   3    0.753709    0.693092    0.546623    11.00000    0.01516    0.02111 =
         0.02099    0.00464    0.00277    0.00652
C59   1    0.764746    0.507091    0.463065    11.00000    0.01736    0.02444 =
         0.02580    0.00482    0.00685    0.00482
AFIX  43
H59   2    0.824678    0.530374    0.459777    11.00000   -1.20000
AFIX   0
C60   1    0.696856    0.469413    0.401567    11.00000    0.02557    0.02665 =
         0.02389    0.00148    0.00680    0.00586
AFIX  43
H60   2    0.710761    0.466973    0.356421    11.00000   -1.20000
AFIX   0
C61   1    0.609144    0.435462    0.405842    11.00000    0.02405    0.02183 =
         0.02709    0.00004    0.00188    0.00189
AFIX  43
H61   2    0.563253    0.409487    0.363755    11.00000   -1.20000
AFIX   0
C62   1    0.588514    0.439492    0.471700    11.00000    0.02067    0.02692 =
         0.03126    0.00602    0.00574   -0.00186
AFIX  43
H62   2    0.528242    0.416638    0.474744    11.00000   -1.20000
AFIX   0
C63   1    0.655945    0.476927    0.533185    11.00000    0.02143    0.02666 =
         0.02568    0.00663    0.00736    0.00100
AFIX  43
H63   2    0.641563    0.479642    0.578214    11.00000   -1.20000
AFIX   0
C64   1    0.744832    0.510634    0.529240    11.00000    0.01714    0.01709 =
         0.02474    0.00445    0.00454    0.00464
C65   1    0.816447    0.546793    0.598534    11.00000    0.01633    0.02126 =
         0.02262    0.00634    0.00585    0.00337
AFIX  23
H65A  2    0.783884    0.569639    0.633730    11.00000   -1.20000
H65B  2    0.843039    0.508960    0.616529    11.00000   -1.20000
AFIX   0
N5    4    0.893806    0.601983    0.593932    11.00000    0.01483    0.01781 =
         0.01946    0.00369    0.00312    0.00445
C66   1    0.881377    0.668264    0.587930    11.00000    0.01700    0.02072 =
         0.01754    0.00399    0.00436    0.00579
C67   1    0.988775    0.601569    0.613533    11.00000    0.01595    0.02092 =
         0.01717    0.00293    0.00468    0.00559
C68   1    1.022854    0.536245    0.622319    11.00000    0.01650    0.01983 =
         0.02354    0.00716    0.00766    0.00626
C69   1    0.983469    0.468859    0.573077    11.00000    0.01815    0.02154 =
         0.02605    0.00578    0.00642    0.00418
AFIX  43
H69   2    0.934298    0.465178    0.533356    11.00000   -1.20000
AFIX   0
C70   1    1.015974    0.407421    0.582062    11.00000    0.02447    0.01933 =
         0.03413    0.00476    0.01203    0.00549
AFIX  43
H70   2    0.988376    0.361876    0.548834    11.00000   -1.20000
AFIX   0
C71   1    1.088576    0.412451    0.639401    11.00000    0.02972    0.02503 =
         0.03952    0.01505    0.01470    0.01240
AFIX  43
H71   2    1.110918    0.370467    0.645265    11.00000   -1.20000
AFIX   0
C72   1    1.128571    0.478989    0.688245    11.00000    0.02754    0.03277 =
         0.02992    0.01376    0.00467    0.01217
AFIX  43
H72   2    1.178205    0.482464    0.727578    11.00000   -1.20000
AFIX   0
C73   1    1.096032    0.540484    0.679617    11.00000    0.02362    0.02542 =
         0.02303    0.00638    0.00444    0.00727
AFIX  43
H73   2    1.123892    0.585854    0.713066    11.00000   -1.20000
AFIX   0
C74   1    1.036597    0.669834    0.620294    11.00000    0.01585    0.02018 =
         0.01730    0.00346    0.00439    0.00675
C75   1    1.137932    0.703619    0.644123    11.00000    0.01628    0.01813 =
         0.02223    0.00556    0.00330    0.00410
C76   1    1.201239    0.683871    0.603870    11.00000    0.02057    0.01904 =
         0.02825    0.00349    0.00560    0.00587
AFIX  43
H76   2    1.179934    0.646687    0.560718    11.00000   -1.20000
AFIX   0
C77   1    1.295499    0.718372    0.626605    11.00000    0.01981    0.02429 =
         0.03725    0.00766    0.01090    0.00775
AFIX  43
H77   2    1.338347    0.704866    0.598803    11.00000   -1.20000
AFIX   0
C78   1    1.327217    0.772363    0.689630    11.00000    0.01709    0.02579 =
         0.03876    0.01033    0.00221    0.00249
AFIX  43
H78   2    1.391542    0.796303    0.704739    11.00000   -1.20000
AFIX   0
C79   1    1.264789    0.791404    0.730660    11.00000    0.02427    0.02338 =
         0.02582    0.00206   -0.00064    0.00163
AFIX  43
H79   2    1.286813    0.827903    0.774265    11.00000   -1.20000
AFIX   0
C80   1    1.170264    0.757467    0.708427    11.00000    0.02042    0.02541 =
         0.02226    0.00382    0.00552    0.00464
AFIX  43
H80   2    1.127806    0.770720    0.736694    11.00000   -1.20000
AFIX   0
N6    4    0.968956    0.709678    0.604177    11.00000    0.01555    0.01811 =
         0.01918    0.00449    0.00434    0.00573
C81   1    0.988132    0.785894    0.601037    11.00000    0.02086    0.01706 =
         0.02270    0.00341    0.00521    0.00551
AFIX  23
H81A  2    1.043283    0.813544    0.639506    11.00000   -1.20000
H81B  2    0.933692    0.807037    0.609315    11.00000   -1.20000
AFIX   0
C82   1    1.006771    0.793875    0.530595    11.00000    0.02295    0.01566 =
         0.02473    0.00540    0.00662    0.00514
C83   1    1.097751    0.807581    0.520962    11.00000    0.02498    0.02461 =
         0.03154    0.00970    0.00714    0.00545
AFIX  43
H83   2    1.149513    0.813484    0.559547    11.00000   -1.20000
AFIX   0
C84   1    1.113335    0.812694    0.454965    11.00000    0.03384    0.03371 =
         0.04132    0.01597    0.01926    0.00850
AFIX  43
H84   2    1.175611    0.821881    0.448685    11.00000   -1.20000
AFIX   0
C85   1    1.038233    0.804409    0.398557    11.00000    0.05123    0.03512 =
         0.03221    0.01531    0.01683    0.00614
AFIX  43
H85   2    1.048799    0.806961    0.353356    11.00000   -1.20000
AFIX   0
C86   1    0.947670    0.792390    0.408304    11.00000    0.04059    0.04087 =
         0.03060    0.01702    0.00194    0.00254
AFIX  43
H86   2    0.896108    0.787625    0.369927    11.00000   -1.20000
AFIX   0
C87   1    0.932001    0.787292    0.473764    11.00000    0.02549    0.03158 =
         0.03273    0.01464    0.00512    0.00518
AFIX  43
H87   2    0.869650    0.779225    0.480021    11.00000   -1.20000
AFIX   0
C88   1    0.664810    0.646381    0.332519    11.00000    0.02981    0.03520 =
         0.02627    0.00650    0.00986    0.00800
AFIX  43
H88   2    0.692305    0.688841    0.370098    11.00000   -1.20000
AFIX   0
C89   1    0.697823    0.635523    0.270507    11.00000    0.03969    0.05680 =
         0.03142    0.01525    0.01690    0.01347
AFIX  43
H89   2    0.748124    0.670304    0.266178    11.00000   -1.20000
AFIX   0
C90   1    0.657483    0.574342    0.215508    11.00000    0.06744    0.06277 =
         0.02395    0.00972    0.01913    0.02520
AFIX  43
H90   2    0.679658    0.567186    0.173163    11.00000   -1.20000
AFIX   0
C91   1    0.584978    0.523569    0.221977    11.00000    0.08559    0.04541 =
         0.02490   -0.00255    0.01513    0.01048
AFIX  43
H91   2    0.557430    0.481287    0.184201    11.00000   -1.20000
AFIX   0
C92   1    0.552246    0.534230    0.283668    11.00000    0.05882    0.03136 =
         0.02606    0.00065    0.00770    0.00086
AFIX  43
H92   2    0.502018    0.499285    0.287846    11.00000   -1.20000
AFIX   0
C93   1    0.592552    0.595834    0.339507    11.00000    0.02600    0.02571 =
         0.02161    0.00407    0.00464    0.00845
C94   1    0.559788    0.602715    0.408208    11.00000    0.02082    0.01911 =
         0.02384    0.00422    0.00518    0.00521
AFIX  23
H94A  2    0.495520    0.572749    0.397686    11.00000   -1.20000
H94B  2    0.601202    0.583019    0.440766    11.00000   -1.20000
AFIX   0
N7    4    0.559436    0.677187    0.444309    11.00000    0.01629    0.01887 =
         0.01970    0.00496    0.00336    0.00516
C95   1    0.634282    0.721010    0.493743    11.00000    0.01733    0.02066 =
         0.01931    0.00576    0.00579    0.00591
C96   1    0.486267    0.713279    0.432426    11.00000    0.01754    0.02181 =
         0.02298    0.00788    0.00448    0.00687
C97   1    0.389608    0.678232    0.391261    11.00000    0.01751    0.02042 =
         0.03001    0.00959   -0.00054    0.00410
C98   1    0.368893    0.634285    0.322212    11.00000    0.02482    0.03839 =
         0.02830    0.00817   -0.00212    0.00352
AFIX  43
H98   2    0.417870    0.627953    0.298378    11.00000   -1.20000
AFIX   0
C99   1    0.276204    0.599459    0.287872    11.00000    0.03404    0.04128 =
         0.03550    0.00847   -0.01016   -0.00082
AFIX  43
H99   2    0.262531    0.568568    0.241173    11.00000   -1.20000
AFIX   0
C100  1    0.204525    0.609774    0.321532    11.00000    0.02071    0.03279 =
         0.05662    0.01817   -0.01169   -0.00268
AFIX  43
H100  2    0.141697    0.585620    0.298122    11.00000   -1.20000
AFIX   0
C101  1    0.223705    0.654928    0.388900    11.00000    0.01691    0.02987 =
         0.06147    0.01706    0.00623    0.00456
AFIX  43
H101  2    0.174006    0.663165    0.411401    11.00000   -1.20000
AFIX   0
C102  1    0.316202    0.688578    0.424096    11.00000    0.02166    0.02447 =
         0.04099    0.00959    0.00444    0.00524
AFIX  43
H102  2    0.329292    0.718907    0.471008    11.00000   -1.20000
AFIX   0
C103  1    0.518457    0.782024    0.474793    11.00000    0.01684    0.02211 =
         0.02058    0.00610    0.00231    0.00626
C104  1    0.469564    0.842853    0.484257    11.00000    0.01704    0.02236 =
         0.02826    0.00512    0.00177    0.00622
C105  1    0.430429    0.859354    0.542794    11.00000    0.02504    0.02680 =
         0.02780    0.00167    0.00189    0.00936
AFIX  43
H105  2    0.438711    0.833847    0.578447    11.00000   -1.20000
AFIX   0
C106  1    0.379287    0.913277    0.548672    11.00000    0.03034    0.03535 =
         0.04018   -0.00241    0.00706    0.01486
AFIX  43
H106  2    0.352008    0.924374    0.588261    11.00000   -1.20000
AFIX   0
C107  1    0.367874    0.950880    0.497219    11.00000    0.03578    0.03477 =
         0.06538    0.01301    0.00977    0.02314
AFIX  43
H107  2    0.332755    0.987707    0.501541    11.00000   -1.20000
AFIX   0
C108  1    0.407319    0.935135    0.439537    11.00000    0.04670    0.04852 =
         0.06732    0.03494    0.01921    0.02994
AFIX  43
H108  2    0.399731    0.961363    0.404440    11.00000   -1.20000
AFIX   0
C109  1    0.457877    0.881183    0.432850    11.00000    0.03498    0.04119 =
         0.04438    0.02278    0.01550    0.02024
AFIX  43
H109  2    0.484722    0.870260    0.393007    11.00000   -1.20000
AFIX   0
N8    4    0.608833    0.785136    0.511685    11.00000    0.01667    0.02020 =
         0.01921    0.00422    0.00244    0.00661
C110  1    0.671953    0.849410    0.561302    11.00000    0.01928    0.02125 =
         0.02064    0.00210    0.00265    0.00439
AFIX  23
H11A  2    0.709010    0.834693    0.600515    11.00000   -1.20000
H11B  2    0.634182    0.882262    0.582069    11.00000   -1.20000
AFIX   0
C111  1    0.738402    0.890219    0.527344    11.00000    0.01927    0.01924 =
         0.02705    0.00559    0.00537    0.00835
C112  1    0.815560    0.942337    0.571467    11.00000    0.02677    0.02620 =
         0.03147    0.00387    0.00458    0.00309
AFIX  43
H112  2    0.827227    0.949026    0.621444    11.00000   -1.20000
AFIX   0
C113  1    0.875233    0.984364    0.543152    11.00000    0.03178    0.03196 =
         0.04837    0.00660    0.00836   -0.00325
AFIX  43
H113  2    0.926992    1.020112    0.573817    11.00000   -1.20000
AFIX   0
C114  1    0.859913    0.974595    0.470416    11.00000    0.03590    0.03395 =
         0.05576    0.01922    0.02172    0.00500
AFIX  43
H114  2    0.900603    1.003867    0.451145    11.00000   -1.20000
AFIX   0
C115  1    0.784754    0.921783    0.425746    11.00000    0.03742    0.03669 =
         0.03625    0.01695    0.01753    0.01625
AFIX  43
H115  2    0.774793    0.914167    0.375731    11.00000   -1.20000
AFIX   0
C116  1    0.723933    0.879950    0.454079    11.00000    0.02512    0.02595 =
         0.02858    0.00772    0.00731    0.00985
AFIX  43
H116  2    0.672276    0.844201    0.423282    11.00000   -1.20000
AFIX   0
MOLE 3
AG3   3    0.799406    0.728278    0.713839    11.00000    0.02101    0.03363 =
         0.02613    0.00431    0.00344    0.00446
S1    6    0.641888    0.651336    0.657007    11.00000    0.02065    0.02730 =
         0.03046    0.00522    0.00707    0.00565
C117  1    0.578744    0.714250    0.649882    11.00000    0.02047    0.02601 =
         0.02167    0.00152    0.00634   -0.00063
N9    4    0.532535    0.756028    0.644666    11.00000    0.02459    0.03075 =
         0.03472    0.00694    0.00975    0.00720
S2    6    0.848392    0.865279    0.741152    11.00000    0.03259    0.03089 =
         0.03234    0.00829    0.00850    0.01138
C118  1    0.961503    0.866380    0.770859    11.00000    0.03499    0.02421 =
         0.02657    0.00064    0.00886    0.00475
N10   4    1.040115    0.866739    0.790912    11.00000    0.03377    0.02986 =
         0.05108   -0.00033    0.00495    0.00251
S3    6    0.934894    0.692938    0.782430    11.00000    0.02512    0.03380 =
         0.02538    0.00835    0.00106    0.00324
C119  1    0.891965    0.611181    0.792301    11.00000    0.03427    0.03385 =
         0.02323    0.00319    0.00074    0.00568
N11   4    0.865269    0.555318    0.801692    11.00000    0.06142    0.03440 =
         0.04132    0.00760   -0.00358   -0.00084
MOLE 4
C120  1    0.916755    0.877436    0.247403    11.00000    0.08970    0.26763 =
         0.16891    0.18185    0.09237    0.12236
AFIX 137
H12A  2    0.881766    0.846252    0.270761    11.00000   -1.50000
H12B  2    0.983289    0.875804    0.259100    11.00000   -1.50000
H12C  2    0.892154    0.860291    0.195850    11.00000   -1.50000
AFIX   0
C121  1    0.906012    0.954753    0.272938    11.00000    0.04681    0.19478 =
         0.07317    0.08330    0.01182    0.01394
AFIX  23
H12D  2    0.937127    0.974673    0.323940    11.00000   -1.20000
H12E  2    0.934999    0.985762    0.245830    11.00000   -1.20000
AFIX   0
O1    5    0.810169    0.952960    0.262229    11.00000    0.05575    0.07388 =
         0.04174    0.02305    0.01853    0.01199
C122  1    0.788110    1.023695    0.280907    11.00000    0.13157    0.04915 =
         0.05738    0.01051    0.04593   -0.00697
AFIX  23
H12F  2    0.815678    1.055223    0.253645    11.00000   -1.20000
H12G  2    0.814146    1.046910    0.332183    11.00000   -1.20000
AFIX   0
C123  1    0.684786    1.013502    0.263812    11.00000    0.11996    0.05550 =
         0.10190    0.03572    0.07656    0.04105
AFIX 137
H12H  2    0.659957    0.991978    0.212715    11.00000   -1.50000
H12I  2    0.667788    1.060556    0.277276    11.00000   -1.50000
H12J  2    0.658137    0.981219    0.290115    11.00000   -1.50000
AFIX   0
HKLF 4
REM  tac225 in P-1 #2
REM R1 =  0.0298 for   19576 Fo > 4sig(Fo)  and  0.0368 for all   22376 data
REM   1309 parameters refined using      0 restraints
END
WGHT      0.0438      3.1891
REM Highest difference peak  0.983,  deepest hole -1.133,  1-sigma level  0.065
Q1    1   1.3994  0.8416 -0.0303  11.00000  0.05    0.98
;
_shelx_res_checksum     84211
_shelxl_version_number        2.014
data_2
_audit_creation_method     SHELXL-2014
_chemical_name_systematic
;\
Bis(\m-1,3-dibenzyl-4,5-diphenyl-2-selenoimidazole-\k^2^<i>Se</i>:<i>Se</i>)\
bis[bromido(1,3-dibenzyl-4,5-diphenyl-2-selenoimidazole-\k<i>Se</i>)silver(I)]
dichloromethane hexasolvate
;
_chemical_name_common     ?
_chemical_formula_moiety     'C116 H96 Ag2 Br2 N8 Se4, 6(C H2 Cl2)'
_chemical_formula_sum     'C122 H108 Ag2 Br2 Cl12 N8 Se4'
_chemical_formula_iupac     '[Ag2 Br2 (C29 H24 N2 Se1)4], 6C H2 Cl2'
_chemical_formula_weight     2802.96
_chemical_melting_point     ?
_space_group_crystal_system     triclinic
_space_group_name_H-M_alt     'P -1'
_space_group_name_Hall     '-P 1'
loop_
    _space_group_symop_operation_xyz
    'x, y, z'
    '-x, -y, -z'
_cell_length_a     13.62650(10)
_cell_length_b     14.74220(10)
_cell_length_c     16.9397(2)
_cell_angle_alpha     106.4172(7)
_cell_angle_beta     112.2820(8)
_cell_angle_gamma     96.2211(6)
_cell_volume     2930.04(5)
_cell_formula_units_Z     1
_cell_measurement_reflns_used     42526
_cell_measurement_theta_min     2.9650
_cell_measurement_theta_max     26.3460
_cell_measurement_temperature     150(2)
_exptl_crystal_description     prism
_exptl_crystal_colour     'clear pale yellow'
_exptl_crystal_size_max     0.370
_exptl_crystal_size_mid     0.258
_exptl_crystal_size_min     0.198
_exptl_crystal_density_diffrn     1.589
_exptl_crystal_density_meas     ?
_exptl_crystal_density_method     ?
_exptl_crystal_F_000     1400
_exptl_absorpt_coefficient_mu     2.584
_exptl_absorpt_correction_type     gaussian
_exptl_absorpt_process_details
;
(CrysAlis PRO; Rigaku OD, 2015)
;
_exptl_absorpt_correction_T_min     0.517
_exptl_absorpt_correction_T_max     0.664
_exptl_special_details     ?
_diffrn_ambient_temperature     150(2)
_diffrn_source     'micro-focus sealed X-ray tube'
_diffrn_radiation_type     MoK\a
_diffrn_radiation_wavelength     0.71073
_diffrn_measurement_device_type     'Rigaku SuperNova, Dual, Cu at zero, Atlas'
_diffrn_measurement_method     '\w scans'
_diffrn_detector_area_resol_mean     10.3196
_diffrn_reflns_number     119415
_diffrn_reflns_av_R_equivalents     0.0365
_diffrn_reflns_av_unetI/netI     0.0167
_diffrn_reflns_theta_min     2.777
_diffrn_reflns_theta_max     26.420
_diffrn_reflns_theta_full     25.242
_diffrn_measured_fraction_theta_max     0.997
_diffrn_measured_fraction_theta_full     0.999
_diffrn_reflns_limit_h_min     -17
_diffrn_reflns_limit_h_max     17
_diffrn_reflns_limit_k_min     -18
_diffrn_reflns_limit_k_max     18
_diffrn_reflns_limit_l_min     -21
_diffrn_reflns_limit_l_max     21
_refine_special_details
;
 The PLATON SQUEEZE procedure (A. L. Spek. Acta Cryst. C71, 2015, 9-18) was
 used to treat regions of disordered solvent which could not be modelled in
 terms of atomic sites. The number of electrons found in these regions, 84,
 was assigned to 2 molecules of dichloromethane. 2 dichloromethanes
 would give 84 electrons.
;
_reflns_number_total     12002
_reflns_number_gt     10726
_reflns_threshold_expression     'I > 2\s(I)'
_refine_ls_structure_factor_coef     Fsqd
_refine_ls_matrix_type     full
_refine_ls_R_factor_all     0.0406
_refine_ls_R_factor_gt     0.0348
_refine_ls_wR_factor_gt     0.0915
_refine_ls_wR_factor_ref     0.0959
_refine_ls_goodness_of_fit_ref     1.031
_refine_ls_restrained_S_all     1.031
_refine_ls_number_reflns     12002
_refine_ls_number_parameters     654
_refine_ls_number_restraints     0
_refine_ls_hydrogen_treatment     constr
_refine_ls_weighting_scheme     calc
_refine_ls_weighting_details
              'w=1/[\s^2^(Fo^2^)+(0.0468P)^2^+5.4618P] where P=(Fo^2^+2Fc^2^)/3'
_atom_sites_solution_hydrogens     geom
_atom_sites_solution_primary     direct
_atom_sites_solution_secondary     difmap
_refine_ls_shift/su_max     0.002
_refine_ls_shift/su_mean     0.000
_refine_diff_density_max     1.050
_refine_diff_density_min     -1.485
_refine_ls_extinction_method     none
_refine_ls_extinction_coef     .
loop_
    _atom_type_symbol
    _atom_type_description
    _atom_type_scat_dispersion_real
    _atom_type_scat_dispersion_imag
    _atom_type_scat_source
    'C' 'C' 0.0033 0.0016
                         'International Tables Vol C Tables 4.2.6.8 and 6.1.1.4'
    'H' 'H' 0.0000 0.0000
                         'International Tables Vol C Tables 4.2.6.8 and 6.1.1.4'
    'N' 'N' 0.0061 0.0033
                         'International Tables Vol C Tables 4.2.6.8 and 6.1.1.4'
    'Cl' 'Cl' 0.1484 0.1585
                         'International Tables Vol C Tables 4.2.6.8 and 6.1.1.4'
    'Se' 'Se' -0.0929 2.2259
                         'International Tables Vol C Tables 4.2.6.8 and 6.1.1.4'
    'Br' 'Br' -0.2901 2.4595
                         'International Tables Vol C Tables 4.2.6.8 and 6.1.1.4'
    'Ag' 'Ag' -0.8971 1.1015
                         'International Tables Vol C Tables 4.2.6.8 and 6.1.1.4'
_computing_data_collection
;
CrysAlis PRO (Rigaku OD, 2015)
;
_computing_cell_refinement
;
CrysAlis PRO (Rigaku OD, 2015)
;
_computing_data_reduction
;
CrysAlis PRO (Rigaku OD, 2015)
;
_computing_structure_solution
;
SHELXT (Sheldrick, 2015a)
;
_computing_structure_refinement
;
SHELXL2014 (Sheldrick, 2015b)
;
_computing_molecular_graphics
;
DIAMOND (Brandenburg, 1999)
;
_computing_publication_material
;
publCIF (Westrip, 2010)
;
loop_
    _atom_site_type_symbol
    _atom_site_label
    _atom_site_fract_x
    _atom_site_fract_y
    _atom_site_fract_z
    _atom_site_U_iso_or_equiv
    _atom_site_adp_type
    _atom_site_calc_flag
    _atom_site_occupancy
    _atom_site_disorder_assembly
    _atom_site_disorder_group
    C C1 0.2991(3) 0.2585(2) 0.5958(2) 0.0303(6) Uani d 1 . .
    H H1 0.3686 0.2453 0.6224 0.036 Uiso calc 1 . .
    C C2 0.2264(3) 0.2008(3) 0.5078(2) 0.0390(8) Uani d 1 . .
    H H2 0.2460 0.1483 0.4743 0.047 Uiso calc 1 . .
    C C3 0.1255(3) 0.2194(3) 0.4687(3) 0.0476(9) Uani d 1 . .
    H H3 0.0752 0.1796 0.4083 0.057 Uiso calc 1 . .
    C C4 0.0978(3) 0.2950(3) 0.5167(3) 0.0530(10) Uani d 1 . .
    H H4 0.0283 0.3078 0.4894 0.064 Uiso calc 1 . .
    C C5 0.1709(3) 0.3540(3) 0.6060(3) 0.0422(8) Uani d 1 . .
    H H5 0.1509 0.4065 0.6390 0.051 Uiso calc 1 . .
    C C6 0.2721(2) 0.3356(2) 0.6459(2) 0.0281(6) Uani d 1 . .
    C C7 0.3529(2) 0.3973(2) 0.7424(2) 0.0277(6) Uani d 1 . .
    H H7A 0.3201 0.4477 0.7680 0.033 Uiso calc 1 . .
    H H7B 0.3677 0.3555 0.7801 0.033 Uiso calc 1 . .
    N N1 0.45650(19) 0.44492(16) 0.74753(15) 0.0228(5) Uani d 1 . .
    C C8 0.5529(2) 0.42207(19) 0.78510(18) 0.0227(5) Uani d 1 . .
    Se Se1 0.57786(3) 0.32825(2) 0.83916(2) 0.02863(8) Uani d 1 . .
    C C9 0.4711(2) 0.52088(19) 0.71564(18) 0.0232(5) Uani d 1 . .
    C C10 0.3796(2) 0.5572(2) 0.66477(19) 0.0246(6) Uani d 1 . .
    C C11 0.3552(3) 0.5471(2) 0.5752(2) 0.0351(7) Uani d 1 . .
    H H11 0.3998 0.5197 0.5481 0.042 Uiso calc 1 . .
    C C12 0.2666(3) 0.5764(3) 0.5246(2) 0.0444(9) Uani d 1 . .
    H H12 0.2507 0.5691 0.4632 0.053 Uiso calc 1 . .
    C C13 0.2019(3) 0.6158(3) 0.5630(3) 0.0462(9) Uani d 1 . .
    H H13 0.1414 0.6362 0.5283 0.055 Uiso calc 1 . .
    C C14 0.2241(4) 0.6259(3) 0.6511(3) 0.0519(10) Uani d 1 . .
    H H14 0.1781 0.6521 0.6771 0.062 Uiso calc 1 . .
    C C15 0.3137(3) 0.5981(3) 0.7029(2) 0.0412(8) Uani d 1 . .
    H H15 0.3300 0.6070 0.7647 0.049 Uiso calc 1 . .
    C C16 0.5788(2) 0.54519(19) 0.73583(18) 0.0227(5) Uani d 1 . .
    C C17 0.6406(2) 0.6262(2) 0.72556(19) 0.0252(6) Uani d 1 . .
    C C18 0.6984(3) 0.6095(2) 0.6728(2) 0.0329(7) Uani d 1 . .
    H H18 0.6978 0.5446 0.6418 0.039 Uiso calc 1 . .
    C C19 0.7568(3) 0.6868(3) 0.6651(3) 0.0418(8) Uani d 1 . .
    H H19 0.7959 0.6749 0.6288 0.050 Uiso calc 1 . .
    C C20 0.7583(3) 0.7811(3) 0.7102(3) 0.0441(8) Uani d 1 . .
    H H20 0.7991 0.8341 0.7055 0.053 Uiso calc 1 . .
    C C21 0.7003(3) 0.7986(2) 0.7623(3) 0.0436(8) Uani d 1 . .
    H H21 0.7011 0.8638 0.7929 0.052 Uiso calc 1 . .
    C C22 0.6411(3) 0.7217(2) 0.7702(2) 0.0331(7) Uani d 1 . .
    H H22 0.6011 0.7340 0.8058 0.040 Uiso calc 1 . .
    N N2 0.62857(19) 0.48262(16) 0.77814(15) 0.0220(5) Uani d 1 . .
    C C23 0.7469(2) 0.4912(2) 0.82079(19) 0.0267(6) Uani d 1 . .
    H H23A 0.7644 0.4699 0.8739 0.032 Uiso calc 1 . .
    H H23B 0.7852 0.5608 0.8439 0.032 Uiso calc 1 . .
    C C24 0.7915(2) 0.4329(2) 0.75860(19) 0.0273(6) Uani d 1 . .
    C C25 0.7432(3) 0.3347(2) 0.7062(2) 0.0311(6) Uani d 1 . .
    H H25 0.6773 0.3042 0.7050 0.037 Uiso calc 1 . .
    C C26 0.7911(3) 0.2812(3) 0.6557(2) 0.0387(7) Uani d 1 . .
    H H26 0.7580 0.2142 0.6206 0.046 Uiso calc 1 . .
    C C27 0.8863(3) 0.3247(3) 0.6561(2) 0.0393(8) Uani d 1 . .
    H H27 0.9187 0.2875 0.6216 0.047 Uiso calc 1 . .
    C C28 0.9342(3) 0.4220(3) 0.7065(2) 0.0413(8) Uani d 1 . .
    H H28 0.9996 0.4524 0.7069 0.050 Uiso calc 1 . .
    C C29 0.8862(3) 0.4759(3) 0.7571(2) 0.0351(7) Uani d 1 . .
    H H29 0.9190 0.5432 0.7912 0.042 Uiso calc 1 . .
    C C30 0.5585(3) 0.1771(3) 1.0909(2) 0.0491(9) Uani d 1 . .
    H H30 0.6202 0.2240 1.1018 0.059 Uiso calc 1 . .
    C C31 0.5587(4) 0.1424(4) 1.1588(3) 0.0648(13) Uani d 1 . .
    H H31 0.6199 0.1666 1.2167 0.078 Uiso calc 1 . .
    C C32 0.4709(4) 0.0730(3) 1.1427(3) 0.0563(12) Uani d 1 . .
    H H32 0.4721 0.0474 1.1885 0.068 Uiso calc 1 . .
    C C33 0.3819(4) 0.0412(3) 1.0607(3) 0.0651(13) Uani d 1 . .
    H H33 0.3199 -0.0052 1.0498 0.078 Uiso calc 1 . .
    C C34 0.3818(4) 0.0765(3) 0.9930(3) 0.0558(11) Uani d 1 . .
    H H34 0.3197 0.0531 0.9356 0.067 Uiso calc 1 . .
    C C35 0.4684(3) 0.1437(2) 1.00705(19) 0.0283(6) Uani d 1 . .
    C C36 0.4722(2) 0.1824(2) 0.93410(18) 0.0236(5) Uani d 1 . .
    H H36A 0.5324 0.2419 0.9626 0.028 Uiso calc 1 . .
    H H36B 0.4878 0.1331 0.8900 0.028 Uiso calc 1 . .
    N N3 0.36874(18) 0.20544(16) 0.88532(14) 0.0195(4) Uani d 1 . .
    C C37 0.3351(2) 0.28258(19) 0.92241(17) 0.0208(5) Uani d 1 . .
    Se Se2 0.41926(2) 0.38665(2) 1.03116(2) 0.02432(7) Uani d 1 . .
    C C38 0.2820(2) 0.14190(19) 0.80476(17) 0.0208(5) Uani d 1 . .
    C C39 0.2888(2) 0.0524(2) 0.74254(18) 0.0222(5) Uani d 1 . .
    C C40 0.3653(2) 0.0541(2) 0.7071(2) 0.0280(6) Uani d 1 . .
    H H40 0.4178 0.1129 0.7258 0.034 Uiso calc 1 . .
    C C41 0.3649(3) -0.0308(2) 0.6440(2) 0.0344(7) Uani d 1 . .
    H H41 0.4175 -0.0297 0.6199 0.041 Uiso calc 1 . .
    C C42 0.2887(3) -0.1161(2) 0.6165(2) 0.0348(7) Uani d 1 . .
    H H42 0.2887 -0.1736 0.5733 0.042 Uiso calc 1 . .
    C C43 0.2124(3) -0.1183(2) 0.6515(2) 0.0315(7) Uani d 1 . .
    H H43 0.1601 -0.1773 0.6325 0.038 Uiso calc 1 . .
    C C44 0.2119(2) -0.0345(2) 0.71439(19) 0.0261(6) Uani d 1 . .
    H H44 0.1592 -0.0362 0.7383 0.031 Uiso calc 1 . .
    C C45 0.1938(2) 0.18073(19) 0.79410(18) 0.0217(5) Uani d 1 . .
    C C46 0.0815(2) 0.14143(19) 0.72006(18) 0.0224(5) Uani d 1 . .
    C C47 0.0640(2) 0.1324(2) 0.63145(19) 0.0273(6) Uani d 1 . .
    H H47 0.1229 0.1550 0.6194 0.033 Uiso calc 1 . .
    C C48 -0.0397(3) 0.0901(2) 0.5609(2) 0.0336(7) Uani d 1 . .
    H H48 -0.0521 0.0847 0.5004 0.040 Uiso calc 1 . .
    C C49 -0.1246(3) 0.0560(2) 0.5781(2) 0.0359(7) Uani d 1 . .
    H H49 -0.1954 0.0268 0.5294 0.043 Uiso calc 1 . .
    C C50 -0.1075(3) 0.0638(2) 0.6657(2) 0.0358(7) Uani d 1 . .
    H H50 -0.1664 0.0395 0.6769 0.043 Uiso calc 1 . .
    C C51 -0.0047(2) 0.1073(2) 0.7372(2) 0.0301(6) Uani d 1 . .
    H H51 0.0068 0.1136 0.7976 0.036 Uiso calc 1 . .
    N N4 0.22814(18) 0.26809(16) 0.86718(15) 0.0210(4) Uani d 1 . .
    C C52 0.1591(2) 0.3352(2) 0.87987(19) 0.0236(5) Uani d 1 . .
    H H52A 0.1031 0.3288 0.8193 0.028 Uiso calc 1 . .
    H H52B 0.2048 0.4028 0.9088 0.028 Uiso calc 1 . .
    C C53 0.1023(2) 0.3184(2) 0.93731(19) 0.0262(6) Uani d 1 . .
    C C54 0.1310(3) 0.2618(2) 0.9917(2) 0.0325(7) Uani d 1 . .
    H H54 0.1874 0.2290 0.9922 0.039 Uiso calc 1 . .
    C C55 0.0770(3) 0.2531(3) 1.0453(2) 0.0434(8) Uani d 1 . .
    H H55 0.0962 0.2139 1.0820 0.052 Uiso calc 1 . .
    C C56 -0.0046(3) 0.3012(3) 1.0454(3) 0.0464(9) Uani d 1 . .
    H H56 -0.0407 0.2956 1.0827 0.056 Uiso calc 1 . .
    C C57 -0.0336(3) 0.3573(3) 0.9915(3) 0.0463(9) Uani d 1 . .
    H H57 -0.0898 0.3903 0.9914 0.056 Uiso calc 1 . .
    C C58 0.0191(3) 0.3656(3) 0.9375(2) 0.0375(7) Uani d 1 . .
    H H58 -0.0017 0.4040 0.9001 0.045 Uiso calc 1 . .
    Ag Ag 0.59867(2) 0.44437(2) 1.00177(2) 0.03306(7) Uani d 1 . .
    Br Br 0.77487(3) 0.41077(3) 1.11754(2) 0.04318(9) Uani d 1 . .
    C C59 0.4858(4) 0.7506(4) 0.5306(3) 0.0671(13) Uani d 1 . .
    H H59A 0.5389 0.7634 0.5941 0.081 Uiso calc 1 . .
    H H59B 0.4115 0.7398 0.5281 0.081 Uiso calc 1 . .
    Cl Cl1 0.49731(8) 0.64544(7) 0.45851(6) 0.0459(2) Uani d 1 . .
    Cl Cl2 0.50991(12) 0.85328(9) 0.50091(11) 0.0817(4) Uani d 1 . .
    C C60 0.7655(4) 0.1514(3) 0.8195(3) 0.0628(12) Uani d 1 . .
    H H60A 0.7439 0.1961 0.8623 0.075 Uiso calc 0.898(4) A 1
    H H60B 0.8157 0.1914 0.8058 0.075 Uiso calc 0.898(4) A 1
    H H60C 0.7912 0.2167 0.8192 0.075 Uiso calc 0.102(4) A 2
    H H60D 0.8253 0.1173 0.8271 0.075 Uiso calc 0.102(4) A 2
    Cl Cl3 0.64844(9) 0.08367(10) 0.71812(10) 0.0764(4) Uani d 1 . .
    Cl Cl4A 0.83340(11) 0.07387(9) 0.87093(9) 0.0670(5) Uani d 0.898(4) A 1
    Cl Cl4B 0.7203(18) 0.1617(16) 0.9129(15) 0.120(7) Uiso d 0.102(4) A 2
loop_
    _atom_site_aniso_label
    _atom_site_aniso_U_11
    _atom_site_aniso_U_22
    _atom_site_aniso_U_33
    _atom_site_aniso_U_12
    _atom_site_aniso_U_13
    _atom_site_aniso_U_23
    C1 0.0294(15) 0.0298(15) 0.0306(15) 0.0035(12) 0.0132(13) 0.0099(12)
    C2 0.0415(19) 0.0386(18) 0.0322(17) -0.0023(14) 0.0181(15) 0.0073(14)
    C3 0.041(2) 0.055(2) 0.0329(18) -0.0089(17) 0.0050(16) 0.0178(17)
    C4 0.0272(18) 0.057(2) 0.064(3) 0.0042(16) 0.0014(17) 0.032(2)
    C5 0.0316(17) 0.0375(18) 0.056(2) 0.0100(14) 0.0151(16) 0.0194(16)
    C6 0.0261(15) 0.0273(14) 0.0339(16) 0.0040(11) 0.0143(13) 0.0138(12)
    C7 0.0294(15) 0.0283(14) 0.0292(15) 0.0058(12) 0.0173(13) 0.0094(12)
    N1 0.0287(12) 0.0201(11) 0.0191(11) 0.0052(9) 0.0111(10) 0.0054(9)
    C8 0.0306(15) 0.0183(12) 0.0171(12) 0.0058(11) 0.0103(11) 0.0030(10)
    Se1 0.04242(18) 0.02315(14) 0.02676(15) 0.01194(12) 0.01801(13) 0.01214(12)
    C9 0.0297(15) 0.0211(13) 0.0175(12) 0.0055(11) 0.0101(11) 0.0053(10)
    C10 0.0269(14) 0.0212(13) 0.0252(14) 0.0067(11) 0.0115(12) 0.0068(11)
    C11 0.0392(18) 0.0455(18) 0.0283(16) 0.0242(15) 0.0173(14) 0.0147(14)
    C12 0.048(2) 0.054(2) 0.0320(17) 0.0304(18) 0.0127(16) 0.0164(16)
    C13 0.041(2) 0.047(2) 0.057(2) 0.0287(17) 0.0187(18) 0.0240(18)
    C14 0.061(2) 0.057(2) 0.068(3) 0.042(2) 0.045(2) 0.032(2)
    C15 0.059(2) 0.0440(19) 0.0388(18) 0.0285(17) 0.0317(17) 0.0190(15)
    C16 0.0283(14) 0.0220(13) 0.0169(12) 0.0072(11) 0.0090(11) 0.0060(10)
    C17 0.0267(14) 0.0259(14) 0.0211(13) 0.0065(11) 0.0067(11) 0.0107(11)
    C18 0.0386(17) 0.0327(16) 0.0321(16) 0.0095(13) 0.0182(14) 0.0134(13)
    C19 0.044(2) 0.047(2) 0.048(2) 0.0112(16) 0.0277(17) 0.0258(17)
    C20 0.0414(19) 0.0384(18) 0.056(2) 0.0012(15) 0.0201(17) 0.0258(17)
    C21 0.051(2) 0.0247(16) 0.050(2) 0.0044(14) 0.0191(18) 0.0113(15)
    C22 0.0392(17) 0.0256(15) 0.0346(17) 0.0069(13) 0.0166(14) 0.0102(13)
    N2 0.0263(12) 0.0204(11) 0.0182(11) 0.0069(9) 0.0085(9) 0.0063(9)
    C23 0.0255(14) 0.0277(14) 0.0185(13) 0.0042(11) 0.0031(11) 0.0059(11)
    C24 0.0247(14) 0.0347(15) 0.0221(14) 0.0121(12) 0.0058(11) 0.0133(12)
    C25 0.0315(16) 0.0305(15) 0.0330(16) 0.0108(12) 0.0140(13) 0.0120(13)
    C26 0.0450(19) 0.0378(17) 0.0352(17) 0.0201(15) 0.0166(15) 0.0127(14)
    C27 0.0399(18) 0.054(2) 0.0351(17) 0.0282(16) 0.0193(15) 0.0210(16)
    C28 0.0298(17) 0.062(2) 0.0378(18) 0.0155(16) 0.0146(15) 0.0229(17)
    C29 0.0288(16) 0.0428(18) 0.0293(16) 0.0059(13) 0.0086(13) 0.0128(14)
    C30 0.038(2) 0.080(3) 0.0338(18) 0.0264(19) 0.0095(16) 0.0301(19)
    C31 0.064(3) 0.106(4) 0.040(2) 0.045(3) 0.017(2) 0.046(2)
    C32 0.104(4) 0.054(2) 0.041(2) 0.054(3) 0.041(2) 0.0347(19)
    C33 0.096(4) 0.051(2) 0.046(2) -0.004(2) 0.030(2) 0.024(2)
    C34 0.070(3) 0.050(2) 0.0279(18) -0.0117(19) 0.0063(18) 0.0170(16)
    C35 0.0396(17) 0.0255(14) 0.0216(14) 0.0170(12) 0.0115(13) 0.0096(11)
    C36 0.0210(13) 0.0240(13) 0.0201(13) 0.0064(10) 0.0026(11) 0.0080(11)
    N3 0.0195(11) 0.0202(11) 0.0158(10) 0.0044(8) 0.0049(9) 0.0060(9)
    C37 0.0234(13) 0.0202(12) 0.0154(12) 0.0034(10) 0.0061(10) 0.0054(10)
    Se2 0.02608(15) 0.02286(14) 0.01577(13) 0.00262(11) 0.00472(11) 0.00219(10)
    C38 0.0199(13) 0.0222(13) 0.0154(12) 0.0030(10) 0.0035(10) 0.0062(10)
    C39 0.0215(13) 0.0240(13) 0.0156(12) 0.0093(10) 0.0020(10) 0.0062(10)
    C40 0.0247(14) 0.0323(15) 0.0244(14) 0.0096(12) 0.0077(12) 0.0093(12)
    C41 0.0331(16) 0.0427(18) 0.0276(15) 0.0167(14) 0.0142(13) 0.0084(13)
    C42 0.0388(17) 0.0315(16) 0.0228(15) 0.0169(13) 0.0053(13) 0.0012(12)
    C43 0.0307(16) 0.0229(14) 0.0270(15) 0.0073(12) 0.0012(12) 0.0041(12)
    C44 0.0258(14) 0.0253(14) 0.0221(13) 0.0068(11) 0.0053(11) 0.0080(11)
    C45 0.0233(13) 0.0209(13) 0.0164(12) 0.0044(10) 0.0055(11) 0.0049(10)
    C46 0.0202(13) 0.0210(13) 0.0200(13) 0.0074(10) 0.0036(11) 0.0050(10)
    C47 0.0294(15) 0.0276(14) 0.0213(14) 0.0084(12) 0.0071(12) 0.0082(11)
    C48 0.0373(17) 0.0317(16) 0.0198(14) 0.0104(13) 0.0013(13) 0.0064(12)
    C49 0.0260(15) 0.0278(15) 0.0321(16) 0.0048(12) -0.0040(13) 0.0031(13)
    C50 0.0234(15) 0.0359(17) 0.0383(18) 0.0030(12) 0.0079(13) 0.0083(14)
    C51 0.0265(15) 0.0343(16) 0.0253(15) 0.0063(12) 0.0093(12) 0.0076(12)
    N4 0.0216(11) 0.0202(11) 0.0175(11) 0.0054(9) 0.0059(9) 0.0046(9)
    C52 0.0249(14) 0.0214(13) 0.0221(13) 0.0094(11) 0.0080(11) 0.0057(11)
    C53 0.0246(14) 0.0258(14) 0.0197(13) 0.0034(11) 0.0065(11) 0.0014(11)
    C54 0.0337(16) 0.0324(16) 0.0297(16) 0.0061(13) 0.0127(13) 0.0107(13)
    C55 0.047(2) 0.045(2) 0.0382(19) 0.0003(16) 0.0190(16) 0.0175(16)
    C56 0.042(2) 0.051(2) 0.0402(19) -0.0052(16) 0.0238(17) 0.0052(16)
    C57 0.0378(19) 0.050(2) 0.048(2) 0.0116(16) 0.0242(17) 0.0057(17)
    C58 0.0346(17) 0.0434(19) 0.0366(18) 0.0158(14) 0.0170(15) 0.0125(15)
    Ag 0.03885(14) 0.03004(12) 0.02210(12) 0.00221(10) 0.00806(10) 0.00678(9)
    Br 0.03466(18) 0.0598(2) 0.03813(19) 0.01376(16) 0.01402(15) 0.02296(16)
    C59 0.078(3) 0.079(3) 0.044(2) 0.035(3) 0.031(2) 0.008(2)
    Cl1 0.0467(5) 0.0523(5) 0.0417(5) 0.0182(4) 0.0221(4) 0.0143(4)
    Cl2 0.0795(8) 0.0507(6) 0.1100(11) 0.0188(6) 0.0553(8) 0.0001(6)
    C60 0.056(3) 0.046(2) 0.070(3) 0.0032(19) 0.023(2) 0.006(2)
    Cl3 0.0393(6) 0.0724(8) 0.0863(9) 0.0018(5) 0.0126(6) 0.0080(6)
    Cl4A 0.0709(9) 0.0580(8) 0.0583(8) -0.0081(6) 0.0150(6) 0.0272(6)
_geom_special_details
;
 All esds (except the esd in the dihedral angle between two l.s. planes)
 are estimated using the full covariance matrix.  The cell esds are taken
 into account individually in the estimation of esds in distances, angles
 and torsion angles; correlations between esds in cell parameters are only
 used when they are defined by crystal symmetry.  An approximate (isotropic)
 treatment of cell esds is used for estimating esds involving l.s. planes.
;
loop_
    _geom_bond_atom_site_label_1
    _geom_bond_atom_site_label_2
    _geom_bond_site_symmetry_2
    _geom_bond_distance
    _geom_bond_publ_flag
    C1 C2 . 1.381(5) ?
    C1 C6 . 1.390(4) ?
    C1 H1 . 0.9500 ?
    C2 C3 . 1.379(5) ?
    C2 H2 . 0.9500 ?
    C3 C4 . 1.362(6) ?
    C3 H3 . 0.9500 ?
    C4 C5 . 1.400(6) ?
    C4 H4 . 0.9500 ?
    C5 C6 . 1.383(5) ?
    C5 H5 . 0.9500 ?
    C6 C7 . 1.512(4) ?
    C7 N1 . 1.466(4) ?
    C7 H7A . 0.9900 ?
    C7 H7B . 0.9900 ?
    N1 C8 . 1.352(4) ?
    N1 C9 . 1.400(3) ?
    C8 N2 . 1.351(4) ?
    C8 Se1 . 1.857(3) ?
    Se1 Ag . 2.6899(4) ?
    C9 C16 . 1.354(4) ?
    C9 C10 . 1.475(4) ?
    C10 C11 . 1.384(4) ?
    C10 C15 . 1.386(4) ?
    C11 C12 . 1.384(4) ?
    C11 H11 . 0.9500 ?
    C12 C13 . 1.368(5) ?
    C12 H12 . 0.9500 ?
    C13 C14 . 1.365(6) ?
    C13 H13 . 0.9500 ?
    C14 C15 . 1.389(5) ?
    C14 H14 . 0.9500 ?
    C15 H15 . 0.9500 ?
    C16 N2 . 1.402(3) ?
    C16 C17 . 1.476(4) ?
    C17 C18 . 1.389(4) ?
    C17 C22 . 1.396(4) ?
    C18 C19 . 1.384(5) ?
    C18 H18 . 0.9500 ?
    C19 C20 . 1.377(5) ?
    C19 H19 . 0.9500 ?
    C20 C21 . 1.384(5) ?
    C20 H20 . 0.9500 ?
    C21 C22 . 1.387(5) ?
    C21 H21 . 0.9500 ?
    C22 H22 . 0.9500 ?
    N2 C23 . 1.469(4) ?
    C23 C24 . 1.518(4) ?
    C23 H23A . 0.9900 ?
    C23 H23B . 0.9900 ?
    C24 C29 . 1.387(4) ?
    C24 C25 . 1.393(4) ?
    C25 C26 . 1.391(5) ?
    C25 H25 . 0.9500 ?
    C26 C27 . 1.381(5) ?
    C26 H26 . 0.9500 ?
    C27 C28 . 1.377(5) ?
    C27 H27 . 0.9500 ?
    C28 C29 . 1.395(5) ?
    C28 H28 . 0.9500 ?
    C29 H29 . 0.9500 ?
    C30 C31 . 1.384(6) ?
    C30 C35 . 1.385(5) ?
    C30 H30 . 0.9500 ?
    C31 C32 . 1.372(7) ?
    C31 H31 . 0.9500 ?
    C32 C33 . 1.360(7) ?
    C32 H32 . 0.9500 ?
    C33 C34 . 1.387(5) ?
    C33 H33 . 0.9500 ?
    C34 C35 . 1.352(5) ?
    C34 H34 . 0.9500 ?
    C35 C36 . 1.515(4) ?
    C36 N3 . 1.471(3) ?
    C36 H36A . 0.9900 ?
    C36 H36B . 0.9900 ?
    N3 C37 . 1.351(3) ?
    N3 C38 . 1.397(3) ?
    C37 N4 . 1.353(3) ?
    C37 Se2 . 1.866(3) ?
    Se2 Ag 2_667 2.7187(4) ?
    Se2 Ag . 2.7677(4) ?
    C38 C45 . 1.359(4) ?
    C38 C39 . 1.475(4) ?
    C39 C40 . 1.386(4) ?
    C39 C44 . 1.397(4) ?
    C40 C41 . 1.395(4) ?
    C40 H40 . 0.9500 ?
    C41 C42 . 1.377(5) ?
    C41 H41 . 0.9500 ?
    C42 C43 . 1.380(5) ?
    C42 H42 . 0.9500 ?
    C43 C44 . 1.387(4) ?
    C43 H43 . 0.9500 ?
    C44 H44 . 0.9500 ?
    C45 N4 . 1.392(3) ?
    C45 C46 . 1.481(4) ?
    C46 C51 . 1.389(4) ?
    C46 C47 . 1.392(4) ?
    C47 C48 . 1.387(4) ?
    C47 H47 . 0.9500 ?
    C48 C49 . 1.374(5) ?
    C48 H48 . 0.9500 ?
    C49 C50 . 1.380(5) ?
    C49 H49 . 0.9500 ?
    C50 C51 . 1.386(4) ?
    C50 H50 . 0.9500 ?
    C51 H51 . 0.9500 ?
    N4 C52 . 1.465(3) ?
    C52 C53 . 1.507(4) ?
    C52 H52A . 0.9900 ?
    C52 H52B . 0.9900 ?
    C53 C54 . 1.389(4) ?
    C53 C58 . 1.395(4) ?
    C54 C55 . 1.392(5) ?
    C54 H54 . 0.9500 ?
    C55 C56 . 1.383(6) ?
    C55 H55 . 0.9500 ?
    C56 C57 . 1.378(6) ?
    C56 H56 . 0.9500 ?
    C57 C58 . 1.381(5) ?
    C57 H57 . 0.9500 ?
    C58 H58 . 0.9500 ?
    Ag Br . 2.6631(4) ?
    Ag Se2 2_667 2.7186(4) ?
    C59 Cl1 . 1.746(4) ?
    C59 Cl2 . 1.761(6) ?
    C59 H59A . 0.9900 ?
    C59 H59B . 0.9900 ?
    C60 Cl3 . 1.760(5) ?
    C60 Cl4A . 1.762(5) ?
    C60 Cl4B . 1.88(2) ?
    C60 H60A . 0.9900 ?
    C60 H60B . 0.9900 ?
    C60 H60C . 0.9900 ?
    C60 H60D . 0.9900 ?
loop_
    _geom_angle_atom_site_label_1
    _geom_angle_atom_site_label_2
    _geom_angle_atom_site_label_3
    _geom_angle_site_symmetry_1
    _geom_angle_site_symmetry_3
    _geom_angle
    _geom_angle_publ_flag
    C2 C1 C6 . . 120.9(3) ?
    C2 C1 H1 . . 119.5 ?
    C6 C1 H1 . . 119.5 ?
    C3 C2 C1 . . 119.9(3) ?
    C3 C2 H2 . . 120.0 ?
    C1 C2 H2 . . 120.0 ?
    C4 C3 C2 . . 119.9(3) ?
    C4 C3 H3 . . 120.0 ?
    C2 C3 H3 . . 120.0 ?
    C3 C4 C5 . . 120.7(3) ?
    C3 C4 H4 . . 119.7 ?
    C5 C4 H4 . . 119.7 ?
    C6 C5 C4 . . 119.8(4) ?
    C6 C5 H5 . . 120.1 ?
    C4 C5 H5 . . 120.1 ?
    C5 C6 C1 . . 118.7(3) ?
    C5 C6 C7 . . 121.4(3) ?
    C1 C6 C7 . . 119.8(3) ?
    N1 C7 C6 . . 112.7(2) ?
    N1 C7 H7A . . 109.1 ?
    C6 C7 H7A . . 109.1 ?
    N1 C7 H7B . . 109.1 ?
    C6 C7 H7B . . 109.1 ?
    H7A C7 H7B . . 107.8 ?
    C8 N1 C9 . . 109.8(2) ?
    C8 N1 C7 . . 124.5(2) ?
    C9 N1 C7 . . 125.7(2) ?
    N2 C8 N1 . . 106.8(2) ?
    N2 C8 Se1 . . 126.4(2) ?
    N1 C8 Se1 . . 126.8(2) ?
    C8 Se1 Ag . . 94.72(8) ?
    C16 C9 N1 . . 106.7(2) ?
    C16 C9 C10 . . 130.3(3) ?
    N1 C9 C10 . . 122.8(3) ?
    C11 C10 C15 . . 118.5(3) ?
    C11 C10 C9 . . 119.6(3) ?
    C15 C10 C9 . . 121.9(3) ?
    C10 C11 C12 . . 120.7(3) ?
    C10 C11 H11 . . 119.6 ?
    C12 C11 H11 . . 119.6 ?
    C13 C12 C11 . . 120.1(3) ?
    C13 C12 H12 . . 120.0 ?
    C11 C12 H12 . . 120.0 ?
    C14 C13 C12 . . 120.2(3) ?
    C14 C13 H13 . . 119.9 ?
    C12 C13 H13 . . 119.9 ?
    C13 C14 C15 . . 120.2(3) ?
    C13 C14 H14 . . 119.9 ?
    C15 C14 H14 . . 119.9 ?
    C10 C15 C14 . . 120.3(3) ?
    C10 C15 H15 . . 119.8 ?
    C14 C15 H15 . . 119.8 ?
    C9 C16 N2 . . 107.2(2) ?
    C9 C16 C17 . . 129.5(3) ?
    N2 C16 C17 . . 123.1(2) ?
    C18 C17 C22 . . 119.4(3) ?
    C18 C17 C16 . . 121.6(3) ?
    C22 C17 C16 . . 119.0(3) ?
    C19 C18 C17 . . 120.5(3) ?
    C19 C18 H18 . . 119.8 ?
    C17 C18 H18 . . 119.8 ?
    C20 C19 C18 . . 120.0(3) ?
    C20 C19 H19 . . 120.0 ?
    C18 C19 H19 . . 120.0 ?
    C19 C20 C21 . . 120.1(3) ?
    C19 C20 H20 . . 120.0 ?
    C21 C20 H20 . . 120.0 ?
    C20 C21 C22 . . 120.4(3) ?
    C20 C21 H21 . . 119.8 ?
    C22 C21 H21 . . 119.8 ?
    C21 C22 C17 . . 119.6(3) ?
    C21 C22 H22 . . 120.2 ?
    C17 C22 H22 . . 120.2 ?
    C8 N2 C16 . . 109.5(2) ?
    C8 N2 C23 . . 124.8(2) ?
    C16 N2 C23 . . 125.1(2) ?
    N2 C23 C24 . . 115.0(2) ?
    N2 C23 H23A . . 108.5 ?
    C24 C23 H23A . . 108.5 ?
    N2 C23 H23B . . 108.5 ?
    C24 C23 H23B . . 108.5 ?
    H23A C23 H23B . . 107.5 ?
    C29 C24 C25 . . 118.5(3) ?
    C29 C24 C23 . . 119.8(3) ?
    C25 C24 C23 . . 121.6(3) ?
    C26 C25 C24 . . 120.2(3) ?
    C26 C25 H25 . . 119.9 ?
    C24 C25 H25 . . 119.9 ?
    C27 C26 C25 . . 120.7(3) ?
    C27 C26 H26 . . 119.7 ?
    C25 C26 H26 . . 119.7 ?
    C28 C27 C26 . . 119.8(3) ?
    C28 C27 H27 . . 120.1 ?
    C26 C27 H27 . . 120.1 ?
    C27 C28 C29 . . 119.7(3) ?
    C27 C28 H28 . . 120.2 ?
    C29 C28 H28 . . 120.2 ?
    C24 C29 C28 . . 121.2(3) ?
    C24 C29 H29 . . 119.4 ?
    C28 C29 H29 . . 119.4 ?
    C31 C30 C35 . . 120.1(4) ?
    C31 C30 H30 . . 119.9 ?
    C35 C30 H30 . . 119.9 ?
    C32 C31 C30 . . 120.2(4) ?
    C32 C31 H31 . . 119.9 ?
    C30 C31 H31 . . 119.9 ?
    C33 C32 C31 . . 119.5(4) ?
    C33 C32 H32 . . 120.2 ?
    C31 C32 H32 . . 120.2 ?
    C32 C33 C34 . . 120.0(4) ?
    C32 C33 H33 . . 120.0 ?
    C34 C33 H33 . . 120.0 ?
    C35 C34 C33 . . 121.2(4) ?
    C35 C34 H34 . . 119.4 ?
    C33 C34 H34 . . 119.4 ?
    C34 C35 C30 . . 118.8(3) ?
    C34 C35 C36 . . 122.7(3) ?
    C30 C35 C36 . . 118.4(3) ?
    N3 C36 C35 . . 112.0(2) ?
    N3 C36 H36A . . 109.2 ?
    C35 C36 H36A . . 109.2 ?
    N3 C36 H36B . . 109.2 ?
    C35 C36 H36B . . 109.2 ?
    H36A C36 H36B . . 107.9 ?
    C37 N3 C38 . . 109.6(2) ?
    C37 N3 C36 . . 123.6(2) ?
    C38 N3 C36 . . 125.3(2) ?
    N3 C37 N4 . . 106.8(2) ?
    N3 C37 Se2 . . 126.4(2) ?
    N4 C37 Se2 . . 126.8(2) ?
    C37 Se2 Ag . 2_667 108.43(8) ?
    C37 Se2 Ag . . 100.72(8) ?
    Ag Se2 Ag 2_667 . 73.649(11) ?
    C45 C38 N3 . . 106.9(2) ?
    C45 C38 C39 . . 127.7(2) ?
    N3 C38 C39 . . 125.4(2) ?
    C40 C39 C44 . . 119.5(3) ?
    C40 C39 C38 . . 121.4(3) ?
    C44 C39 C38 . . 118.9(3) ?
    C39 C40 C41 . . 119.9(3) ?
    C39 C40 H40 . . 120.1 ?
    C41 C40 H40 . . 120.1 ?
    C42 C41 C40 . . 120.3(3) ?
    C42 C41 H41 . . 119.9 ?
    C40 C41 H41 . . 119.9 ?
    C41 C42 C43 . . 120.2(3) ?
    C41 C42 H42 . . 119.9 ?
    C43 C42 H42 . . 119.9 ?
    C42 C43 C44 . . 120.2(3) ?
    C42 C43 H43 . . 119.9 ?
    C44 C43 H43 . . 119.9 ?
    C43 C44 C39 . . 120.0(3) ?
    C43 C44 H44 . . 120.0 ?
    C39 C44 H44 . . 120.0 ?
    C38 C45 N4 . . 106.9(2) ?
    C38 C45 C46 . . 128.4(2) ?
    N4 C45 C46 . . 124.7(2) ?
    C51 C46 C47 . . 119.9(3) ?
    C51 C46 C45 . . 120.6(3) ?
    C47 C46 C45 . . 119.3(3) ?
    C48 C47 C46 . . 119.7(3) ?
    C48 C47 H47 . . 120.2 ?
    C46 C47 H47 . . 120.2 ?
    C49 C48 C47 . . 120.2(3) ?
    C49 C48 H48 . . 119.9 ?
    C47 C48 H48 . . 119.9 ?
    C48 C49 C50 . . 120.4(3) ?
    C48 C49 H49 . . 119.8 ?
    C50 C49 H49 . . 119.8 ?
    C49 C50 C51 . . 120.2(3) ?
    C49 C50 H50 . . 119.9 ?
    C51 C50 H50 . . 119.9 ?
    C50 C51 C46 . . 119.6(3) ?
    C50 C51 H51 . . 120.2 ?
    C46 C51 H51 . . 120.2 ?
    C37 N4 C45 . . 109.7(2) ?
    C37 N4 C52 . . 125.6(2) ?
    C45 N4 C52 . . 124.7(2) ?
    N4 C52 C53 . . 114.1(2) ?
    N4 C52 H52A . . 108.7 ?
    C53 C52 H52A . . 108.7 ?
    N4 C52 H52B . . 108.7 ?
    C53 C52 H52B . . 108.7 ?
    H52A C52 H52B . . 107.6 ?
    C54 C53 C58 . . 118.9(3) ?
    C54 C53 C52 . . 123.7(3) ?
    C58 C53 C52 . . 117.3(3) ?
    C53 C54 C55 . . 119.9(3) ?
    C53 C54 H54 . . 120.0 ?
    C55 C54 H54 . . 120.0 ?
    C56 C55 C54 . . 120.4(3) ?
    C56 C55 H55 . . 119.8 ?
    C54 C55 H55 . . 119.8 ?
    C57 C56 C55 . . 120.0(3) ?
    C57 C56 H56 . . 120.0 ?
    C55 C56 H56 . . 120.0 ?
    C56 C57 C58 . . 120.0(3) ?
    C56 C57 H57 . . 120.0 ?
    C58 C57 H57 . . 120.0 ?
    C57 C58 C53 . . 120.8(3) ?
    C57 C58 H58 . . 119.6 ?
    C53 C58 H58 . . 119.6 ?
    Br Ag Se1 . . 102.274(13) ?
    Br Ag Se2 . 2_667 126.883(14) ?
    Se1 Ag Se2 . 2_667 100.026(11) ?
    Br Ag Se2 . . 109.628(12) ?
    Se1 Ag Se2 . . 110.623(12) ?
    Se2 Ag Se2 2_667 . 106.352(11) ?
    Cl1 C59 Cl2 . . 112.3(3) ?
    Cl1 C59 H59A . . 109.1 ?
    Cl2 C59 H59A . . 109.1 ?
    Cl1 C59 H59B . . 109.1 ?
    Cl2 C59 H59B . . 109.1 ?
    H59A C59 H59B . . 107.9 ?
    Cl3 C60 Cl4A . . 110.9(2) ?
    Cl3 C60 Cl4B . . 104.9(7) ?
    Cl3 C60 H60A . . 109.5 ?
    Cl4A C60 H60A . . 109.5 ?
    Cl3 C60 H60B . . 109.5 ?
    Cl4A C60 H60B . . 109.5 ?
    H60A C60 H60B . . 108.0 ?
    Cl3 C60 H60C . . 110.8 ?
    Cl4B C60 H60C . . 110.8 ?
    Cl3 C60 H60D . . 110.8 ?
    Cl4B C60 H60D . . 110.8 ?
    H60C C60 H60D . . 108.8 ?
loop_
    _geom_torsion_atom_site_label_1
    _geom_torsion_atom_site_label_2
    _geom_torsion_atom_site_label_3
    _geom_torsion_atom_site_label_4
    _geom_torsion_site_symmetry_1
    _geom_torsion_site_symmetry_2
    _geom_torsion_site_symmetry_3
    _geom_torsion_site_symmetry_4
    _geom_torsion
    _geom_torsion_publ_flag
    C6 C1 C2 C3 . . . . 0.0(5) ?
    C1 C2 C3 C4 . . . . 0.3(5) ?
    C2 C3 C4 C5 . . . . -0.3(6) ?
    C3 C4 C5 C6 . . . . 0.1(6) ?
    C4 C5 C6 C1 . . . . 0.2(5) ?
    C4 C5 C6 C7 . . . . -179.6(3) ?
    C2 C1 C6 C5 . . . . -0.2(5) ?
    C2 C1 C6 C7 . . . . 179.6(3) ?
    C5 C6 C7 N1 . . . . -120.5(3) ?
    C1 C6 C7 N1 . . . . 59.7(4) ?
    C6 C7 N1 C8 . . . . -111.0(3) ?
    C6 C7 N1 C9 . . . . 69.7(3) ?
    C9 N1 C8 N2 . . . . 0.4(3) ?
    C7 N1 C8 N2 . . . . -179.0(2) ?
    C9 N1 C8 Se1 . . . . 178.68(19) ?
    C7 N1 C8 Se1 . . . . -0.7(4) ?
    N2 C8 Se1 Ag . . . . 94.9(2) ?
    N1 C8 Se1 Ag . . . . -83.1(2) ?
    C8 N1 C9 C16 . . . . -1.0(3) ?
    C7 N1 C9 C16 . . . . 178.4(2) ?
    C8 N1 C9 C10 . . . . 175.2(2) ?
    C7 N1 C9 C10 . . . . -5.5(4) ?
    C16 C9 C10 C11 . . . . 59.5(4) ?
    N1 C9 C10 C11 . . . . -115.8(3) ?
    C16 C9 C10 C15 . . . . -123.2(4) ?
    N1 C9 C10 C15 . . . . 61.6(4) ?
    C15 C10 C11 C12 . . . . -0.5(5) ?
    C9 C10 C11 C12 . . . . 176.9(3) ?
    C10 C11 C12 C13 . . . . 0.0(6) ?
    C11 C12 C13 C14 . . . . -0.3(6) ?
    C12 C13 C14 C15 . . . . 1.2(7) ?
    C11 C10 C15 C14 . . . . 1.4(5) ?
    C9 C10 C15 C14 . . . . -176.0(3) ?
    C13 C14 C15 C10 . . . . -1.8(6) ?
    N1 C9 C16 N2 . . . . 1.2(3) ?
    C10 C9 C16 N2 . . . . -174.6(3) ?
    N1 C9 C16 C17 . . . . -173.6(3) ?
    C10 C9 C16 C17 . . . . 10.6(5) ?
    C9 C16 C17 C18 . . . . -121.8(3) ?
    N2 C16 C17 C18 . . . . 64.1(4) ?
    C9 C16 C17 C22 . . . . 58.3(4) ?
    N2 C16 C17 C22 . . . . -115.7(3) ?
    C22 C17 C18 C19 . . . . 0.6(5) ?
    C16 C17 C18 C19 . . . . -179.3(3) ?
    C17 C18 C19 C20 . . . . 0.2(5) ?
    C18 C19 C20 C21 . . . . -0.8(6) ?
    C19 C20 C21 C22 . . . . 0.5(6) ?
    C20 C21 C22 C17 . . . . 0.3(5) ?
    C18 C17 C22 C21 . . . . -0.9(5) ?
    C16 C17 C22 C21 . . . . 179.0(3) ?
    N1 C8 N2 C16 . . . . 0.4(3) ?
    Se1 C8 N2 C16 . . . . -177.93(19) ?
    N1 C8 N2 C23 . . . . 171.8(2) ?
    Se1 C8 N2 C23 . . . . -6.5(4) ?
    C9 C16 N2 C8 . . . . -1.0(3) ?
    C17 C16 N2 C8 . . . . 174.2(2) ?
    C9 C16 N2 C23 . . . . -172.4(2) ?
    C17 C16 N2 C23 . . . . 2.8(4) ?
    C8 N2 C23 C24 . . . . 97.6(3) ?
    C16 N2 C23 C24 . . . . -92.3(3) ?
    N2 C23 C24 C29 . . . . 134.4(3) ?
    N2 C23 C24 C25 . . . . -49.4(4) ?
    C29 C24 C25 C26 . . . . 1.5(4) ?
    C23 C24 C25 C26 . . . . -174.7(3) ?
    C24 C25 C26 C27 . . . . -0.6(5) ?
    C25 C26 C27 C28 . . . . -0.3(5) ?
    C26 C27 C28 C29 . . . . 0.2(5) ?
    C25 C24 C29 C28 . . . . -1.7(5) ?
    C23 C24 C29 C28 . . . . 174.7(3) ?
    C27 C28 C29 C24 . . . . 0.8(5) ?
    C35 C30 C31 C32 . . . . 1.5(7) ?
    C30 C31 C32 C33 . . . . -2.3(7) ?
    C31 C32 C33 C34 . . . . 2.0(7) ?
    C32 C33 C34 C35 . . . . -1.0(8) ?
    C33 C34 C35 C30 . . . . 0.1(6) ?
    C33 C34 C35 C36 . . . . 178.7(4) ?
    C31 C30 C35 C34 . . . . -0.4(6) ?
    C31 C30 C35 C36 . . . . -179.0(4) ?
    C34 C35 C36 N3 . . . . 44.2(4) ?
    C30 C35 C36 N3 . . . . -137.3(3) ?
    C35 C36 N3 C37 . . . . 72.1(3) ?
    C35 C36 N3 C38 . . . . -92.7(3) ?
    C38 N3 C37 N4 . . . . 0.8(3) ?
    C36 N3 C37 N4 . . . . -166.1(2) ?
    C38 N3 C37 Se2 . . . . 178.82(19) ?
    C36 N3 C37 Se2 . . . . 11.9(4) ?
    N3 C37 Se2 Ag . . . 2_667 128.8(2) ?
    N4 C37 Se2 Ag . . . 2_667 -53.6(2) ?
    N3 C37 Se2 Ag . . . . 52.6(2) ?
    N4 C37 Se2 Ag . . . . -129.7(2) ?
    C37 N3 C38 C45 . . . . -1.2(3) ?
    C36 N3 C38 C45 . . . . 165.5(2) ?
    C37 N3 C38 C39 . . . . 176.5(3) ?
    C36 N3 C38 C39 . . . . -16.9(4) ?
    C45 C38 C39 C40 . . . . 123.0(3) ?
    N3 C38 C39 C40 . . . . -54.1(4) ?
    C45 C38 C39 C44 . . . . -52.8(4) ?
    N3 C38 C39 C44 . . . . 130.1(3) ?
    C44 C39 C40 C41 . . . . -0.1(4) ?
    C38 C39 C40 C41 . . . . -176.0(3) ?
    C39 C40 C41 C42 . . . . 0.2(5) ?
    C40 C41 C42 C43 . . . . -0.3(5) ?
    C41 C42 C43 C44 . . . . 0.2(5) ?
    C42 C43 C44 C39 . . . . -0.1(4) ?
    C40 C39 C44 C43 . . . . 0.1(4) ?
    C38 C39 C44 C43 . . . . 176.0(2) ?
    N3 C38 C45 N4 . . . . 1.0(3) ?
    C39 C38 C45 N4 . . . . -176.5(3) ?
    N3 C38 C45 C46 . . . . -179.5(3) ?
    C39 C38 C45 C46 . . . . 2.9(5) ?
    C38 C45 C46 C51 . . . . 111.2(3) ?
    N4 C45 C46 C51 . . . . -69.5(4) ?
    C38 C45 C46 C47 . . . . -64.2(4) ?
    N4 C45 C46 C47 . . . . 115.2(3) ?
    C51 C46 C47 C48 . . . . 0.7(4) ?
    C45 C46 C47 C48 . . . . 176.1(3) ?
    C46 C47 C48 C49 . . . . -1.0(4) ?
    C47 C48 C49 C50 . . . . 0.3(5) ?
    C48 C49 C50 C51 . . . . 0.7(5) ?
    C49 C50 C51 C46 . . . . -1.0(5) ?
    C47 C46 C51 C50 . . . . 0.3(4) ?
    C45 C46 C51 C50 . . . . -175.0(3) ?
    N3 C37 N4 C45 . . . . -0.1(3) ?
    Se2 C37 N4 C45 . . . . -178.15(19) ?
    N3 C37 N4 C52 . . . . -178.2(2) ?
    Se2 C37 N4 C52 . . . . 3.8(4) ?
    C38 C45 N4 C37 . . . . -0.6(3) ?
    C46 C45 N4 C37 . . . . 180.0(2) ?
    C38 C45 N4 C52 . . . . 177.5(2) ?
    C46 C45 N4 C52 . . . . -2.0(4) ?
    C37 N4 C52 C53 . . . . -89.4(3) ?
    C45 N4 C52 C53 . . . . 92.9(3) ?
    N4 C52 C53 C54 . . . . 14.8(4) ?
    N4 C52 C53 C58 . . . . -167.5(3) ?
    C58 C53 C54 C55 . . . . -0.1(5) ?
    C52 C53 C54 C55 . . . . 177.5(3) ?
    C53 C54 C55 C56 . . . . -0.5(5) ?
    C54 C55 C56 C57 . . . . 0.7(6) ?
    C55 C56 C57 C58 . . . . -0.1(6) ?
    C56 C57 C58 C53 . . . . -0.5(5) ?
    C54 C53 C58 C57 . . . . 0.7(5) ?
    C52 C53 C58 C57 . . . . -177.2(3) ?
_shelx_space_group_comment
;
The symmetry employed for this shelxl refinement is uniquely defined
by the following loop, which should always be used as a source of
symmetry information in preference to the above space-group names.
They are only intended as comments.
;
_shelx_estimated_absorpt_T_min     ?
_shelx_estimated_absorpt_T_max     ?
_shelx_res_file
;
TITL tac228 in P-1 #2
CELL 0.71073  13.6265  14.7422  16.9397 106.4172 112.2820  96.2211
ZERR    1.00   0.0001   0.0001   0.0002   0.0007   0.0008   0.0006
LATT 1
SFAC C  H  N  Cl Se Br Ag
UNIT 122 108 8 12 4 2 2
L.S. 10
ABIN
ACTA
BOND $H
FMAP 2
PLAN 1
CONF
TEMP -123
WGHT    0.046800    5.461800
FVAR       2.66762   0.89766
MOLE 1
C1    1    0.299131    0.258503    0.595793    11.00000    0.02937    0.02981 =
         0.03057    0.00991    0.01319    0.00346
AFIX  43
H1    2    0.368571    0.245300    0.622409    11.00000   -1.20000
AFIX   0
C2    1    0.226441    0.200804    0.507832    11.00000    0.04146    0.03864 =
         0.03221    0.00725    0.01805   -0.00230
AFIX  43
H2    2    0.245970    0.148320    0.474331    11.00000   -1.20000
AFIX   0
C3    1    0.125460    0.219447    0.468666    11.00000    0.04071    0.05494 =
         0.03294    0.01779    0.00497   -0.00888
AFIX  43
H3    2    0.075222    0.179641    0.408253    11.00000   -1.20000
AFIX   0
C4    1    0.097837    0.295020    0.516715    11.00000    0.02721    0.05663 =
         0.06356    0.03192    0.00142    0.00421
AFIX  43
H4    2    0.028342    0.307834    0.489387    11.00000   -1.20000
AFIX   0
C5    1    0.170852    0.353997    0.605980    11.00000    0.03160    0.03751 =
         0.05625    0.01936    0.01512    0.01002
AFIX  43
H5    2    0.150860    0.406489    0.639001    11.00000   -1.20000
AFIX   0
C6    1    0.272108    0.335641    0.645936    11.00000    0.02608    0.02729 =
         0.03388    0.01382    0.01426    0.00402
C7    1    0.352933    0.397270    0.742378    11.00000    0.02940    0.02827 =
         0.02925    0.00944    0.01729    0.00579
AFIX  23
H7A   2    0.320055    0.447724    0.768043    11.00000   -1.20000
H7B   2    0.367725    0.355500    0.780113    11.00000   -1.20000
AFIX   0
N1    3    0.456497    0.444919    0.747526    11.00000    0.02869    0.02012 =
         0.01912    0.00544    0.01110    0.00521
C8    1    0.552925    0.422073    0.785105    11.00000    0.03056    0.01827 =
         0.01712    0.00297    0.01033    0.00583
SE1   5    0.577860    0.328246    0.839162    11.00000    0.04242    0.02315 =
         0.02676    0.01214    0.01801    0.01194
C9    1    0.471144    0.520881    0.715638    11.00000    0.02971    0.02112 =
         0.01751    0.00528    0.01006    0.00548
C10   1    0.379593    0.557215    0.664768    11.00000    0.02691    0.02119 =
         0.02521    0.00675    0.01147    0.00671
C11   1    0.355245    0.547077    0.575172    11.00000    0.03915    0.04549 =
         0.02831    0.01472    0.01726    0.02422
AFIX  43
H11   2    0.399831    0.519709    0.548076    11.00000   -1.20000
AFIX   0
C12   1    0.266629    0.576379    0.524599    11.00000    0.04803    0.05439 =
         0.03195    0.01639    0.01269    0.03038
AFIX  43
H12   2    0.250743    0.569107    0.463162    11.00000   -1.20000
AFIX   0
C13   1    0.201939    0.615787    0.563011    11.00000    0.04120    0.04665 =
         0.05710    0.02395    0.01874    0.02872
AFIX  43
H13   2    0.141394    0.636161    0.528281    11.00000   -1.20000
AFIX   0
C14   1    0.224131    0.625925    0.651112    11.00000    0.06112    0.05741 =
         0.06810    0.03237    0.04480    0.04224
AFIX  43
H14   2    0.178118    0.652142    0.677127    11.00000   -1.20000
AFIX   0
C15   1    0.313726    0.598055    0.702860    11.00000    0.05862    0.04399 =
         0.03883    0.01896    0.03166    0.02849
AFIX  43
H15   2    0.329951    0.607025    0.764670    11.00000   -1.20000
AFIX   0
C16   1    0.578793    0.545187    0.735835    11.00000    0.02827    0.02202 =
         0.01688    0.00602    0.00899    0.00715
C17   1    0.640646    0.626187    0.725560    11.00000    0.02673    0.02587 =
         0.02115    0.01069    0.00672    0.00654
C18   1    0.698420    0.609540    0.672829    11.00000    0.03857    0.03270 =
         0.03205    0.01344    0.01817    0.00951
AFIX  43
H18   2    0.697843    0.544638    0.641831    11.00000   -1.20000
AFIX   0
C19   1    0.756816    0.686841    0.665132    11.00000    0.04376    0.04736 =
         0.04838    0.02577    0.02772    0.01121
AFIX  43
H19   2    0.795910    0.674885    0.628753    11.00000   -1.20000
AFIX   0
C20   1    0.758282    0.781087    0.710180    11.00000    0.04139    0.03845 =
         0.05602    0.02580    0.02013    0.00121
AFIX  43
H20   2    0.799135    0.834126    0.705457    11.00000   -1.20000
AFIX   0
C21   1    0.700305    0.798642    0.762337    11.00000    0.05131    0.02471 =
         0.04966    0.01135    0.01910    0.00444
AFIX  43
H21   2    0.701080    0.863759    0.792908    11.00000   -1.20000
AFIX   0
C22   1    0.641089    0.721734    0.770235    11.00000    0.03918    0.02559 =
         0.03460    0.01015    0.01656    0.00686
AFIX  43
H22   2    0.601077    0.734002    0.805827    11.00000   -1.20000
AFIX   0
N2    3    0.628569    0.482621    0.778143    11.00000    0.02628    0.02038 =
         0.01819    0.00626    0.00854    0.00687
C23   1    0.746904    0.491226    0.820787    11.00000    0.02553    0.02773 =
         0.01854    0.00589    0.00307    0.00422
AFIX  23
H23A  2    0.764358    0.469876    0.873932    11.00000   -1.20000
H23B  2    0.785194    0.560814    0.843866    11.00000   -1.20000
AFIX   0
C24   1    0.791474    0.432875    0.758598    11.00000    0.02472    0.03469 =
         0.02206    0.01326    0.00584    0.01206
C25   1    0.743168    0.334705    0.706227    11.00000    0.03145    0.03053 =
         0.03296    0.01204    0.01397    0.01085
AFIX  43
H25   2    0.677275    0.304164    0.705014    11.00000   -1.20000
AFIX   0
C26   1    0.791087    0.281249    0.655707    11.00000    0.04501    0.03784 =
         0.03519    0.01266    0.01663    0.02012
AFIX  43
H26   2    0.757957    0.214174    0.620602    11.00000   -1.20000
AFIX   0
C27   1    0.886332    0.324680    0.656053    11.00000    0.03986    0.05414 =
         0.03514    0.02096    0.01928    0.02816
AFIX  43
H27   2    0.918721    0.287534    0.621592    11.00000   -1.20000
AFIX   0
C28   1    0.934223    0.422023    0.706517    11.00000    0.02980    0.06156 =
         0.03777    0.02293    0.01464    0.01555
AFIX  43
H28   2    0.999625    0.452356    0.706856    11.00000   -1.20000
AFIX   0
C29   1    0.886220    0.475878    0.757142    11.00000    0.02876    0.04281 =
         0.02935    0.01279    0.00863    0.00589
AFIX  43
H29   2    0.919001    0.543207    0.791230    11.00000   -1.20000
AFIX   0
C30   1    0.558459    0.177133    1.090881    11.00000    0.03802    0.07995 =
         0.03381    0.03009    0.00951    0.02638
AFIX  43
H30   2    0.620173    0.223990    1.101801    11.00000   -1.20000
AFIX   0
C31   1    0.558737    0.142394    1.158790    11.00000    0.06432    0.10588 =
         0.03974    0.04626    0.01699    0.04532
AFIX  43
H31   2    0.619943    0.166638    1.216704    11.00000   -1.20000
AFIX   0
C32   1    0.470870    0.073036    1.142718    11.00000    0.10445    0.05403 =
         0.04126    0.03473    0.04085    0.05420
AFIX  43
H32   2    0.472144    0.047422    1.188548    11.00000   -1.20000
AFIX   0
C33   1    0.381944    0.041222    1.060713    11.00000    0.09628    0.05119 =
         0.04650    0.02407    0.03020   -0.00396
AFIX  43
H33   2    0.319894   -0.005214    1.049826    11.00000   -1.20000
AFIX   0
C34   1    0.381796    0.076543    0.992957    11.00000    0.07001    0.05039 =
         0.02795    0.01700    0.00628   -0.01168
AFIX  43
H34   2    0.319725    0.053116    0.935601    11.00000   -1.20000
AFIX   0
C35   1    0.468378    0.143706    1.007045    11.00000    0.03964    0.02545 =
         0.02156    0.00956    0.01148    0.01701
C36   1    0.472158    0.182361    0.934101    11.00000    0.02100    0.02398 =
         0.02006    0.00796    0.00262    0.00643
AFIX  23
H36A  2    0.532351    0.241887    0.962618    11.00000   -1.20000
H36B  2    0.487816    0.133084    0.889950    11.00000   -1.20000
AFIX   0
N3    3    0.368735    0.205437    0.885322    11.00000    0.01950    0.02016 =
         0.01576    0.00605    0.00485    0.00440
C37   1    0.335128    0.282576    0.922410    11.00000    0.02342    0.02020 =
         0.01543    0.00541    0.00613    0.00341
SE2   5    0.419261    0.386648    1.031160    11.00000    0.02608    0.02286 =
         0.01577    0.00219    0.00472    0.00262
C38   1    0.281973    0.141896    0.804761    11.00000    0.01988    0.02222 =
         0.01544    0.00624    0.00354    0.00303
C39   1    0.288793    0.052365    0.742544    11.00000    0.02153    0.02402 =
         0.01558    0.00625    0.00198    0.00925
C40   1    0.365250    0.054070    0.707148    11.00000    0.02472    0.03226 =
         0.02440    0.00927    0.00771    0.00961
AFIX  43
H40   2    0.417759    0.112879    0.725832    11.00000   -1.20000
AFIX   0
C41   1    0.364914   -0.030770    0.644029    11.00000    0.03312    0.04270 =
         0.02760    0.00836    0.01425    0.01667
AFIX  43
H41   2    0.417469   -0.029674    0.619938    11.00000   -1.20000
AFIX   0
C42   1    0.288708   -0.116073    0.616521    11.00000    0.03877    0.03155 =
         0.02279    0.00117    0.00533    0.01694
AFIX  43
H42   2    0.288658   -0.173566    0.573339    11.00000   -1.20000
AFIX   0
C43   1    0.212426   -0.118285    0.651496    11.00000    0.03071    0.02287 =
         0.02697    0.00407    0.00119    0.00726
AFIX  43
H43   2    0.160123   -0.177343    0.632462    11.00000   -1.20000
AFIX   0
C44   1    0.211879   -0.034497    0.714394    11.00000    0.02579    0.02532 =
         0.02212    0.00796    0.00531    0.00675
AFIX  43
H44   2    0.159195   -0.036212    0.738308    11.00000   -1.20000
AFIX   0
C45   1    0.193776    0.180729    0.794097    11.00000    0.02328    0.02093 =
         0.01642    0.00486    0.00553    0.00437
C46   1    0.081479    0.141426    0.720060    11.00000    0.02025    0.02096 =
         0.01999    0.00497    0.00356    0.00736
C47   1    0.064036    0.132357    0.631451    11.00000    0.02944    0.02756 =
         0.02135    0.00824    0.00713    0.00844
AFIX  43
H47   2    0.122933    0.155014    0.619377    11.00000   -1.20000
AFIX   0
C48   1   -0.039709    0.090098    0.560869    11.00000    0.03734    0.03167 =
         0.01978    0.00643    0.00132    0.01044
AFIX  43
H48   2   -0.052148    0.084720    0.500440    11.00000   -1.20000
AFIX   0
C49   1   -0.124571    0.055979    0.578077    11.00000    0.02600    0.02784 =
         0.03213    0.00308   -0.00402    0.00481
AFIX  43
H49   2   -0.195393    0.026795    0.529390    11.00000   -1.20000
AFIX   0
C50   1   -0.107549    0.063847    0.665653    11.00000    0.02344    0.03594 =
         0.03829    0.00831    0.00795    0.00297
AFIX  43
H50   2   -0.166441    0.039452    0.676936    11.00000   -1.20000
AFIX   0
C51   1   -0.004705    0.107268    0.737207    11.00000    0.02654    0.03434 =
         0.02526    0.00758    0.00933    0.00634
AFIX  43
H51   2    0.006782    0.113635    0.797646    11.00000   -1.20000
AFIX   0
N4    3    0.228139    0.268089    0.867175    11.00000    0.02156    0.02017 =
         0.01746    0.00463    0.00590    0.00535
C52   1    0.159069    0.335207    0.879868    11.00000    0.02487    0.02141 =
         0.02205    0.00567    0.00802    0.00942
AFIX  23
H52A  2    0.103072    0.328836    0.819298    11.00000   -1.20000
H52B  2    0.204848    0.402817    0.908777    11.00000   -1.20000
AFIX   0
C53   1    0.102346    0.318396    0.937307    11.00000    0.02463    0.02582 =
         0.01971    0.00140    0.00646    0.00337
C54   1    0.131002    0.261766    0.991669    11.00000    0.03367    0.03239 =
         0.02975    0.01069    0.01268    0.00613
AFIX  43
H54   2    0.187438    0.228994    0.992229    11.00000   -1.20000
AFIX   0
C55   1    0.076962    0.253085    1.045305    11.00000    0.04670    0.04506 =
         0.03822    0.01750    0.01899    0.00034
AFIX  43
H55   2    0.096245    0.213875    1.082033    11.00000   -1.20000
AFIX   0
C56   1   -0.004642    0.301218    1.045434    11.00000    0.04173    0.05146 =
         0.04016    0.00515    0.02375   -0.00516
AFIX  43
H56   2   -0.040717    0.295607    1.082681    11.00000   -1.20000
AFIX   0
C57   1   -0.033625    0.357344    0.991494    11.00000    0.03781    0.05036 =
         0.04826    0.00568    0.02416    0.01156
AFIX  43
H57   2   -0.089801    0.390312    0.991436    11.00000   -1.20000
AFIX   0
C58   1    0.019067    0.365622    0.937525    11.00000    0.03465    0.04336 =
         0.03659    0.01246    0.01704    0.01580
AFIX  43
H58   2   -0.001673    0.403953    0.900094    11.00000   -1.20000
AFIX   0
AG    7    0.598674    0.444370    1.001773    11.00000    0.03885    0.03004 =
         0.02210    0.00678    0.00806    0.00221
BR    6    0.774873    0.410766    1.117541    11.00000    0.03466    0.05978 =
         0.03813    0.02296    0.01402    0.01376
MOLE 2
C59   1    0.485834    0.750586    0.530630    11.00000    0.07785    0.07885 =
         0.04369    0.00783    0.03070    0.03531
AFIX  23
H59A  2    0.538933    0.763394    0.594070    11.00000   -1.20000
H59B  2    0.411544    0.739793    0.528087    11.00000   -1.20000
AFIX   0
CL1   4    0.497314    0.645437    0.458511    11.00000    0.04670    0.05234 =
         0.04172    0.01426    0.02206    0.01821
CL2   4    0.509914    0.853281    0.500914    11.00000    0.07952    0.05074 =
         0.11002    0.00013    0.05529    0.01883
MOLE 3
C60   1    0.765459    0.151441    0.819458    11.00000    0.05614    0.04584 =
         0.07011    0.00639    0.02280    0.00319
PART 1
AFIX  23
H60A  2    0.743863    0.196123    0.862262    21.00000   -1.20000
H60B  2    0.815714    0.191390    0.805754    21.00000   -1.20000
AFIX  23
PART 2
H60C  2    0.791179    0.216749    0.819209   -21.00000   -1.20000
H60D  2    0.825312    0.117346    0.827132   -21.00000   -1.20000
PART 0
AFIX   0
CL3   4    0.648435    0.083667    0.718118    11.00000    0.03933    0.07243 =
         0.08632    0.00799    0.01264    0.00183
PART 1
CL4A  4    0.833396    0.073867    0.870931    21.00000    0.07086    0.05797 =
         0.05827    0.02724    0.01501   -0.00805
PART 2
CL4B  4    0.720282    0.161745    0.912886   -21.00000    0.11969
PART 0
HKLF 4
REM  tac228 in P-1 #2
REM R1 =  0.0348 for   10726 Fo > 4sig(Fo)  and  0.0406 for all   12002 data
REM    654 parameters refined using      0 restraints
END
WGHT      0.0468      5.4618
REM Highest difference peak  1.050,  deepest hole -1.485,  1-sigma level  0.082
Q1    1   0.5586  0.4661  0.9996  11.00000  0.05    1.05
;
_shelx_res_checksum     78315
_shelxl_version_number        2.014
data_3
_audit_creation_method     SHELXL-2014
_chemical_name_systematic
;\
<i>catena</i>-Poly[[[(1,3-dibenzyl-4,5-diphenyl-2-selenoimidazole-\k<i>Se</i>)\
copper(I)]-\m-cyanido-\k^2^<i>C</i>:<i>N</i>] acetonitrile monosolvate]
;
_chemical_name_common     ?
_chemical_formula_moiety     'C30 H24 Cu N3 Se, C2 H3 N'
_chemical_formula_sum     'C32 H27 Cu N4 Se'
_chemical_formula_iupac     '[Cu (C N) (C29 H24 N2 Se)], C2 H3 N'
_chemical_formula_weight     610.07
_chemical_melting_point     ?
_space_group_crystal_system     monoclinic
_space_group_name_H-M_alt     'P 21/c'
_space_group_name_Hall     '-P 2ybc'
loop_
    _space_group_symop_operation_xyz
    'x, y, z'
    '-x, y+1/2, -z+1/2'
    '-x, -y, -z'
    'x, -y-1/2, z-1/2'
_cell_length_a     13.7704(3)
_cell_length_b     14.3398(3)
_cell_length_c     28.4102(7)
_cell_angle_alpha     90
_cell_angle_beta     93.024(2)
_cell_angle_gamma     90
_cell_volume     5602.2(2)
_cell_formula_units_Z     8
_cell_measurement_reflns_used     23662
_cell_measurement_theta_min     3.0250
_cell_measurement_theta_max     26.2730
_cell_measurement_temperature     100(2)
_exptl_crystal_description     rod
_exptl_crystal_colour     colourless
_exptl_crystal_size_max     0.350
_exptl_crystal_size_mid     0.118
_exptl_crystal_size_min     0.107
_exptl_crystal_density_diffrn     1.447
_exptl_crystal_density_meas     ?
_exptl_crystal_density_method     ?
_exptl_crystal_F_000     2480
_exptl_absorpt_coefficient_mu     2.107
_exptl_absorpt_correction_type     gaussian
_exptl_absorpt_process_details
;
(CrysAlis PRO; Rigaku OD, 2015)
;
_exptl_absorpt_correction_T_min     0.643
_exptl_absorpt_correction_T_max     0.851
_exptl_special_details     ?
_diffrn_ambient_temperature     100(2)
_diffrn_source     'micro-focus sealed X-ray tube'
_diffrn_radiation_type     MoK\a
_diffrn_radiation_wavelength     0.71073
_diffrn_measurement_device_type     'Rigaku SuperNova, Dual, Cu at zero, Atlas'
_diffrn_measurement_method     '\w scans'
_diffrn_detector_area_resol_mean     10.3196
_diffrn_reflns_number     71725
_diffrn_reflns_av_R_equivalents     0.0380
_diffrn_reflns_av_unetI/netI     0.0261
_diffrn_reflns_theta_min     2.841
_diffrn_reflns_theta_max     26.417
_diffrn_reflns_theta_full     25.242
_diffrn_measured_fraction_theta_max     0.991
_diffrn_measured_fraction_theta_full     0.995
_diffrn_reflns_limit_h_min     -17
_diffrn_reflns_limit_h_max     17
_diffrn_reflns_limit_k_min     -17
_diffrn_reflns_limit_k_max     17
_diffrn_reflns_limit_l_min     -34
_diffrn_reflns_limit_l_max     35
_refine_special_details     ?
_reflns_number_total     11392
_reflns_number_gt     10122
_reflns_threshold_expression     'I > 2\s(I)'
_refine_ls_structure_factor_coef     Fsqd
_refine_ls_matrix_type     full
_refine_ls_R_factor_all     0.0546
_refine_ls_R_factor_gt     0.0480
_refine_ls_wR_factor_gt     0.1156
_refine_ls_wR_factor_ref     0.1193
_refine_ls_goodness_of_fit_ref     1.062
_refine_ls_restrained_S_all     1.062
_refine_ls_number_reflns     11392
_refine_ls_number_parameters     687
_refine_ls_number_restraints     0
_refine_ls_hydrogen_treatment     constr
_refine_ls_weighting_scheme     calc
_refine_ls_weighting_details
             'w=1/[\s^2^(Fo^2^)+(0.0450P)^2^+17.9881P] where P=(Fo^2^+2Fc^2^)/3'
_atom_sites_solution_hydrogens     geom
_atom_sites_solution_primary     direct
_atom_sites_solution_secondary     difmap
_refine_ls_shift/su_max     0.002
_refine_ls_shift/su_mean     0.000
_refine_diff_density_max     2.040
_refine_diff_density_min     -0.560
_refine_ls_extinction_method     none
_refine_ls_extinction_coef     .
loop_
    _atom_type_symbol
    _atom_type_description
    _atom_type_scat_dispersion_real
    _atom_type_scat_dispersion_imag
    _atom_type_scat_source
    'C' 'C' 0.0033 0.0016
                         'International Tables Vol C Tables 4.2.6.8 and 6.1.1.4'
    'H' 'H' 0.0000 0.0000
                         'International Tables Vol C Tables 4.2.6.8 and 6.1.1.4'
    'Cu' 'Cu' 0.3201 1.2651
                         'International Tables Vol C Tables 4.2.6.8 and 6.1.1.4'
    'N' 'N' 0.0061 0.0033
                         'International Tables Vol C Tables 4.2.6.8 and 6.1.1.4'
    'Se' 'Se' -0.0929 2.2259
                         'International Tables Vol C Tables 4.2.6.8 and 6.1.1.4'
_computing_data_collection
;
CrysAlis PRO (Rigaku OD, 2015)
;
_computing_cell_refinement
;
CrysAlis PRO (Rigaku OD, 2015)
;
_computing_data_reduction
;
CrysAlis PRO (Rigaku OD, 2015)
;
_computing_structure_solution
;
SHELXT (Sheldrick, 2015a)
;
_computing_structure_refinement
;
SHELXL2014 (Sheldrick, 2015b)
;
_computing_molecular_graphics
;
DIAMOND (Brandenburg, 1999)
;
_computing_publication_material
;
publCIF (Westrip, 2010)
;
loop_
    _atom_site_type_symbol
    _atom_site_label
    _atom_site_fract_x
    _atom_site_fract_y
    _atom_site_fract_z
    _atom_site_U_iso_or_equiv
    _atom_site_adp_type
    _atom_site_calc_flag
    _atom_site_occupancy
    _atom_site_disorder_assembly
    _atom_site_disorder_group
    C C1 0.7661(3) 0.8105(3) 0.56492(13) 0.0266(8) Uani d 1 . .
    H H1 0.8151 0.7909 0.5448 0.032 Uiso calc 1 . .
    C C2 0.6869(3) 0.8612(3) 0.54673(14) 0.0324(9) Uani d 1 . .
    H H2 0.6819 0.8758 0.5141 0.039 Uiso calc 1 . .
    C C3 0.6153(3) 0.8906(3) 0.57562(15) 0.0332(9) Uani d 1 . .
    H H3 0.5620 0.9265 0.5631 0.040 Uiso calc 1 . .
    C C4 0.6218(3) 0.8673(3) 0.62283(15) 0.0343(9) Uani d 1 . .
    H H4 0.5720 0.8859 0.6427 0.041 Uiso calc 1 . .
    C C5 0.7008(3) 0.8171(3) 0.64125(13) 0.0253(7) Uani d 1 . .
    H H5 0.7051 0.8019 0.6738 0.030 Uiso calc 1 . .
    C C6 0.7738(2) 0.7886(2) 0.61249(12) 0.0189(7) Uani d 1 . .
    C C7 0.8551(2) 0.7292(2) 0.63438(12) 0.0204(7) Uani d 1 . .
    H H7A 0.8727 0.7532 0.6664 0.024 Uiso calc 1 . .
    H H7B 0.8310 0.6646 0.6377 0.024 Uiso calc 1 . .
    N N1 0.9424(2) 0.72729(19) 0.60732(9) 0.0183(6) Uani d 1 . .
    C C8 0.9750(2) 0.6511(2) 0.58509(11) 0.0200(7) Uani d 1 . .
    C C9 1.0034(2) 0.8028(2) 0.60041(11) 0.0174(6) Uani d 1 . .
    C C10 0.9878(2) 0.8956(2) 0.62140(11) 0.0177(6) Uani d 1 . .
    C C11 0.9911(2) 0.9067(2) 0.67034(12) 0.0218(7) Uani d 1 . .
    H H11 1.0039 0.8545 0.6903 0.026 Uiso calc 1 . .
    C C12 0.9757(3) 0.9937(3) 0.68992(13) 0.0262(8) Uani d 1 . .
    H H12 0.9773 1.0007 0.7232 0.031 Uiso calc 1 . .
    C C13 0.9580(3) 1.0703(3) 0.66121(14) 0.0281(8) Uani d 1 . .
    H H13 0.9476 1.1298 0.6747 0.034 Uiso calc 1 . .
    C C14 0.9554(3) 1.0602(3) 0.61274(14) 0.0284(8) Uani d 1 . .
    H H14 0.9438 1.1130 0.5930 0.034 Uiso calc 1 . .
    C C15 0.9697(3) 0.9730(2) 0.59275(12) 0.0237(7) Uani d 1 . .
    H H15 0.9671 0.9663 0.5594 0.028 Uiso calc 1 . .
    C C16 1.0749(2) 0.7722(2) 0.57321(11) 0.0188(7) Uani d 1 . .
    C C17 1.1600(2) 0.8218(2) 0.55600(11) 0.0180(6) Uani d 1 . .
    C C18 1.1500(3) 0.8798(3) 0.51648(13) 0.0301(8) Uani d 1 . .
    H H18 1.0883 0.8867 0.5003 0.036 Uiso calc 1 . .
    C C19 1.2298(3) 0.9274(3) 0.50083(15) 0.0357(9) Uani d 1 . .
    H H19 1.2227 0.9667 0.4739 0.043 Uiso calc 1 . .
    C C20 1.3199(3) 0.9176(3) 0.52444(14) 0.0313(8) Uani d 1 . .
    H H20 1.3743 0.9508 0.5139 0.038 Uiso calc 1 . .
    C C21 1.3312(3) 0.8598(3) 0.56325(13) 0.0281(8) Uani d 1 . .
    H H21 1.3933 0.8525 0.5790 0.034 Uiso calc 1 . .
    C C22 1.2508(3) 0.8122(3) 0.57926(12) 0.0235(7) Uani d 1 . .
    H H22 1.2582 0.7730 0.6062 0.028 Uiso calc 1 . .
    N N2 1.0562(2) 0.67822(19) 0.56411(9) 0.0195(6) Uani d 1 . .
    C C23 1.1121(3) 0.6179(2) 0.53376(12) 0.0224(7) Uani d 1 . .
    H H23A 1.1495 0.6576 0.5127 0.027 Uiso calc 1 . .
    H H23B 1.0663 0.5800 0.5137 0.027 Uiso calc 1 . .
    C C24 1.1821(3) 0.5528(3) 0.56083(13) 0.0253(7) Uani d 1 . .
    C C25 1.2045(3) 0.5611(3) 0.60863(13) 0.0269(8) Uani d 1 . .
    H H25 1.1780 0.6111 0.6257 0.032 Uiso calc 1 . .
    C C26 1.2657(3) 0.4965(3) 0.63204(15) 0.0384(10) Uani d 1 . .
    H H26 1.2812 0.5033 0.6648 0.046 Uiso calc 1 . .
    C C27 1.3040(3) 0.4226(4) 0.60772(16) 0.0453(11) Uani d 1 . .
    H H27 1.3435 0.3774 0.6239 0.054 Uiso calc 1 . .
    C C28 1.2840(3) 0.4152(3) 0.55930(16) 0.0464(11) Uani d 1 . .
    H H28 1.3121 0.3661 0.5421 0.056 Uiso calc 1 . .
    C C29 1.2230(3) 0.4793(3) 0.53623(15) 0.0390(10) Uani d 1 . .
    H H29 1.2089 0.4733 0.5033 0.047 Uiso calc 1 . .
    Se Se1 0.92117(3) 0.53117(2) 0.58409(2) 0.02398(10) Uani d 1 . .
    Cu Cu1 0.95522(3) 0.49927(3) 0.66587(2) 0.02577(11) Uani d 1 . .
    C C59 0.9042(3) 0.3973(3) 0.69925(13) 0.0282(8) Uani d 1 . .
    N N5 0.8749(2) 0.3390(2) 0.72193(12) 0.0322(7) Uani d 1 . .
    Cu Cu2 0.82825(3) 0.24571(3) 0.76454(2) 0.02719(12) Uani d 1 . .
    Se Se2 0.66152(3) 0.27327(3) 0.77892(2) 0.02914(10) Uani d 1 . .
    C C30 0.5614(4) 0.3668(4) 0.59119(16) 0.0474(11) Uani d 1 . .
    H H30 0.5037 0.4033 0.5905 0.057 Uiso calc 1 . .
    C C31 0.6036(5) 0.3434(5) 0.54929(18) 0.0644(16) Uani d 1 . .
    H H31 0.5758 0.3649 0.5200 0.077 Uiso calc 1 . .
    C C32 0.6879(4) 0.2878(4) 0.55079(18) 0.0641(17) Uani d 1 . .
    H H32 0.7136 0.2659 0.5224 0.077 Uiso calc 1 . .
    C C33 0.7316(5) 0.2661(5) 0.5926(2) 0.084(2) Uani d 1 . .
    H H33 0.7924 0.2347 0.5937 0.101 Uiso calc 1 . .
    C C34 0.6894(4) 0.2887(4) 0.63443(18) 0.0614(16) Uani d 1 . .
    H H34 0.7205 0.2706 0.6636 0.074 Uiso calc 1 . .
    C C35 0.6040(3) 0.3366(3) 0.63423(13) 0.0280(8) Uani d 1 . .
    C C36 0.5573(3) 0.3625(3) 0.67936(13) 0.0262(8) Uani d 1 . .
    H H36A 0.4960 0.3965 0.6714 0.031 Uiso calc 1 . .
    H H36B 0.5404 0.3047 0.6961 0.031 Uiso calc 1 . .
    N N3 0.6190(2) 0.4204(2) 0.71106(10) 0.0216(6) Uani d 1 . .
    C C37 0.6612(3) 0.3937(2) 0.75286(12) 0.0232(7) Uani d 1 . .
    C C38 0.6364(2) 0.5153(2) 0.70361(12) 0.0199(7) Uani d 1 . .
    C C39 0.6004(2) 0.5646(2) 0.66026(12) 0.0208(7) Uani d 1 . .
    C C40 0.6554(3) 0.5642(3) 0.62088(13) 0.0283(8) Uani d 1 . .
    H H40 0.7164 0.5330 0.6219 0.034 Uiso calc 1 . .
    C C41 0.6218(3) 0.6090(3) 0.57994(14) 0.0364(10) Uani d 1 . .
    H H41 0.6600 0.6091 0.5531 0.044 Uiso calc 1 . .
    C C42 0.5336(3) 0.6530(3) 0.57830(15) 0.0427(11) Uani d 1 . .
    H H42 0.5104 0.6835 0.5502 0.051 Uiso calc 1 . .
    C C43 0.4786(3) 0.6529(4) 0.61719(19) 0.0559(14) Uani d 1 . .
    H H43 0.4170 0.6831 0.6157 0.067 Uiso calc 1 . .
    C C44 0.5114(3) 0.6097(3) 0.65840(16) 0.0430(11) Uani d 1 . .
    H H44 0.4732 0.6109 0.6853 0.052 Uiso calc 1 . .
    C C45 0.6898(2) 0.5460(2) 0.74189(12) 0.0194(7) Uani d 1 . .
    C C46 0.7299(2) 0.6395(2) 0.75337(11) 0.0194(7) Uani d 1 . .
    C C47 0.8295(3) 0.6547(2) 0.75481(12) 0.0233(7) Uani d 1 . .
    H H47 0.8723 0.6051 0.7480 0.028 Uiso calc 1 . .
    C C48 0.8669(3) 0.7425(3) 0.76618(12) 0.0276(8) Uani d 1 . .
    H H48 0.9352 0.7525 0.7673 0.033 Uiso calc 1 . .
    C C49 0.8050(3) 0.8150(3) 0.77590(13) 0.0313(9) Uani d 1 . .
    H H49 0.8305 0.8750 0.7836 0.038 Uiso calc 1 . .
    C C50 0.7054(3) 0.7999(3) 0.77436(13) 0.0314(8) Uani d 1 . .
    H H50 0.6629 0.8497 0.7811 0.038 Uiso calc 1 . .
    C C51 0.6676(3) 0.7132(3) 0.76306(12) 0.0251(7) Uani d 1 . .
    H H51 0.5993 0.7035 0.7619 0.030 Uiso calc 1 . .
    N N4 0.7045(2) 0.4698(2) 0.77188(10) 0.0214(6) Uani d 1 . .
    C C52 0.7539(3) 0.4747(2) 0.81887(12) 0.0235(7) Uani d 1 . .
    H H52A 0.8209 0.4984 0.8159 0.028 Uiso calc 1 . .
    H H52B 0.7586 0.4112 0.8325 0.028 Uiso calc 1 . .
    C C53 0.7010(3) 0.5374(2) 0.85174(12) 0.0223(7) Uani d 1 . .
    C C54 0.5996(3) 0.5417(3) 0.84997(13) 0.0292(8) Uani d 1 . .
    H H54 0.5627 0.5049 0.8277 0.035 Uiso calc 1 . .
    C C55 0.5525(3) 0.5998(3) 0.88072(15) 0.0381(10) Uani d 1 . .
    H H55 0.4835 0.6028 0.8793 0.046 Uiso calc 1 . .
    C C56 0.6058(3) 0.6533(3) 0.91339(16) 0.0426(10) Uani d 1 . .
    H H56 0.5736 0.6932 0.9342 0.051 Uiso calc 1 . .
    C C57 0.7057(3) 0.6483(3) 0.91558(15) 0.0411(10) Uani d 1 . .
    H H57 0.7424 0.6846 0.9381 0.049 Uiso calc 1 . .
    C C58 0.7534(3) 0.5903(3) 0.88486(13) 0.0302(8) Uani d 1 . .
    H H58 0.8224 0.5871 0.8867 0.036 Uiso calc 1 . .
    C C60 0.9083(3) 0.1490(2) 0.79035(12) 0.0238(7) Uani d 1 . .
    N N6 0.9596(2) 0.0943(2) 0.80625(11) 0.0280(7) Uani d 1 . .
    N N7 0.5766(3) 0.4987(3) 0.24282(14) 0.0445(9) Uani d 1 . .
    C C61 0.6400(3) 0.4766(3) 0.22229(16) 0.0365(9) Uani d 1 . .
    C C62 0.7238(4) 0.4507(4) 0.1964(2) 0.0624(16) Uani d 1 . .
    H H62A 0.7024 0.4155 0.1682 0.094 Uiso calc 1 . .
    H H62B 0.7677 0.4121 0.2164 0.094 Uiso calc 1 . .
    H H62C 0.7581 0.5072 0.1871 0.094 Uiso calc 1 . .
    N N8 0.9405(3) 0.7629(3) 0.47523(14) 0.0484(10) Uani d 1 . .
    C C63 0.9333(3) 0.7302(3) 0.43914(15) 0.0340(9) Uani d 1 . .
    C C64 0.9265(4) 0.6919(3) 0.39148(16) 0.0476(11) Uani d 1 . .
    H H64A 0.8753 0.7245 0.3727 0.071 Uiso calc 1 . .
    H H64B 0.9109 0.6253 0.3929 0.071 Uiso calc 1 . .
    H H64C 0.9888 0.7001 0.3769 0.071 Uiso calc 1 . .
loop_
    _atom_site_aniso_label
    _atom_site_aniso_U_11
    _atom_site_aniso_U_22
    _atom_site_aniso_U_33
    _atom_site_aniso_U_12
    _atom_site_aniso_U_13
    _atom_site_aniso_U_23
    C1 0.0223(18) 0.035(2) 0.0229(18) 0.0024(15) 0.0034(14) 0.0067(15)
    C2 0.030(2) 0.039(2) 0.028(2) -0.0039(17) -0.0033(16) 0.0129(17)
    C3 0.0228(19) 0.029(2) 0.047(2) 0.0033(15) -0.0051(17) 0.0048(17)
    C4 0.0237(19) 0.038(2) 0.041(2) 0.0055(16) 0.0071(17) -0.0092(18)
    C5 0.0246(18) 0.0293(19) 0.0222(18) 0.0007(14) 0.0043(14) -0.0037(14)
    C6 0.0183(16) 0.0174(15) 0.0212(16) -0.0028(12) 0.0018(13) -0.0007(13)
    C7 0.0200(16) 0.0244(17) 0.0173(16) 0.0015(13) 0.0062(13) 0.0041(13)
    N1 0.0178(14) 0.0198(14) 0.0172(13) 0.0013(11) 0.0015(11) 0.0004(11)
    C8 0.0218(17) 0.0209(16) 0.0170(16) 0.0032(13) -0.0014(13) 0.0002(13)
    C9 0.0169(16) 0.0216(16) 0.0135(15) 0.0027(12) -0.0005(12) 0.0018(12)
    C10 0.0155(15) 0.0195(16) 0.0184(16) 0.0019(12) 0.0037(12) -0.0004(12)
    C11 0.0187(16) 0.0263(17) 0.0204(17) 0.0001(13) 0.0004(13) -0.0008(14)
    C12 0.0219(18) 0.0318(19) 0.0251(18) -0.0009(14) 0.0047(14) -0.0084(15)
    C13 0.0225(18) 0.0231(18) 0.039(2) 0.0000(14) 0.0069(16) -0.0098(16)
    C14 0.0283(19) 0.0226(18) 0.035(2) 0.0040(15) 0.0062(16) 0.0042(15)
    C15 0.0266(18) 0.0240(17) 0.0207(17) 0.0031(14) 0.0040(14) 0.0003(14)
    C16 0.0223(17) 0.0209(16) 0.0131(15) 0.0050(13) -0.0019(12) 0.0016(12)
    C17 0.0193(16) 0.0207(16) 0.0144(15) 0.0036(13) 0.0035(12) -0.0014(12)
    C18 0.0244(18) 0.040(2) 0.0260(19) 0.0019(16) 0.0010(15) 0.0080(16)
    C19 0.032(2) 0.043(2) 0.033(2) -0.0007(18) 0.0044(17) 0.0143(18)
    C20 0.0261(19) 0.032(2) 0.037(2) -0.0038(16) 0.0085(16) 0.0020(17)
    C21 0.0207(18) 0.033(2) 0.031(2) 0.0021(15) 0.0011(15) -0.0050(16)
    C22 0.0243(18) 0.0279(18) 0.0185(16) 0.0024(14) 0.0021(14) 0.0005(14)
    N2 0.0196(14) 0.0224(14) 0.0165(14) 0.0035(11) 0.0022(11) -0.0019(11)
    C23 0.0254(18) 0.0247(17) 0.0172(16) 0.0039(14) 0.0035(14) -0.0032(13)
    C24 0.0227(18) 0.0296(19) 0.0235(18) 0.0052(14) 0.0008(14) -0.0017(15)
    C25 0.0266(19) 0.0305(19) 0.0237(18) 0.0027(15) 0.0015(14) -0.0045(15)
    C26 0.035(2) 0.053(3) 0.026(2) 0.0072(19) -0.0058(17) -0.0002(18)
    C27 0.038(2) 0.057(3) 0.040(2) 0.016(2) -0.0028(19) 0.009(2)
    C28 0.048(3) 0.050(3) 0.041(2) 0.025(2) 0.000(2) -0.004(2)
    C29 0.046(2) 0.044(2) 0.027(2) 0.017(2) -0.0013(18) -0.0035(18)
    Se1 0.02574(19) 0.02198(18) 0.02412(19) -0.00181(13) 0.00024(14)
                                                                    -0.00282(13)
    Cu1 0.0309(2) 0.0204(2) 0.0263(2) -0.00198(17) 0.00483(18) 0.00115(17)
    C59 0.036(2) 0.0238(18) 0.0250(19) -0.0014(15) 0.0041(16) -0.0006(15)
    N5 0.0349(18) 0.0259(17) 0.0360(18) 0.0016(14) 0.0032(14) 0.0023(14)
    Cu2 0.0365(3) 0.0186(2) 0.0263(2) 0.00050(18) 0.00004(19) 0.00181(17)
    Se2 0.0374(2) 0.02157(18) 0.0290(2) -0.00150(15) 0.00708(16) 0.00452(14)
    C30 0.043(3) 0.065(3) 0.035(2) -0.007(2) -0.001(2) -0.007(2)
    C31 0.072(4) 0.090(4) 0.031(3) -0.021(3) 0.002(2) -0.013(3)
    C32 0.066(4) 0.089(4) 0.039(3) -0.022(3) 0.024(3) -0.037(3)
    C33 0.076(4) 0.116(6) 0.060(4) 0.047(4) 0.015(3) -0.030(4)
    C34 0.065(3) 0.083(4) 0.036(3) 0.034(3) 0.002(2) -0.013(3)
    C35 0.033(2) 0.0274(19) 0.0243(18) -0.0089(15) 0.0049(15) -0.0091(15)
    C36 0.0266(19) 0.0271(18) 0.0253(18) -0.0062(15) 0.0028(15) -0.0051(15)
    N3 0.0247(15) 0.0220(14) 0.0185(14) -0.0006(12) 0.0041(12) -0.0025(11)
    C37 0.0268(18) 0.0210(17) 0.0224(17) 0.0010(14) 0.0070(14) -0.0007(14)
    C38 0.0188(16) 0.0213(16) 0.0202(17) 0.0006(13) 0.0056(13) -0.0002(13)
    C39 0.0215(17) 0.0225(16) 0.0181(16) -0.0036(13) -0.0009(13) -0.0023(13)
    C40 0.033(2) 0.0285(19) 0.0243(18) -0.0025(15) 0.0062(15) -0.0016(15)
    C41 0.054(3) 0.036(2) 0.0202(19) -0.0099(19) 0.0053(18) -0.0018(16)
    C42 0.052(3) 0.044(2) 0.030(2) -0.014(2) -0.018(2) 0.0143(19)
    C43 0.033(2) 0.069(3) 0.065(3) 0.012(2) -0.003(2) 0.035(3)
    C44 0.033(2) 0.057(3) 0.040(2) 0.015(2) 0.0140(19) 0.020(2)
    C45 0.0185(16) 0.0216(16) 0.0188(16) 0.0041(13) 0.0068(13) -0.0007(13)
    C46 0.0248(17) 0.0213(16) 0.0123(15) 0.0006(13) 0.0010(13) 0.0010(12)
    C47 0.0267(18) 0.0257(18) 0.0175(16) 0.0010(14) 0.0017(14) 0.0015(13)
    C48 0.030(2) 0.032(2) 0.0205(17) -0.0070(16) 0.0002(15) 0.0021(15)
    C49 0.049(2) 0.0245(19) 0.0204(18) -0.0069(17) -0.0023(16) 0.0005(14)
    C50 0.044(2) 0.0229(18) 0.0271(19) 0.0058(16) 0.0042(17) -0.0024(15)
    C51 0.0247(18) 0.0271(18) 0.0235(18) 0.0025(14) 0.0032(14) -0.0005(14)
    N4 0.0261(15) 0.0209(14) 0.0174(14) 0.0020(12) 0.0027(11) 0.0013(11)
    C52 0.0244(18) 0.0251(17) 0.0209(17) 0.0003(14) -0.0015(14) 0.0051(14)
    C53 0.0267(18) 0.0249(17) 0.0155(16) -0.0027(14) 0.0035(13) 0.0037(13)
    C54 0.0261(19) 0.036(2) 0.0251(19) -0.0069(16) 0.0014(15) -0.0022(16)
    C55 0.028(2) 0.054(3) 0.032(2) 0.0029(19) 0.0047(17) -0.0054(19)
    C56 0.048(3) 0.044(2) 0.038(2) -0.002(2) 0.014(2) -0.0121(19)
    C57 0.046(3) 0.046(2) 0.032(2) -0.018(2) 0.0035(19) -0.0149(19)
    C58 0.029(2) 0.036(2) 0.0264(19) -0.0104(16) 0.0034(15) -0.0013(16)
    C60 0.0297(19) 0.0225(17) 0.0195(17) -0.0037(15) 0.0045(14) 0.0009(14)
    N6 0.0349(18) 0.0267(16) 0.0229(16) -0.0004(14) 0.0078(13) -0.0035(13)
    N7 0.037(2) 0.047(2) 0.050(2) -0.0062(17) 0.0076(18) 0.0022(18)
    C61 0.031(2) 0.037(2) 0.042(2) -0.0038(18) -0.0033(19) 0.0119(18)
    C62 0.044(3) 0.064(3) 0.081(4) 0.023(3) 0.020(3) 0.030(3)
    N8 0.042(2) 0.072(3) 0.032(2) -0.003(2) -0.0019(17) -0.0028(19)
    C63 0.032(2) 0.036(2) 0.034(2) 0.0025(17) -0.0027(17) 0.0068(18)
    C64 0.064(3) 0.040(2) 0.038(2) 0.012(2) 0.003(2) -0.005(2)
_geom_special_details
;
 All esds (except the esd in the dihedral angle between two l.s. planes)
 are estimated using the full covariance matrix.  The cell esds are taken
 into account individually in the estimation of esds in distances, angles
 and torsion angles; correlations between esds in cell parameters are only
 used when they are defined by crystal symmetry.  An approximate (isotropic)
 treatment of cell esds is used for estimating esds involving l.s. planes.
;
loop_
    _geom_bond_atom_site_label_1
    _geom_bond_atom_site_label_2
    _geom_bond_site_symmetry_2
    _geom_bond_distance
    _geom_bond_publ_flag
    C1 C6 . 1.386(5) ?
    C1 C2 . 1.388(5) ?
    C1 H1 . 0.9500 ?
    C2 C3 . 1.382(6) ?
    C2 H2 . 0.9500 ?
    C3 C4 . 1.381(6) ?
    C3 H3 . 0.9500 ?
    C4 C5 . 1.384(5) ?
    C4 H4 . 0.9500 ?
    C5 C6 . 1.391(5) ?
    C5 H5 . 0.9500 ?
    C6 C7 . 1.513(5) ?
    C7 N1 . 1.461(4) ?
    C7 H7A . 0.9900 ?
    C7 H7B . 0.9900 ?
    N1 C8 . 1.351(4) ?
    N1 C9 . 1.391(4) ?
    C8 N2 . 1.351(4) ?
    C8 Se1 . 1.872(3) ?
    C9 C16 . 1.356(5) ?
    C9 C10 . 1.478(4) ?
    C10 C15 . 1.391(5) ?
    C10 C11 . 1.398(5) ?
    C11 C12 . 1.386(5) ?
    C11 H11 . 0.9500 ?
    C12 C13 . 1.382(5) ?
    C12 H12 . 0.9500 ?
    C13 C14 . 1.383(5) ?
    C13 H13 . 0.9500 ?
    C14 C15 . 1.391(5) ?
    C14 H14 . 0.9500 ?
    C15 H15 . 0.9500 ?
    C16 N2 . 1.393(4) ?
    C16 C17 . 1.478(5) ?
    C17 C22 . 1.389(5) ?
    C17 C18 . 1.398(5) ?
    C18 C19 . 1.386(6) ?
    C18 H18 . 0.9500 ?
    C19 C20 . 1.386(6) ?
    C19 H19 . 0.9500 ?
    C20 C21 . 1.382(6) ?
    C20 H20 . 0.9500 ?
    C21 C22 . 1.398(5) ?
    C21 H21 . 0.9500 ?
    C22 H22 . 0.9500 ?
    N2 C23 . 1.468(4) ?
    C23 C24 . 1.521(5) ?
    C23 H23A . 0.9900 ?
    C23 H23B . 0.9900 ?
    C24 C25 . 1.382(5) ?
    C24 C29 . 1.399(5) ?
    C25 C26 . 1.397(6) ?
    C25 H25 . 0.9500 ?
    C26 C27 . 1.384(6) ?
    C26 H26 . 0.9500 ?
    C27 C28 . 1.393(6) ?
    C27 H27 . 0.9500 ?
    C28 C29 . 1.386(6) ?
    C28 H28 . 0.9500 ?
    C29 H29 . 0.9500 ?
    Se1 Cu1 . 2.3900(6) ?
    Cu1 C59 . 1.898(4) ?
    Cu1 N6 2_756 1.939(3) ?
    C59 N5 . 1.141(5) ?
    N5 Cu2 . 1.937(3) ?
    Cu2 C60 . 1.895(4) ?
    Cu2 Se2 . 2.3861(6) ?
    Se2 C37 . 1.879(3) ?
    C30 C31 . 1.393(7) ?
    C30 C35 . 1.397(6) ?
    C30 H30 . 0.9500 ?
    C31 C32 . 1.407(9) ?
    C31 H31 . 0.9500 ?
    C32 C33 . 1.340(9) ?
    C32 H32 . 0.9500 ?
    C33 C34 . 1.389(7) ?
    C33 H33 . 0.9500 ?
    C34 C35 . 1.360(6) ?
    C34 H34 . 0.9500 ?
    C35 C36 . 1.512(5) ?
    C36 N3 . 1.464(4) ?
    C36 H36A . 0.9900 ?
    C36 H36B . 0.9900 ?
    N3 C37 . 1.350(5) ?
    N3 C38 . 1.399(4) ?
    C37 N4 . 1.343(5) ?
    C38 C45 . 1.354(5) ?
    C38 C39 . 1.483(5) ?
    C39 C40 . 1.383(5) ?
    C39 C44 . 1.385(5) ?
    C40 C41 . 1.387(6) ?
    C40 H40 . 0.9500 ?
    C41 C42 . 1.367(7) ?
    C41 H41 . 0.9500 ?
    C42 C43 . 1.372(7) ?
    C42 H42 . 0.9500 ?
    C43 C44 . 1.379(6) ?
    C43 H43 . 0.9500 ?
    C44 H44 . 0.9500 ?
    C45 N4 . 1.394(4) ?
    C45 C46 . 1.480(5) ?
    C46 C47 . 1.387(5) ?
    C46 C51 . 1.397(5) ?
    C47 C48 . 1.391(5) ?
    C47 H47 . 0.9500 ?
    C48 C49 . 1.382(6) ?
    C48 H48 . 0.9500 ?
    C49 C50 . 1.386(6) ?
    C49 H49 . 0.9500 ?
    C50 C51 . 1.380(5) ?
    C50 H50 . 0.9500 ?
    C51 H51 . 0.9500 ?
    N4 C52 . 1.468(4) ?
    C52 C53 . 1.512(5) ?
    C52 H52A . 0.9900 ?
    C52 H52B . 0.9900 ?
    C53 C58 . 1.382(5) ?
    C53 C54 . 1.395(5) ?
    C54 C55 . 1.392(6) ?
    C54 H54 . 0.9500 ?
    C55 C56 . 1.384(6) ?
    C55 H55 . 0.9500 ?
    C56 C57 . 1.375(6) ?
    C56 H56 . 0.9500 ?
    C57 C58 . 1.395(6) ?
    C57 H57 . 0.9500 ?
    C58 H58 . 0.9500 ?
    C60 N6 . 1.134(5) ?
    N6 Cu1 2_746 1.939(3) ?
    N7 C61 . 1.121(6) ?
    C61 C62 . 1.450(7) ?
    C62 H62A . 0.9800 ?
    C62 H62B . 0.9800 ?
    C62 H62C . 0.9800 ?
    N8 C63 . 1.127(6) ?
    C63 C64 . 1.460(6) ?
    C64 H64A . 0.9800 ?
    C64 H64B . 0.9800 ?
    C64 H64C . 0.9800 ?
loop_
    _geom_angle_atom_site_label_1
    _geom_angle_atom_site_label_2
    _geom_angle_atom_site_label_3
    _geom_angle_site_symmetry_1
    _geom_angle_site_symmetry_3
    _geom_angle
    _geom_angle_publ_flag
    C6 C1 C2 . . 120.0(3) ?
    C6 C1 H1 . . 120.0 ?
    C2 C1 H1 . . 120.0 ?
    C3 C2 C1 . . 120.7(4) ?
    C3 C2 H2 . . 119.7 ?
    C1 C2 H2 . . 119.7 ?
    C4 C3 C2 . . 119.4(4) ?
    C4 C3 H3 . . 120.3 ?
    C2 C3 H3 . . 120.3 ?
    C3 C4 C5 . . 120.2(4) ?
    C3 C4 H4 . . 119.9 ?
    C5 C4 H4 . . 119.9 ?
    C4 C5 C6 . . 120.6(3) ?
    C4 C5 H5 . . 119.7 ?
    C6 C5 H5 . . 119.7 ?
    C1 C6 C5 . . 119.1(3) ?
    C1 C6 C7 . . 123.1(3) ?
    C5 C6 C7 . . 117.8(3) ?
    N1 C7 C6 . . 113.9(3) ?
    N1 C7 H7A . . 108.8 ?
    C6 C7 H7A . . 108.8 ?
    N1 C7 H7B . . 108.8 ?
    C6 C7 H7B . . 108.8 ?
    H7A C7 H7B . . 107.7 ?
    C8 N1 C9 . . 110.2(3) ?
    C8 N1 C7 . . 124.4(3) ?
    C9 N1 C7 . . 125.4(3) ?
    N2 C8 N1 . . 106.0(3) ?
    N2 C8 Se1 . . 126.5(2) ?
    N1 C8 Se1 . . 127.5(3) ?
    C16 C9 N1 . . 106.8(3) ?
    C16 C9 C10 . . 130.3(3) ?
    N1 C9 C10 . . 122.9(3) ?
    C15 C10 C11 . . 119.1(3) ?
    C15 C10 C9 . . 120.5(3) ?
    C11 C10 C9 . . 120.4(3) ?
    C12 C11 C10 . . 120.3(3) ?
    C12 C11 H11 . . 119.9 ?
    C10 C11 H11 . . 119.9 ?
    C13 C12 C11 . . 120.3(3) ?
    C13 C12 H12 . . 119.9 ?
    C11 C12 H12 . . 119.9 ?
    C12 C13 C14 . . 119.9(3) ?
    C12 C13 H13 . . 120.0 ?
    C14 C13 H13 . . 120.0 ?
    C13 C14 C15 . . 120.3(3) ?
    C13 C14 H14 . . 119.9 ?
    C15 C14 H14 . . 119.9 ?
    C10 C15 C14 . . 120.2(3) ?
    C10 C15 H15 . . 119.9 ?
    C14 C15 H15 . . 119.9 ?
    C9 C16 N2 . . 106.7(3) ?
    C9 C16 C17 . . 130.1(3) ?
    N2 C16 C17 . . 123.1(3) ?
    C22 C17 C18 . . 119.3(3) ?
    C22 C17 C16 . . 120.3(3) ?
    C18 C17 C16 . . 120.4(3) ?
    C19 C18 C17 . . 120.3(3) ?
    C19 C18 H18 . . 119.9 ?
    C17 C18 H18 . . 119.9 ?
    C18 C19 C20 . . 119.9(4) ?
    C18 C19 H19 . . 120.0 ?
    C20 C19 H19 . . 120.0 ?
    C21 C20 C19 . . 120.5(4) ?
    C21 C20 H20 . . 119.8 ?
    C19 C20 H20 . . 119.8 ?
    C20 C21 C22 . . 119.7(3) ?
    C20 C21 H21 . . 120.2 ?
    C22 C21 H21 . . 120.2 ?
    C17 C22 C21 . . 120.3(3) ?
    C17 C22 H22 . . 119.8 ?
    C21 C22 H22 . . 119.8 ?
    C8 N2 C16 . . 110.2(3) ?
    C8 N2 C23 . . 124.1(3) ?
    C16 N2 C23 . . 125.5(3) ?
    N2 C23 C24 . . 113.8(3) ?
    N2 C23 H23A . . 108.8 ?
    C24 C23 H23A . . 108.8 ?
    N2 C23 H23B . . 108.8 ?
    C24 C23 H23B . . 108.8 ?
    H23A C23 H23B . . 107.7 ?
    C25 C24 C29 . . 118.7(3) ?
    C25 C24 C23 . . 123.1(3) ?
    C29 C24 C23 . . 118.1(3) ?
    C24 C25 C26 . . 120.6(4) ?
    C24 C25 H25 . . 119.7 ?
    C26 C25 H25 . . 119.7 ?
    C27 C26 C25 . . 120.4(4) ?
    C27 C26 H26 . . 119.8 ?
    C25 C26 H26 . . 119.8 ?
    C26 C27 C28 . . 119.4(4) ?
    C26 C27 H27 . . 120.3 ?
    C28 C27 H27 . . 120.3 ?
    C29 C28 C27 . . 119.9(4) ?
    C29 C28 H28 . . 120.0 ?
    C27 C28 H28 . . 120.0 ?
    C28 C29 C24 . . 120.9(4) ?
    C28 C29 H29 . . 119.6 ?
    C24 C29 H29 . . 119.6 ?
    C8 Se1 Cu1 . . 95.96(10) ?
    C59 Cu1 N6 . 2_756 124.68(14) ?
    C59 Cu1 Se1 . . 125.06(12) ?
    N6 Cu1 Se1 2_756 . 110.25(9) ?
    N5 C59 Cu1 . . 175.6(3) ?
    C59 N5 Cu2 . . 175.7(3) ?
    C60 Cu2 N5 . . 122.84(15) ?
    C60 Cu2 Se2 . . 126.88(11) ?
    N5 Cu2 Se2 . . 110.28(10) ?
    C37 Se2 Cu2 . . 93.84(11) ?
    C31 C30 C35 . . 119.8(5) ?
    C31 C30 H30 . . 120.1 ?
    C35 C30 H30 . . 120.1 ?
    C30 C31 C32 . . 119.4(5) ?
    C30 C31 H31 . . 120.3 ?
    C32 C31 H31 . . 120.3 ?
    C33 C32 C31 . . 119.3(5) ?
    C33 C32 H32 . . 120.3 ?
    C31 C32 H32 . . 120.3 ?
    C32 C33 C34 . . 121.0(6) ?
    C32 C33 H33 . . 119.5 ?
    C34 C33 H33 . . 119.5 ?
    C35 C34 C33 . . 121.0(5) ?
    C35 C34 H34 . . 119.5 ?
    C33 C34 H34 . . 119.5 ?
    C34 C35 C30 . . 118.9(4) ?
    C34 C35 C36 . . 121.8(4) ?
    C30 C35 C36 . . 119.2(4) ?
    N3 C36 C35 . . 113.7(3) ?
    N3 C36 H36A . . 108.8 ?
    C35 C36 H36A . . 108.8 ?
    N3 C36 H36B . . 108.8 ?
    C35 C36 H36B . . 108.8 ?
    H36A C36 H36B . . 107.7 ?
    C37 N3 C38 . . 109.9(3) ?
    C37 N3 C36 . . 126.1(3) ?
    C38 N3 C36 . . 123.8(3) ?
    N4 C37 N3 . . 106.5(3) ?
    N4 C37 Se2 . . 126.6(3) ?
    N3 C37 Se2 . . 126.9(3) ?
    C45 C38 N3 . . 106.6(3) ?
    C45 C38 C39 . . 130.9(3) ?
    N3 C38 C39 . . 122.5(3) ?
    C40 C39 C44 . . 119.5(3) ?
    C40 C39 C38 . . 119.8(3) ?
    C44 C39 C38 . . 120.7(3) ?
    C39 C40 C41 . . 120.2(4) ?
    C39 C40 H40 . . 119.9 ?
    C41 C40 H40 . . 119.9 ?
    C42 C41 C40 . . 120.0(4) ?
    C42 C41 H41 . . 120.0 ?
    C40 C41 H41 . . 120.0 ?
    C41 C42 C43 . . 120.0(4) ?
    C41 C42 H42 . . 120.0 ?
    C43 C42 H42 . . 120.0 ?
    C42 C43 C44 . . 120.9(4) ?
    C42 C43 H43 . . 119.6 ?
    C44 C43 H43 . . 119.6 ?
    C43 C44 C39 . . 119.5(4) ?
    C43 C44 H44 . . 120.3 ?
    C39 C44 H44 . . 120.3 ?
    C38 C45 N4 . . 106.9(3) ?
    C38 C45 C46 . . 130.8(3) ?
    N4 C45 C46 . . 122.4(3) ?
    C47 C46 C51 . . 119.4(3) ?
    C47 C46 C45 . . 120.4(3) ?
    C51 C46 C45 . . 120.1(3) ?
    C46 C47 C48 . . 120.2(3) ?
    C46 C47 H47 . . 119.9 ?
    C48 C47 H47 . . 119.9 ?
    C49 C48 C47 . . 120.2(4) ?
    C49 C48 H48 . . 119.9 ?
    C47 C48 H48 . . 119.9 ?
    C48 C49 C50 . . 119.7(4) ?
    C48 C49 H49 . . 120.2 ?
    C50 C49 H49 . . 120.2 ?
    C51 C50 C49 . . 120.6(4) ?
    C51 C50 H50 . . 119.7 ?
    C49 C50 H50 . . 119.7 ?
    C50 C51 C46 . . 119.9(3) ?
    C50 C51 H51 . . 120.0 ?
    C46 C51 H51 . . 120.0 ?
    C37 N4 C45 . . 110.1(3) ?
    C37 N4 C52 . . 125.4(3) ?
    C45 N4 C52 . . 124.3(3) ?
    N4 C52 C53 . . 112.0(3) ?
    N4 C52 H52A . . 109.2 ?
    C53 C52 H52A . . 109.2 ?
    N4 C52 H52B . . 109.2 ?
    C53 C52 H52B . . 109.2 ?
    H52A C52 H52B . . 107.9 ?
    C58 C53 C54 . . 119.1(3) ?
    C58 C53 C52 . . 119.7(3) ?
    C54 C53 C52 . . 121.2(3) ?
    C55 C54 C53 . . 120.2(4) ?
    C55 C54 H54 . . 119.9 ?
    C53 C54 H54 . . 119.9 ?
    C56 C55 C54 . . 120.3(4) ?
    C56 C55 H55 . . 119.9 ?
    C54 C55 H55 . . 119.9 ?
    C57 C56 C55 . . 119.7(4) ?
    C57 C56 H56 . . 120.2 ?
    C55 C56 H56 . . 120.2 ?
    C56 C57 C58 . . 120.4(4) ?
    C56 C57 H57 . . 119.8 ?
    C58 C57 H57 . . 119.8 ?
    C53 C58 C57 . . 120.4(4) ?
    C53 C58 H58 . . 119.8 ?
    C57 C58 H58 . . 119.8 ?
    N6 C60 Cu2 . . 176.7(3) ?
    C60 N6 Cu1 . 2_746 178.6(3) ?
    N7 C61 C62 . . 178.0(5) ?
    C61 C62 H62A . . 109.5 ?
    C61 C62 H62B . . 109.5 ?
    H62A C62 H62B . . 109.5 ?
    C61 C62 H62C . . 109.5 ?
    H62A C62 H62C . . 109.5 ?
    H62B C62 H62C . . 109.5 ?
    N8 C63 C64 . . 177.2(5) ?
    C63 C64 H64A . . 109.5 ?
    C63 C64 H64B . . 109.5 ?
    H64A C64 H64B . . 109.5 ?
    C63 C64 H64C . . 109.5 ?
    H64A C64 H64C . . 109.5 ?
    H64B C64 H64C . . 109.5 ?
loop_
    _geom_torsion_atom_site_label_1
    _geom_torsion_atom_site_label_2
    _geom_torsion_atom_site_label_3
    _geom_torsion_atom_site_label_4
    _geom_torsion_site_symmetry_1
    _geom_torsion_site_symmetry_2
    _geom_torsion_site_symmetry_3
    _geom_torsion_site_symmetry_4
    _geom_torsion
    _geom_torsion_publ_flag
    C6 C1 C2 C3 . . . . 0.3(6) ?
    C1 C2 C3 C4 . . . . -1.5(6) ?
    C2 C3 C4 C5 . . . . 1.7(6) ?
    C3 C4 C5 C6 . . . . -0.7(6) ?
    C2 C1 C6 C5 . . . . 0.8(5) ?
    C2 C1 C6 C7 . . . . 176.6(3) ?
    C4 C5 C6 C1 . . . . -0.5(5) ?
    C4 C5 C6 C7 . . . . -176.6(3) ?
    C1 C6 C7 N1 . . . . 22.7(5) ?
    C5 C6 C7 N1 . . . . -161.4(3) ?
    C6 C7 N1 C8 . . . . -112.7(3) ?
    C6 C7 N1 C9 . . . . 66.9(4) ?
    C9 N1 C8 N2 . . . . -0.1(4) ?
    C7 N1 C8 N2 . . . . 179.5(3) ?
    C9 N1 C8 Se1 . . . . 178.8(2) ?
    C7 N1 C8 Se1 . . . . -1.5(5) ?
    C8 N1 C9 C16 . . . . 0.2(4) ?
    C7 N1 C9 C16 . . . . -179.5(3) ?
    C8 N1 C9 C10 . . . . -178.5(3) ?
    C7 N1 C9 C10 . . . . 1.8(5) ?
    C16 C9 C10 C15 . . . . 63.8(5) ?
    N1 C9 C10 C15 . . . . -117.8(4) ?
    C16 C9 C10 C11 . . . . -116.2(4) ?
    N1 C9 C10 C11 . . . . 62.2(4) ?
    C15 C10 C11 C12 . . . . 0.5(5) ?
    C9 C10 C11 C12 . . . . -179.5(3) ?
    C10 C11 C12 C13 . . . . -0.7(5) ?
    C11 C12 C13 C14 . . . . 0.1(5) ?
    C12 C13 C14 C15 . . . . 0.6(6) ?
    C11 C10 C15 C14 . . . . 0.2(5) ?
    C9 C10 C15 C14 . . . . -179.8(3) ?
    C13 C14 C15 C10 . . . . -0.7(6) ?
    N1 C9 C16 N2 . . . . -0.1(3) ?
    C10 C9 C16 N2 . . . . 178.4(3) ?
    N1 C9 C16 C17 . . . . -178.4(3) ?
    C10 C9 C16 C17 . . . . 0.1(6) ?
    C9 C16 C17 C22 . . . . 98.5(4) ?
    N2 C16 C17 C22 . . . . -79.5(4) ?
    C9 C16 C17 C18 . . . . -80.8(5) ?
    N2 C16 C17 C18 . . . . 101.2(4) ?
    C22 C17 C18 C19 . . . . -0.2(6) ?
    C16 C17 C18 C19 . . . . 179.1(4) ?
    C17 C18 C19 C20 . . . . 0.0(6) ?
    C18 C19 C20 C21 . . . . 0.7(6) ?
    C19 C20 C21 C22 . . . . -1.1(6) ?
    C18 C17 C22 C21 . . . . -0.1(5) ?
    C16 C17 C22 C21 . . . . -179.4(3) ?
    C20 C21 C22 C17 . . . . 0.8(5) ?
    N1 C8 N2 C16 . . . . 0.0(4) ?
    Se1 C8 N2 C16 . . . . -178.9(2) ?
    N1 C8 N2 C23 . . . . -176.4(3) ?
    Se1 C8 N2 C23 . . . . 4.6(5) ?
    C9 C16 N2 C8 . . . . 0.0(4) ?
    C17 C16 N2 C8 . . . . 178.5(3) ?
    C9 C16 N2 C23 . . . . 176.4(3) ?
    C17 C16 N2 C23 . . . . -5.1(5) ?
    C8 N2 C23 C24 . . . . -81.7(4) ?
    C16 N2 C23 C24 . . . . 102.4(4) ?
    N2 C23 C24 C25 . . . . -11.3(5) ?
    N2 C23 C24 C29 . . . . 166.4(4) ?
    C29 C24 C25 C26 . . . . -0.9(6) ?
    C23 C24 C25 C26 . . . . 176.9(4) ?
    C24 C25 C26 C27 . . . . -0.8(7) ?
    C25 C26 C27 C28 . . . . 2.5(7) ?
    C26 C27 C28 C29 . . . . -2.6(8) ?
    C27 C28 C29 C24 . . . . 1.0(8) ?
    C25 C24 C29 C28 . . . . 0.8(7) ?
    C23 C24 C29 C28 . . . . -177.1(4) ?
    N2 C8 Se1 Cu1 . . . . 111.9(3) ?
    N1 C8 Se1 Cu1 . . . . -66.9(3) ?
    C35 C30 C31 C32 . . . . 1.3(8) ?
    C30 C31 C32 C33 . . . . -6.6(9) ?
    C31 C32 C33 C34 . . . . 7.2(11) ?
    C32 C33 C34 C35 . . . . -2.3(11) ?
    C33 C34 C35 C30 . . . . -3.1(9) ?
    C33 C34 C35 C36 . . . . -179.5(6) ?
    C31 C30 C35 C34 . . . . 3.5(7) ?
    C31 C30 C35 C36 . . . . -180.0(4) ?
    C34 C35 C36 N3 . . . . 58.9(6) ?
    C30 C35 C36 N3 . . . . -117.5(4) ?
    C35 C36 N3 C37 . . . . -110.2(4) ?
    C35 C36 N3 C38 . . . . 75.0(4) ?
    C38 N3 C37 N4 . . . . 0.2(4) ?
    C36 N3 C37 N4 . . . . -175.2(3) ?
    C38 N3 C37 Se2 . . . . -178.8(2) ?
    C36 N3 C37 Se2 . . . . 5.8(5) ?
    Cu2 Se2 C37 N4 . . . . -72.0(3) ?
    Cu2 Se2 C37 N3 . . . . 106.7(3) ?
    C37 N3 C38 C45 . . . . -0.3(4) ?
    C36 N3 C38 C45 . . . . 175.2(3) ?
    C37 N3 C38 C39 . . . . 179.0(3) ?
    C36 N3 C38 C39 . . . . -5.5(5) ?
    C45 C38 C39 C40 . . . . 92.5(5) ?
    N3 C38 C39 C40 . . . . -86.6(4) ?
    C45 C38 C39 C44 . . . . -88.8(5) ?
    N3 C38 C39 C44 . . . . 92.1(5) ?
    C44 C39 C40 C41 . . . . 0.4(6) ?
    C38 C39 C40 C41 . . . . 179.1(3) ?
    C39 C40 C41 C42 . . . . -0.7(6) ?
    C40 C41 C42 C43 . . . . 0.2(7) ?
    C41 C42 C43 C44 . . . . 0.6(8) ?
    C42 C43 C44 C39 . . . . -0.9(8) ?
    C40 C39 C44 C43 . . . . 0.4(7) ?
    C38 C39 C44 C43 . . . . -178.3(4) ?
    N3 C38 C45 N4 . . . . 0.3(4) ?
    C39 C38 C45 N4 . . . . -178.9(3) ?
    N3 C38 C45 C46 . . . . 179.5(3) ?
    C39 C38 C45 C46 . . . . 0.3(6) ?
    C38 C45 C46 C47 . . . . -111.4(4) ?
    N4 C45 C46 C47 . . . . 67.7(4) ?
    C38 C45 C46 C51 . . . . 68.9(5) ?
    N4 C45 C46 C51 . . . . -112.1(4) ?
    C51 C46 C47 C48 . . . . 0.5(5) ?
    C45 C46 C47 C48 . . . . -179.2(3) ?
    C46 C47 C48 C49 . . . . -0.3(5) ?
    C47 C48 C49 C50 . . . . 0.1(5) ?
    C48 C49 C50 C51 . . . . -0.2(6) ?
    C49 C50 C51 C46 . . . . 0.4(6) ?
    C47 C46 C51 C50 . . . . -0.6(5) ?
    C45 C46 C51 C50 . . . . 179.1(3) ?
    N3 C37 N4 C45 . . . . 0.0(4) ?
    Se2 C37 N4 C45 . . . . 178.9(2) ?
    N3 C37 N4 C52 . . . . 175.7(3) ?
    Se2 C37 N4 C52 . . . . -5.3(5) ?
    C38 C45 N4 C37 . . . . -0.1(4) ?
    C46 C45 N4 C37 . . . . -179.4(3) ?
    C38 C45 N4 C52 . . . . -175.9(3) ?
    C46 C45 N4 C52 . . . . 4.8(5) ?
    C37 N4 C52 C53 . . . . -113.1(4) ?
    C45 N4 C52 C53 . . . . 62.0(4) ?
    N4 C52 C53 C58 . . . . -145.1(3) ?
    N4 C52 C53 C54 . . . . 36.2(5) ?
    C58 C53 C54 C55 . . . . 1.1(6) ?
    C52 C53 C54 C55 . . . . 179.8(4) ?
    C53 C54 C55 C56 . . . . -0.3(6) ?
    C54 C55 C56 C57 . . . . -0.4(7) ?
    C55 C56 C57 C58 . . . . 0.5(7) ?
    C54 C53 C58 C57 . . . . -1.0(6) ?
    C52 C53 C58 C57 . . . . -179.8(4) ?
    C56 C57 C58 C53 . . . . 0.3(7) ?
_shelx_space_group_comment
;
The symmetry employed for this shelxl refinement is uniquely defined
by the following loop, which should always be used as a source of
symmetry information in preference to the above space-group names.
They are only intended as comments.
;
_shelx_estimated_absorpt_T_min     ?
_shelx_estimated_absorpt_T_max     ?
_shelx_res_file
;
TITL tac237 in P21/c #14
CELL 0.71073  13.7704  14.3398  28.4102  90.0000  93.024  90.0000
ZERR    8.00   0.0003   0.0003   0.0007   0.0000   0.002   0.0000
LATT 1
SYMM -X,0.5+Y,0.5-Z
SFAC C  H  Cu N  Se
UNIT 256 216 8 32 8
L.S. 5
ACTA
BOND $H
FMAP 2
PLAN 1
CONF
TEMP -173
WGHT    0.045000   17.988098
FVAR       0.78325
MOLE 1
C1    1    0.766139    0.810517    0.564915    11.00000    0.02233    0.03478 =
         0.02286    0.00667    0.00344    0.00243
AFIX  43
H1    2    0.815098    0.790857    0.544764    11.00000   -1.20000
AFIX   0
C2    1    0.686933    0.861198    0.546727    11.00000    0.03026    0.03898 =
         0.02758    0.01288   -0.00332   -0.00390
AFIX  43
H2    2    0.681895    0.875829    0.514076    11.00000   -1.20000
AFIX   0
C3    1    0.615278    0.890622    0.575621    11.00000    0.02276    0.02908 =
         0.04698    0.00481   -0.00512    0.00328
AFIX  43
H3    2    0.561999    0.926538    0.563102    11.00000   -1.20000
AFIX   0
C4    1    0.621842    0.867345    0.622833    11.00000    0.02370    0.03823 =
         0.04147   -0.00916    0.00707    0.00547
AFIX  43
H4    2    0.572006    0.885892    0.642740    11.00000   -1.20000
AFIX   0
C5    1    0.700783    0.817083    0.641252    11.00000    0.02458    0.02927 =
         0.02224   -0.00375    0.00428    0.00065
AFIX  43
H5    2    0.705108    0.801918    0.673846    11.00000   -1.20000
AFIX   0
C6    1    0.773842    0.788567    0.612487    11.00000    0.01826    0.01741 =
         0.02123   -0.00067    0.00184   -0.00283
C7    1    0.855089    0.729224    0.634384    11.00000    0.01998    0.02444 =
         0.01728    0.00406    0.00617    0.00154
AFIX  23
H7A   2    0.872657    0.753203    0.666385    11.00000   -1.20000
H7B   2    0.831028    0.664632    0.637739    11.00000   -1.20000
AFIX   0
N1    4    0.942417    0.727294    0.607316    11.00000    0.01782    0.01979 =
         0.01724    0.00038    0.00145    0.00127
C8    1    0.975048    0.651078    0.585087    11.00000    0.02182    0.02092 =
         0.01702    0.00024   -0.00137    0.00319
C9    1    1.003389    0.802846    0.600412    11.00000    0.01694    0.02162 =
         0.01346    0.00184   -0.00045    0.00267
C10   1    0.987786    0.895629    0.621401    11.00000    0.01546    0.01946 =
         0.01835   -0.00044    0.00368    0.00190
C11   1    0.991069    0.906727    0.670341    11.00000    0.01867    0.02629 =
         0.02038   -0.00083    0.00042    0.00009
AFIX  43
H11   2    1.003906    0.854473    0.690263    11.00000   -1.20000
AFIX   0
C12   1    0.975666    0.993686    0.689920    11.00000    0.02192    0.03178 =
         0.02514   -0.00841    0.00470   -0.00087
AFIX  43
H12   2    0.977278    1.000659    0.723205    11.00000   -1.20000
AFIX   0
C13   1    0.957974    1.070281    0.661206    11.00000    0.02249    0.02305 =
         0.03930   -0.00975    0.00694    0.00003
AFIX  43
H13   2    0.947589    1.129797    0.674741    11.00000   -1.20000
AFIX   0
C14   1    0.955407    1.060176    0.612744    11.00000    0.02830    0.02260 =
         0.03482    0.00424    0.00620    0.00396
AFIX  43
H14   2    0.943835    1.112960    0.593033    11.00000   -1.20000
AFIX   0
C15   1    0.969703    0.973019    0.592747    11.00000    0.02661    0.02403 =
         0.02068    0.00030    0.00400    0.00310
AFIX  43
H15   2    0.967108    0.966339    0.559436    11.00000   -1.20000
AFIX   0
C16   1    1.074853    0.772158    0.573214    11.00000    0.02227    0.02085 =
         0.01311    0.00161   -0.00193    0.00497
C17   1    1.160047    0.821843    0.555999    11.00000    0.01927    0.02070 =
         0.01442   -0.00144    0.00349    0.00360
C18   1    1.150032    0.879844    0.516482    11.00000    0.02442    0.03969 =
         0.02605    0.00796    0.00097    0.00195
AFIX  43
H18   2    1.088302    0.886670    0.500291    11.00000   -1.20000
AFIX   0
C19   1    1.229817    0.927439    0.500826    11.00000    0.03161    0.04282 =
         0.03297    0.01429    0.00444   -0.00074
AFIX  43
H19   2    1.222743    0.966748    0.473948    11.00000   -1.20000
AFIX   0
C20   1    1.319939    0.917600    0.524442    11.00000    0.02607    0.03154 =
         0.03709    0.00197    0.00852   -0.00382
AFIX  43
H20   2    1.374337    0.950843    0.513861    11.00000   -1.20000
AFIX   0
C21   1    1.331201    0.859802    0.563252    11.00000    0.02075    0.03286 =
         0.03071   -0.00501    0.00105    0.00211
AFIX  43
H21   2    1.393332    0.852474    0.578986    11.00000   -1.20000
AFIX   0
C22   1    1.250769    0.812158    0.579261    11.00000    0.02430    0.02789 =
         0.01846    0.00046    0.00208    0.00241
AFIX  43
H22   2    1.258178    0.772972    0.606173    11.00000   -1.20000
AFIX   0
N2    4    1.056180    0.678221    0.564111    11.00000    0.01963    0.02239 =
         0.01653   -0.00187    0.00219    0.00348
C23   1    1.112138    0.617902    0.533759    11.00000    0.02541    0.02473 =
         0.01725   -0.00323    0.00354    0.00387
AFIX  23
H23A  2    1.149546    0.657589    0.512689    11.00000   -1.20000
H23B  2    1.066279    0.580046    0.513706    11.00000   -1.20000
AFIX   0
C24   1    1.182146    0.552797    0.560830    11.00000    0.02267    0.02960 =
         0.02346   -0.00167    0.00080    0.00518
C25   1    1.204498    0.561066    0.608631    11.00000    0.02658    0.03048 =
         0.02369   -0.00447    0.00147    0.00266
AFIX  43
H25   2    1.178007    0.611105    0.625725    11.00000   -1.20000
AFIX   0
C26   1    1.265714    0.496486    0.632044    11.00000    0.03507    0.05339 =
         0.02587   -0.00019   -0.00585    0.00724
AFIX  43
H26   2    1.281181    0.503321    0.664846    11.00000   -1.20000
AFIX   0
C27   1    1.303963    0.422595    0.607725    11.00000    0.03811    0.05725 =
         0.03994    0.00868   -0.00277    0.01608
AFIX  43
H27   2    1.343502    0.377358    0.623919    11.00000   -1.20000
AFIX   0
C28   1    1.283968    0.415153    0.559297    11.00000    0.04799    0.05008 =
         0.04077   -0.00445   -0.00021    0.02465
AFIX  43
H28   2    1.312051    0.366144    0.542086    11.00000   -1.20000
AFIX   0
C29   1    1.223042    0.479337    0.536233    11.00000    0.04595    0.04413 =
         0.02666   -0.00352   -0.00129    0.01725
AFIX  43
H29   2    1.208880    0.473344    0.503283    11.00000   -1.20000
AFIX   0
SE1   5    0.921169    0.531166    0.584092    11.00000    0.02574    0.02198 =
         0.02412   -0.00282    0.00024   -0.00181
CU1   3    0.955215    0.499271    0.665872    11.00000    0.03091    0.02039 =
         0.02635    0.00115    0.00483   -0.00198
C59   1    0.904246    0.397266    0.699249    11.00000    0.03603    0.02380 =
         0.02498   -0.00063    0.00406   -0.00139
N5    4    0.874922    0.339039    0.721932    11.00000    0.03493    0.02591 =
         0.03601    0.00228    0.00319    0.00159
CU2   3    0.828253    0.245707    0.764537    11.00000    0.03647    0.01861 =
         0.02631    0.00181    0.00004    0.00050
SE2   5    0.661520    0.273267    0.778919    11.00000    0.03739    0.02157 =
         0.02901    0.00452    0.00708   -0.00150
C30   1    0.561382    0.366850    0.591194    11.00000    0.04271    0.06450 =
         0.03484   -0.00657   -0.00068   -0.00738
AFIX  43
H30   2    0.503719    0.403302    0.590505    11.00000   -1.20000
AFIX   0
C31   1    0.603648    0.343441    0.549289    11.00000    0.07222    0.08980 =
         0.03098   -0.01270    0.00228   -0.02051
AFIX  43
H31   2    0.575795    0.364866    0.519951    11.00000   -1.20000
AFIX   0
C32   1    0.687909    0.287815    0.550794    11.00000    0.06631    0.08871 =
         0.03944   -0.03651    0.02362   -0.02225
AFIX  43
H32   2    0.713562    0.265879    0.522443    11.00000   -1.20000
AFIX   0
C33   1    0.731612    0.266086    0.592601    11.00000    0.07638    0.11628 =
         0.06030   -0.02965    0.01535    0.04747
AFIX  43
H33   2    0.792441    0.234696    0.593658    11.00000   -1.20000
AFIX   0
C34   1    0.689350    0.288748    0.634425    11.00000    0.06507    0.08301 =
         0.03607   -0.01290    0.00166    0.03407
AFIX  43
H34   2    0.720516    0.270567    0.663619    11.00000   -1.20000
AFIX   0
C35   1    0.604030    0.336572    0.634228    11.00000    0.03256    0.02735 =
         0.02435   -0.00910    0.00489   -0.00889
C36   1    0.557262    0.362548    0.679361    11.00000    0.02655    0.02707 =
         0.02525   -0.00507    0.00282   -0.00615
AFIX  23
H36A  2    0.495989    0.396482    0.671363    11.00000   -1.20000
H36B  2    0.540420    0.304703    0.696117    11.00000   -1.20000
AFIX   0
N3    4    0.618969    0.420448    0.711063    11.00000    0.02471    0.02197 =
         0.01855   -0.00255    0.00406   -0.00058
C37   1    0.661196    0.393682    0.752855    11.00000    0.02676    0.02096 =
         0.02245   -0.00070    0.00695    0.00103
C38   1    0.636377    0.515265    0.703609    11.00000    0.01876    0.02133 =
         0.02015   -0.00020    0.00560    0.00057
C39   1    0.600437    0.564613    0.660257    11.00000    0.02149    0.02248 =
         0.01814   -0.00231   -0.00090   -0.00355
C40   1    0.655400    0.564162    0.620875    11.00000    0.03268    0.02845 =
         0.02433   -0.00160    0.00625   -0.00251
AFIX  43
H40   2    0.716379    0.533045    0.621875    11.00000   -1.20000
AFIX   0
C41   1    0.621758    0.608992    0.579942    11.00000    0.05396    0.03551 =
         0.02021   -0.00175    0.00527   -0.00992
AFIX  43
H41   2    0.659973    0.609130    0.553062    11.00000   -1.20000
AFIX   0
C42   1    0.533596    0.652968    0.578299    11.00000    0.05152    0.04388 =
         0.03046    0.01428   -0.01772   -0.01420
AFIX  43
H42   2    0.510417    0.683543    0.550245    11.00000   -1.20000
AFIX   0
C43   1    0.478557    0.652947    0.617191    11.00000    0.03292    0.06944 =
         0.06476    0.03473   -0.00316    0.01188
AFIX  43
H43   2    0.417046    0.683104    0.615712    11.00000   -1.20000
AFIX   0
C44   1    0.511350    0.609729    0.658396    11.00000    0.03283    0.05704 =
         0.04043    0.01959    0.01398    0.01538
AFIX  43
H44   2    0.473162    0.610891    0.685279    11.00000   -1.20000
AFIX   0
C45   1    0.689802    0.546031    0.741889    11.00000    0.01854    0.02158 =
         0.01879   -0.00074    0.00676    0.00407
C46   1    0.729948    0.639501    0.753365    11.00000    0.02480    0.02130 =
         0.01225    0.00101    0.00101    0.00059
C47   1    0.829511    0.654735    0.754811    11.00000    0.02671    0.02566 =
         0.01754    0.00150    0.00168    0.00105
AFIX  43
H47   2    0.872293    0.605119    0.748020    11.00000   -1.20000
AFIX   0
C48   1    0.866890    0.742469    0.766177    11.00000    0.03037    0.03196 =
         0.02049    0.00209    0.00022   -0.00701
AFIX  43
H48   2    0.935158    0.752546    0.767263    11.00000   -1.20000
AFIX   0
C49   1    0.804987    0.815045    0.775896    11.00000    0.04851    0.02451 =
         0.02037    0.00047   -0.00225   -0.00692
AFIX  43
H49   2    0.830544    0.874990    0.783594    11.00000   -1.20000
AFIX   0
C50   1    0.705442    0.799939    0.774356    11.00000    0.04449    0.02287 =
         0.02710   -0.00241    0.00423    0.00580
AFIX  43
H50   2    0.662883    0.849744    0.781134    11.00000   -1.20000
AFIX   0
C51   1    0.667624    0.713156    0.763059    11.00000    0.02474    0.02709 =
         0.02353   -0.00053    0.00324    0.00249
AFIX  43
H51   2    0.599286    0.703506    0.761876    11.00000   -1.20000
AFIX   0
N4    4    0.704481    0.469786    0.771882    11.00000    0.02605    0.02092 =
         0.01740    0.00132    0.00269    0.00203
C52   1    0.753944    0.474696    0.818874    11.00000    0.02436    0.02506 =
         0.02089    0.00514   -0.00153    0.00032
AFIX  23
H52A  2    0.820862    0.498438    0.815938    11.00000   -1.20000
H52B  2    0.758624    0.411217    0.832505    11.00000   -1.20000
AFIX   0
C53   1    0.700955    0.537430    0.851740    11.00000    0.02667    0.02489 =
         0.01548    0.00370    0.00350   -0.00270
C54   1    0.599640    0.541726    0.849969    11.00000    0.02613    0.03633 =
         0.02508   -0.00222    0.00139   -0.00692
AFIX  43
H54   2    0.562710    0.504920    0.827729    11.00000   -1.20000
AFIX   0
C55   1    0.552500    0.599824    0.880715    11.00000    0.02820    0.05414 =
         0.03236   -0.00545    0.00467    0.00291
AFIX  43
H55   2    0.483487    0.602789    0.879268    11.00000   -1.20000
AFIX   0
C56   1    0.605811    0.653291    0.913390    11.00000    0.04799    0.04355 =
         0.03757   -0.01213    0.01391   -0.00173
AFIX  43
H56   2    0.573556    0.693226    0.934201    11.00000   -1.20000
AFIX   0
C57   1    0.705679    0.648320    0.915581    11.00000    0.04587    0.04581 =
         0.03166   -0.01494    0.00347   -0.01779
AFIX  43
H57   2    0.742372    0.684600    0.938138    11.00000   -1.20000
AFIX   0
C58   1    0.753413    0.590300    0.884863    11.00000    0.02860    0.03585 =
         0.02643   -0.00134    0.00338   -0.01044
AFIX  43
H58   2    0.822417    0.587110    0.886725    11.00000   -1.20000
AFIX   0
C60   1    0.908281    0.148989    0.790351    11.00000    0.02968    0.02252 =
         0.01950    0.00094    0.00449   -0.00366
N6    4    0.959617    0.094257    0.806251    11.00000    0.03492    0.02674 =
         0.02288   -0.00349    0.00784   -0.00041
MOLE 2
N7    4    0.576565    0.498732    0.242824    11.00000    0.03739    0.04659 =
         0.05014    0.00220    0.00764   -0.00617
C61   1    0.639977    0.476577    0.222293    11.00000    0.03064    0.03667 =
         0.04175    0.01186   -0.00335   -0.00376
C62   1    0.723844    0.450728    0.196393    11.00000    0.04405    0.06445 =
         0.08064    0.02983    0.02025    0.02264
AFIX 137
H62A  2    0.702401    0.415481    0.168174    11.00000   -1.50000
H62B  2    0.767743    0.412066    0.216426    11.00000   -1.50000
H62C  2    0.758073    0.507164    0.187073    11.00000   -1.50000
AFIX   0
MOLE 3
N8    4    0.940454    0.762920    0.475226    11.00000    0.04162    0.07160 =
         0.03154   -0.00275   -0.00192   -0.00326
C63   1    0.933275    0.730239    0.439141    11.00000    0.03181    0.03575 =
         0.03390    0.00682   -0.00269    0.00247
C64   1    0.926510    0.691868    0.391483    11.00000    0.06439    0.04009 =
         0.03843   -0.00500    0.00294    0.01243
AFIX 137
H64A  2    0.875291    0.724476    0.372727    11.00000   -1.50000
H64B  2    0.910872    0.625287    0.392869    11.00000   -1.50000
H64C  2    0.988826    0.700085    0.376862    11.00000   -1.50000
AFIX   0
HKLF 4
REM  tac237 in P21/c #14
REM R1 =  0.0480 for   10122 Fo > 4sig(Fo)  and  0.0546 for all   11392 data
REM    687 parameters refined using      0 restraints
END
WGHT      0.0450     17.9909
REM Highest difference peak  2.040,  deepest hole -0.560,  1-sigma level  0.094
Q1    1   0.9241  0.5617  0.5570  11.00000  0.05    2.04
;
_shelx_res_checksum     29259
_shelxl_version_number        2.014
data_global
_journal_date_recd_electronic     2019-08-22
_journal_date_accepted     2019-10-08
_journal_name_full     'Acta Crystallographica, Section E'
_journal_year     2019
_journal_volume     75
_journal_issue     11
_journal_page_first     1657
_journal_page_last     1663
_journal_paper_category     GM
_journal_paper_doi     10.1107/S2056989019013719
_journal_coeditor_code     WM5519
_publ_contact_author_name     'Dr. Helge M\"uller-Bunz'
_publ_contact_author_address
;
        School of Chemistry
        University College Dublin
        Belfield
        Dublin 4
        Ireland
;
_publ_contact_author_email     helge.muellerbunz@ucd.ie
_publ_contact_author_fax     '00353 1 716-1178'
_publ_contact_author_phone     '00353 1 716-2959'
_publ_section_title
;
Unexpected reactions of NHC*---Cu^I^Ag and ---Ag^I^ bromides with potassium
thio- or selenocyanate
;
loop_
    _publ_author_name
    _publ_author_address
    'Matthias Tacke'
;     School of Chemistry
      University College Dublin
      Belfield
      Dublin 4
      Ireland
;
    'Daniel Marh\"ofer'
;     School of Chemistry
      University College Dublin
      Belfield
      Dublin 4
      Ireland
;
    'Hessah Althani'
;     School of Chemistry
      University College Dublin
      Belfield
      Dublin 4
      Ireland
;
    'Helge M\"uller-Bunz'
;     School of Chemistry
      University College Dublin
      Belfield
      Dublin 4
      Ireland
;
_publ_section_synopsis
;
This article reports the unexpected reactions of Cu and Ag NHC bromides with
potassium thio- or selenocyanates. It contains the first report of the
boomerang-shaped [Ag(SCN)~3~]^2-^ ion.
;
