# Supplementary material for: Unexpected reactions of NHC*—CuI and —AgI bromides with potassium thio- or seleno­cyanate
Source: Acta Crystallogr E Crystallogr Commun. 2019 Oct 22;75(Pt 11):1657–63. doi: 10.1107/S2056989019013719 (PMC6829722; doi:10.1107/S2056989019013719)
Supplement: Supplementary file 2 [file e-75-01657-1sup2.hkl]

data_1                                                                          
_shelx_title ' tac225 in P-1 No2' 
_shelx_refln_list_code          4                                               
_shelx_F_calc_maximum      393.48                                               
_exptl_crystal_F_000      2320.00                                               
_reflns_d_resolution_high  0.7915                                               
                                                                                
loop_                                                                           
 _space_group_symop_operation_xyz                                               
 'x, y, z'                                                                      
 '-x, -y, -z'                                                                   
                                                                                
_cell_length_a    14.8646                                                       
_cell_length_b    19.3714                                                       
_cell_length_c    19.8545                                                       
_cell_angle_alpha 102.771                                                       
_cell_angle_beta  100.827                                                       
_cell_angle_gamma  99.578                                                       
                                                                                
_shelx_F_squared_multiplier     1.000                                           
                                                                                
loop_                                                                           
 _refln_index_h                                                                 
 _refln_index_k                                                                 
 _refln_index_l                                                                 
 _refln_F_squared_calc                                                          
 _refln_F_squared_meas                                                          
 _refln_F_squared_sigma                                                         
 _refln_observed_status                                                         
   2   0   0       4316.15       4879.10       141.14 o                         
   3   0   0       6265.03       6310.47       126.68 o                         
   4   0   0        318.53        283.48        34.93 o                         
   5   0   0      48084.32      45935.04       425.51 o                         
   6   0   0       2787.78       2368.44        79.13 o                         
   7   0   0        144.60        250.40        55.56 o                         
   8   0   0       3457.21       3493.48       137.63 o                         
   9   0   0       7197.15       6948.84       173.24 o                         
  10   0   0         60.30         45.29        45.67 o                         
  11   0   0        864.03        842.01        38.34 o                         
  12   0   0         22.45         37.95        21.26 o                         
  13   0   0        197.06        243.08        35.92 o                         
  14   0   0       1018.22        945.31        46.50 o                         
  15   0   0         94.59         76.40        34.80 o                         
  16   0   0       1218.55       1250.20        61.05 o                         
  17   0   0        487.32        493.44        48.53 o                         
 -18   1   0       1378.42       1550.70        94.21 o                         
 -17   1   0       3081.80       3228.70        92.56 o                         
 -16   1   0        759.48        676.05        50.54 o                         
 -15   1   0        304.78        336.33        42.47 o                         
 -14   1   0        595.42        607.54        41.33 o                         
 -13   1   0       3042.39       3015.07        81.97 o                         
 -12   1   0        156.47        131.98        30.51 o                         
 -11   1   0        113.93         57.87        24.94 o                         
 -10   1   0       1406.50       1126.90       106.84 o                         
  -9   1   0       1539.29       1266.84        91.77 o                         
  -8   1   0       2962.49       3083.08       128.18 o                         
  -7   1   0        405.53        191.35        41.90 o                         
  -6   1   0      24233.16      22915.16       275.52 o                         
  -5   1   0      22552.99      21155.25       283.22 o                         
  -4   1   0       3991.40       4629.46       124.18 o                         
  -3   1   0      16696.75      16805.82       228.18 o                         
  -2   1   0        447.90        489.48        79.08 o                         
  -1   1   0      40594.61      41292.30       333.50 o                         
   1   1   0      36070.97      38186.47       262.26 o                         
   2   1   0       4719.83       4948.21        86.67 o                         
   3   1   0      10430.93      11281.75       141.52 o                         
   4   1   0       7692.97       8296.31       127.33 o                         
   5   1   0      35895.92      36979.99       278.59 o                         
   6   1   0       3404.45       3037.23        91.75 o                         
   7   1   0        295.90        233.91        58.59 o                         
   8   1   0       1028.44       1126.17        87.06 o                         
   9   1   0      11069.20      11260.30       256.34 o                         
  10   1   0       3794.89       4046.38       122.66 o                         
  11   1   0         79.93         74.47        19.95 o                         
  12   1   0       4638.28       4553.24        87.46 o                         
  13   1   0       1392.07       1317.34        60.92 o                         
  14   1   0        266.38        241.87        31.91 o                         
  15   1   0        208.07        209.82        36.18 o                         
  16   1   0       1927.17       2104.72        95.90 o                         
  17   1   0       7385.27       8160.56       149.06 o                         
 -18   2   0        746.60        905.43        79.57 o                         
 -17   2   0         99.18        124.19        29.02 o                         
 -16   2   0        297.42        290.74        37.84 o                         
 -15   2   0       1039.11       1146.28        61.89 o                         
 -14   2   0        451.12        463.37        47.49 o                         
 -13   2   0         12.36         63.03        28.14 o                         
 -12   2   0       1396.79       1420.23        47.76 o                         
 -11   2   0       1922.92       1799.29        49.14 o                         
 -10   2   0        109.13         38.35        74.20 o                         
  -9   2   0        810.56        704.55        74.25 o                         
  -8   2   0       3458.91       3408.09       102.60 o                         
  -7   2   0      15748.05      16092.74       243.90 o                         
  -6   2   0        258.37        414.93        60.56 o                         
  -5   2   0      21899.03      21425.05       279.65 o                         
  -4   2   0      73995.64      69907.65      1854.05 o                         
  -3   2   0       1269.60       1335.27        65.18 o                         
  -2   2   0       1390.82        908.46        66.34 o                         
  -1   2   0      53154.29      52451.77      1265.16 o                         
   0   2   0      69629.01      69762.52      1952.23 o                         
   1   2   0        582.14        863.95        58.94 o                         
   2   2   0        158.23        181.56        35.47 o                         
   3   2   0      10384.09      12047.66       183.05 o                         
   4   2   0      34648.53      35013.26       325.06 o                         
   5   2   0       9978.91       8730.77       148.50 o                         
   6   2   0       3236.63       3701.83       110.27 o                         
   7   2   0         10.34         10.88        33.06 o                         
   8   2   0       5234.42       4965.15       128.68 o                         
   9   2   0        211.96         99.98        56.35 o                         
  10   2   0        466.60        480.15        61.67 o                         
  11   2   0       2949.08       2764.72        61.73 o                         
  12   2   0       1170.02       1085.46        52.99 o                         
  13   2   0        286.80        241.40        33.15 o                         
  14   2   0         37.56         42.38        20.62 o                         
  15   2   0       4846.02       4720.11       101.58 o                         
  16   2   0       2008.80       2165.44        99.32 o                         
  17   2   0        788.68        828.50        50.54 o                         
 -18   3   0       1104.35       1133.36        88.86 o                         
 -17   3   0       1017.49       1128.43        52.28 o                         
 -16   3   0        130.04        110.71        31.41 o                         
 -15   3   0        147.50        139.14        39.02 o                         
 -14   3   0        191.32        158.44        36.60 o                         
 -13   3   0        139.59        187.42        42.21 o                         
 -12   3   0        621.57        511.38        51.33 o                         
 -11   3   0       3584.83       3518.92        95.59 o                         
 -10   3   0       2107.24       2232.00       160.02 o                         
  -9   3   0        836.18        959.89        85.53 o                         
  -8   3   0       2037.69       2075.76        87.06 o                         
  -7   3   0       9872.86       9820.94       368.54 o                         
  -6   3   0      68951.17      67404.84       775.81 o                         
  -5   3   0      17603.24      17723.08       241.33 o                         
  -4   3   0        947.08        937.72        62.89 o                         
  -3   3   0       7102.23       6884.84       880.15 o                         
  -2   3   0       4233.66       3701.11       108.83 o                         
  -1   3   0      19513.98      19491.81       291.49 o                         
   0   3   0      10310.45      10998.43       185.49 o                         
   1   3   0        964.41        999.75        63.65 o                         
   2   3   0      56472.50      60744.76       516.01 o                         
   3   3   0       2560.20       2609.54       113.53 o                         
   4   3   0      10033.96      11118.90       211.35 o                         
   5   3   0      13351.38      13778.67       358.36 o                         
   6   3   0       2583.65       2912.71       117.08 o                         
   7   3   0       2902.94       2888.15        98.05 o                         
   8   3   0         88.57        121.11        44.62 o                         
   9   3   0       3594.44       4526.22       154.40 o                         
  10   3   0         20.40         24.09        40.12 o                         
  11   3   0       1665.40       1641.46        46.54 o                         
  12   3   0        451.66        514.99        33.70 o                         
  13   3   0        151.78        126.82        27.46 o                         
  14   3   0         72.58         30.24        20.81 o                         
  15   3   0         95.00         88.37        33.67 o                         
  16   3   0       5655.22       5784.83       204.37 o                         
  17   3   0       3134.19       3151.62        81.03 o                         
 -18   4   0        926.11        882.51        47.72 o                         
 -17   4   0        212.06        157.84        28.83 o                         
 -16   4   0         57.66         63.86        30.65 o                         
 -15   4   0        474.81        489.72        45.97 o                         
 -14   4   0       3030.47       3404.47       160.48 o                         
 -13   4   0        236.60        219.68        29.77 o                         
 -12   4   0         59.05         67.36        44.82 o                         
 -11   4   0       8856.81       8945.22       133.65 o                         
 -10   4   0       1763.02       1254.95       103.58 o                         
  -9   4   0         16.11         10.61        43.25 o                         
  -8   4   0       5927.18       5641.87       176.71 o                         
  -7   4   0      11417.42      11734.08       236.90 o                         
  -6   4   0       4572.80       3964.33       147.08 o                         
  -5   4   0      23018.03      20376.55       795.71 o                         
  -4   4   0        152.51        145.16        22.01 o                         
  -3   4   0       3657.97       4303.66       103.87 o                         
  -2   4   0       7336.89       7752.54       201.85 o                         
  -1   4   0      32009.21      30698.35       342.88 o                         
   0   4   0        338.88        381.19        50.02 o                         
   1   4   0      13412.80      14714.48       189.31 o                         
   2   4   0      18378.26      18733.22       246.57 o                         
   3   4   0       8074.57       7444.63       302.79 o                         
   4   4   0      19731.76      18620.71       335.56 o                         
   5   4   0        282.04        182.22        33.03 o                         
   6   4   0       3761.82       4256.24       105.71 o                         
   7   4   0       1558.96       1374.13        66.03 o                         
   8   4   0        581.03        493.87        54.59 o                         
   9   4   0       3054.98       3101.85       297.73 o                         
  10   4   0       4793.83       4600.33        81.56 o                         
  11   4   0       2865.63       2849.28        86.08 o                         
  12   4   0          3.54        -30.53        30.53 o                         
  13   4   0        136.70        146.64        32.46 o                         
  14   4   0        496.56        519.01        37.42 o                         
  15   4   0       3743.36       3622.53       100.82 o                         
  16   4   0       2402.09       2389.22       109.03 o                         
 -18   5   0       1155.87       1275.44        62.79 o                         
 -17   5   0        343.68        379.99        47.37 o                         
 -16   5   0          1.81         41.10        37.58 o                         
 -15   5   0          0.09         -1.49        36.01 o                         
 -14   5   0        130.36        193.56        40.67 o                         
 -13   5   0       1244.43       1187.84        47.98 o                         
 -12   5   0       1238.35       1205.94        60.34 o                         
 -11   5   0      13448.99      13851.71       207.77 o                         
 -10   5   0      20703.60      20143.76       328.07 o                         
  -9   5   0         23.13        -26.51        94.04 o                         
  -8   5   0         33.22         47.74        39.15 o                         
  -7   5   0      32929.36      32789.39       533.29 o                         
  -6   5   0      31927.28      32854.27       664.06 o                         
  -5   5   0        332.88        381.38        57.76 o                         
  -4   5   0      28720.67      30696.57       338.13 o                         
  -3   5   0      14541.64      13616.60       145.09 o                         
  -2   5   0     128282.54     131370.92      1717.50 o                         
  -1   5   0      33101.52      32926.97       325.66 o                         
   0   5   0      15884.57      16359.55       237.89 o                         
   1   5   0      23902.39      23270.40       230.42 o                         
   2   5   0      16379.36      18176.38       204.62 o                         
   3   5   0      21805.46      21405.56       385.71 o                         
   4   5   0       6381.31       6516.61       111.32 o                         
   5   5   0       3550.26       3805.27        90.28 o                         
   6   5   0       1731.56       1644.29        71.11 o                         
   7   5   0        561.24        514.42        47.18 o                         
   8   5   0       1751.13       1602.00        83.02 o                         
   9   5   0       2831.45       2639.38        67.74 o                         
  10   5   0       1514.16       1482.29        53.53 o                         
  11   5   0       2025.50       2160.30        78.45 o                         
  12   5   0        507.75        499.73        41.85 o                         
  13   5   0        337.97        313.44        34.66 o                         
  14   5   0        986.00        938.48        64.96 o                         
  15   5   0        275.76        250.04        28.90 o                         
  16   5   0       5622.22       5732.67       176.49 o                         
 -18   6   0        904.09        921.05        76.35 o                         
 -17   6   0        359.25        406.72        46.48 o                         
 -16   6   0        970.05        978.99        56.44 o                         
 -15   6   0       1126.00       1158.74        61.69 o                         
 -14   6   0        443.15        404.77        59.62 o                         
 -13   6   0       1898.48       2053.83        57.61 o                         
 -12   6   0       7394.46       7519.99       129.57 o                         
 -11   6   0       1870.59       1862.75        46.52 o                         
 -10   6   0       4254.35       4638.53       171.93 o                         
  -9   6   0       1106.24       1264.13        92.22 o                         
  -8   6   0       5990.61       5124.80       163.07 o                         
  -7   6   0       8365.92       9464.01       193.76 o                         
  -6   6   0      10415.23      10445.58       219.68 o                         
  -5   6   0      16090.10      16322.18       181.43 o                         
  -4   6   0       7539.27       7229.02       113.87 o                         
  -3   6   0      40250.00      41402.92       436.90 o                         
  -2   6   0       3546.34       3039.73       102.68 o                         
  -1   6   0      18373.92      18942.96       232.31 o                         
   0   6   0          2.38         62.04        37.27 o                         
   1   6   0       7776.51       7892.32       143.39 o                         
   2   6   0         15.91         57.83        18.62 o                         
   3   6   0      20857.28      21410.25       202.92 o                         
   4   6   0      10675.13      10424.84       173.22 o                         
   5   6   0       6393.83       6059.23       145.99 o                         
   6   6   0       1572.84       1421.32        76.60 o                         
   7   6   0       3171.16       3178.20       122.99 o                         
   8   6   0       2284.01       2376.86       116.60 o                         
   9   6   0         77.11        197.11        43.35 o                         
  10   6   0      10624.16      10663.14       130.51 o                         
  11   6   0      13864.93      13643.75       218.24 o                         
  12   6   0        732.31        653.89        50.08 o                         
  13   6   0        332.23        249.03        34.71 o                         
  14   6   0       3306.91       3517.23        73.68 o                         
  15   6   0       5810.67       5689.56        89.94 o                         
  16   6   0        164.05        139.03        19.36 o                         
 -18   7   0          0.76         -6.59        38.16 o                         
 -17   7   0        121.02        144.78        36.02 o                         
 -16   7   0        166.91        163.73        39.23 o                         
 -15   7   0        514.77        525.17        42.39 o                         
 -14   7   0        205.54        179.26        39.23 o                         
 -13   7   0         74.47        112.84        28.34 o                         
 -12   7   0        819.06        854.16        38.90 o                         
 -11   7   0      25949.85      26941.35       310.14 o                         
 -10   7   0        570.59        611.02        49.83 o                         
  -9   7   0       2925.51       3155.17       134.89 o                         
  -8   7   0       4057.47       3861.45       149.64 o                         
  -7   7   0       4048.16       3048.58       115.96 o                         
  -6   7   0      12745.79      12964.71       214.43 o                         
  -5   7   0        599.53        978.89        70.94 o                         
  -4   7   0         58.39        117.70        44.10 o                         
  -3   7   0      42512.95      43884.80       447.86 o                         
  -2   7   0      12197.25      11634.49       150.03 o                         
  -1   7   0         33.89         49.15        40.14 o                         
   0   7   0         39.83         32.06        41.57 o                         
   1   7   0       2269.16       2073.03       118.72 o                         
   2   7   0      13950.51      12876.01       195.72 o                         
   3   7   0       8806.44       7949.47       131.86 o                         
   4   7   0         42.63         76.28        47.80 o                         
   5   7   0        654.48        460.67        53.52 o                         
   6   7   0        512.59        257.14        50.92 o                         
   7   7   0        552.89        387.96        65.92 o                         
   8   7   0       6301.50       6474.32       106.39 o                         
   9   7   0       2419.92       2329.96        71.12 o                         
  10   7   0         16.30        -12.86        26.04 o                         
  11   7   0       2266.49       2318.64        71.52 o                         
  12   7   0        522.38        560.50        48.08 o                         
  13   7   0        587.20        525.00        39.40 o                         
  14   7   0         36.40         -2.38        20.09 o                         
  15   7   0       3861.63       3453.47       263.73 o                         
  16   7   0       2220.62       1996.63        81.39 o                         
 -18   8   0        366.36        412.21        56.69 o                         
 -17   8   0       1908.70       1965.67        75.63 o                         
 -16   8   0       1013.14       1148.53        61.04 o                         
 -15   8   0         56.77         32.28        30.36 o                         
 -14   8   0       1118.09       1049.65        60.42 o                         
 -13   8   0       2167.98       2275.34        59.34 o                         
 -12   8   0       4518.31       4592.83       121.64 o                         
 -11   8   0         27.26          5.08        34.45 o                         
 -10   8   0        521.27        580.20        35.17 o                         
  -9   8   0       3960.41       3251.66       141.79 o                         
  -8   8   0       5684.74       5195.57       178.06 o                         
  -7   8   0       2751.57       2976.80       120.03 o                         
  -6   8   0      17043.70      17492.37       312.30 o                         
  -5   8   0       4352.86       4914.79       139.34 o                         
  -4   8   0       4788.74       3713.62       136.57 o                         
  -3   8   0       9190.19       9302.08       144.42 o                         
  -2   8   0       4930.38       4414.73       104.55 o                         
  -1   8   0       7758.29       7670.38       150.79 o                         
   0   8   0      11096.83      11956.66       235.87 o                         
   1   8   0       4598.59       4510.05       104.63 o                         
   2   8   0       9235.72      10599.46       162.17 o                         
   3   8   0        457.48        349.49        51.81 o                         
   4   8   0        526.61        457.39        40.81 o                         
   5   8   0         31.60          5.02        26.16 o                         
   6   8   0       2675.91       2682.73        91.46 o                         
   7   8   0       1237.37       1166.64        56.12 o                         
   8   8   0          6.12         33.56        28.79 o                         
   9   8   0       3207.27       3402.63        83.57 o                         
  10   8   0       1011.89        893.64        73.30 o                         
  11   8   0       2048.90       1865.08        78.42 o                         
  12   8   0        700.29        761.56        51.22 o                         
  13   8   0         61.55         24.74        18.82 o                         
  14   8   0       3870.26       3962.22        68.49 o                         
  15   8   0       1123.99       1103.38        44.23 o                         
 -18   9   0        512.18        476.75        54.13 o                         
 -17   9   0        939.68        843.98        82.65 o                         
 -16   9   0         38.96         33.26        28.72 o                         
 -15   9   0         45.21         27.81        32.57 o                         
 -14   9   0       3769.68       3932.83       118.80 o                         
 -13   9   0        117.97        134.12        29.73 o                         
 -12   9   0       1461.75       1788.89        65.34 o                         
 -11   9   0       1588.68       1601.11        64.91 o                         
 -10   9   0      10198.17      10180.55       153.83 o                         
  -9   9   0       2277.53       2640.40       135.17 o                         
  -8   9   0       5447.15       4649.20       185.69 o                         
  -7   9   0      16353.61      15467.28       244.12 o                         
  -6   9   0         22.85         49.04        75.05 o                         
  -5   9   0      28634.39      29818.64       376.93 o                         
  -4   9   0       2188.45       2259.80        96.29 o                         
  -3   9   0      14800.43      13552.63       212.37 o                         
  -2   9   0      26290.10      25860.07       286.69 o                         
  -1   9   0       1290.31       1338.94        68.03 o                         
   0   9   0       7522.02       7492.09       148.30 o                         
   1   9   0         87.46         53.89        56.51 o                         
   2   9   0       9702.21       8955.56       193.85 o                         
   3   9   0       5873.41       6200.35       101.44 o                         
   4   9   0       3453.67       3376.44        89.14 o                         
   5   9   0      12460.13      13053.29       246.57 o                         
   6   9   0       4033.73       3995.08       132.02 o                         
   7   9   0       1352.89       1327.20        58.63 o                         
   8   9   0       4161.04       3931.42       113.72 o                         
   9   9   0        635.78        620.66        64.68 o                         
  10   9   0         30.78         18.79        46.01 o                         
  11   9   0       1431.52       1417.65        53.42 o                         
  12   9   0        488.76        416.68        45.38 o                         
  13   9   0       3474.45       3529.53        68.05 o                         
  14   9   0        381.87        371.51        28.65 o                         
  15   9   0        689.84        651.86        36.11 o                         
 -17  10   0        677.76        662.04        54.85 o                         
 -16  10   0        326.15        317.43        54.32 o                         
 -15  10   0        356.65        374.37        52.57 o                         
 -14  10   0       1002.87       1056.42        94.13 o                         
 -13  10   0       8727.58       8856.80       200.30 o                         
 -12  10   0       2013.98       2151.20       112.14 o                         
 -11  10   0        226.82        166.11        61.48 o                         
 -10  10   0        670.07        755.51        34.81 o                         
  -9  10   0      13998.86      13743.10       229.93 o                         
  -8  10   0      17621.60      18036.73       475.92 o                         
  -7  10   0        287.39        297.20        58.11 o                         
  -6  10   0      17840.21      18070.62       269.88 o                         
  -5  10   0       1094.30       1106.48        76.13 o                         
  -4  10   0      50871.23      51628.43       342.87 o                         
  -3  10   0       8506.76       8315.68       110.38 o                         
  -2  10   0       1253.31       1181.52        50.76 o                         
  -1  10   0       4540.32       4811.09       120.92 o                         
   0  10   0      14956.35      15853.29       250.21 o                         
   1  10   0      10382.78      11665.05       183.91 o                         
   2  10   0        352.36        298.67        30.63 o                         
   3  10   0        125.89         83.00        26.80 o                         
   4  10   0        254.41        282.23        49.28 o                         
   5  10   0       1338.50       1542.38        95.39 o                         
   6  10   0       2334.04       2387.76        65.21 o                         
   7  10   0       1769.22       1706.14        63.82 o                         
   8  10   0       1596.42       1544.16        71.93 o                         
   9  10   0       6307.43       6446.39       136.78 o                         
  10  10   0       1268.99       1244.15        69.96 o                         
  11  10   0         81.91        108.38        37.01 o                         
  12  10   0       1165.88       1246.00        53.00 o                         
  13  10   0       1239.15       1163.04        35.91 o                         
  14  10   0       3768.35       3684.13        73.79 o                         
 -17  11   0        335.59        355.95        41.80 o                         
 -16  11   0        121.87         61.19        36.91 o                         
 -15  11   0         25.04         30.82        38.36 o                         
 -14  11   0       4841.33       5043.82       169.40 o                         
 -13  11   0        126.97        138.25        48.98 o                         
 -12  11   0       7116.41       6968.77       150.34 o                         
 -11  11   0         68.16         39.85        42.52 o                         
 -10  11   0       6173.00       5927.83        88.26 o                         
  -9  11   0       3088.45       3268.95        63.44 o                         
  -8  11   0        117.38        134.72        51.29 o                         
  -7  11   0      24317.60      25609.87       322.30 o                         
  -6  11   0       4464.22       4757.12       153.06 o                         
  -5  11   0      13073.27      13028.69       239.10 o                         
  -4  11   0       4542.03       4444.37       108.19 o                         
  -3  11   0        627.80        565.17        39.64 o                         
  -2  11   0       3347.89       3658.34        97.34 o                         
  -1  11   0        185.70        232.22        28.91 o                         
   0  11   0      10443.31      10729.46       146.34 o                         
   1  11   0       2144.46       1802.00        74.13 o                         
   2  11   0      13641.91      13120.82       190.18 o                         
   3  11   0       7200.95       7067.23       217.29 o                         
   4  11   0       4004.51       3757.54       140.33 o                         
   5  11   0       8103.67       8247.84       111.78 o                         
   6  11   0          3.43          2.46        25.81 o                         
   7  11   0        541.72        409.49        38.86 o                         
   8  11   0       7189.17       7483.82       132.73 o                         
   9  11   0       2201.57       2205.06        85.59 o                         
  10  11   0        470.45        531.96        42.84 o                         
  11  11   0        737.71        703.56        42.72 o                         
  12  11   0       2529.19       2651.97        67.81 o                         
  13  11   0       5368.94       5479.72        77.27 o                         
  14  11   0         73.11         43.59        14.87 o                         
 -17  12   0         24.87        -27.43        49.22 o                         
 -16  12   0         44.64         47.74        36.78 o                         
 -15  12   0        411.00        407.91        47.70 o                         
 -14  12   0       3740.35       4324.55       154.54 o                         
 -13  12   0       4852.48       5039.84       135.90 o                         
 -12  12   0        125.12        174.17        48.03 o                         
 -11  12   0       2750.28       2648.35        84.87 o                         
 -10  12   0        610.13        778.73        38.83 o                         
  -9  12   0       3005.97       3059.56        72.57 o                         
  -8  12   0       3414.59       3431.95        69.54 o                         
  -7  12   0       1584.56       1564.27        49.09 o                         
  -6  12   0         48.52        -57.37        57.37 o                         
  -5  12   0      15902.37      15434.60       271.53 o                         
  -4  12   0      14497.73      13682.72       187.46 o                         
  -3  12   0       4050.12       4278.84        98.44 o                         
  -2  12   0       2201.36       2015.88        66.84 o                         
  -1  12   0      10199.47      10165.35       135.32 o                         
   0  12   0      11737.34      12163.79       153.42 o                         
   1  12   0       4705.33       4443.50       181.73 o                         
   2  12   0         68.03         10.25        56.54 o                         
   3  12   0        415.64        418.29        31.82 o                         
   4  12   0       1217.08       1189.76        42.99 o                         
   5  12   0       3818.65       3968.39        69.81 o                         
   6  12   0       2284.36       2195.98        54.57 o                         
   7  12   0       4838.26       5077.47        94.11 o                         
   8  12   0        552.93        532.50        44.14 o                         
   9  12   0       3735.71       3834.57        79.85 o                         
  10  12   0        652.00        673.88        42.10 o                         
  11  12   0       1324.71       1371.26        53.91 o                         
  12  12   0        980.49        968.72        40.50 o                         
  13  12   0       2089.92       2043.03        59.06 o                         
 -17  13   0         16.80         25.60        35.51 o                         
 -16  13   0         19.40         26.66        31.68 o                         
 -15  13   0       1815.75       1964.22        83.61 o                         
 -14  13   0       7117.20       7510.09       219.40 o                         
 -13  13   0        228.24        246.80        50.17 o                         
 -12  13   0       2104.77       2008.50        95.05 o                         
 -11  13   0       1612.47       1633.26        75.99 o                         
 -10  13   0       3523.04       3558.18        76.57 o                         
  -9  13   0        249.40        242.93        30.50 o                         
  -8  13   0         85.82         64.14        22.82 o                         
  -7  13   0       1150.58       1122.32        46.59 o                         
  -6  13   0      18530.04      18190.23       166.94 o                         
  -5  13   0       1252.13       1196.19        64.80 o                         
  -4  13   0        454.68        347.85        55.56 o                         
  -3  13   0       2936.96       2788.28        84.23 o                         
  -2  13   0        227.63        121.66        40.75 o                         
  -1  13   0       1118.40       1379.86        63.95 o                         
   0  13   0       1066.52       1102.09        58.26 o                         
   1  13   0       1462.49       1297.34        45.94 o                         
   2  13   0       3970.32       4084.76        72.36 o                         
   3  13   0        276.97        264.52        26.38 o                         
   4  13   0       3951.30       4027.43        89.99 o                         
   5  13   0        579.38        559.93        43.94 o                         
   6  13   0        123.14        113.03        29.19 o                         
   7  13   0       6777.09       6855.23       107.77 o                         
   8  13   0       4685.49       4992.41        90.51 o                         
   9  13   0        802.81        837.17        52.01 o                         
  10  13   0        239.27        216.49        35.03 o                         
  11  13   0         44.90         31.48        25.00 o                         
  12  13   0       3451.53       3686.90        55.64 o                         
 -16  14   0        871.42        541.40       345.95 o                         
 -15  14   0        679.82        541.29        73.62 o                         
 -14  14   0       3719.31       3743.68       171.56 o                         
 -13  14   0        438.78        424.06       109.63 o                         
 -12  14   0        775.89        791.61        67.54 o                         
 -11  14   0       4511.80       4283.58       107.98 o                         
 -10  14   0        778.01        726.09        47.18 o                         
  -9  14   0       3967.03       3818.24        83.98 o                         
  -8  14   0       2537.17       2512.33        64.41 o                         
  -7  14   0       3134.61       3128.51        77.75 o                         
  -6  14   0       2318.02       2305.42        61.15 o                         
  -5  14   0      20173.49      19421.39       213.17 o                         
  -4  14   0       6873.86       7123.90       109.50 o                         
  -3  14   0        319.68        296.97        33.68 o                         
  -2  14   0        268.86        320.95        25.75 o                         
  -1  14   0       1117.91       1041.39        41.01 o                         
   0  14   0       4385.81       4453.51        76.03 o                         
   1  14   0       3032.96       3191.73        59.52 o                         
   2  14   0        690.94        650.22        34.65 o                         
   3  14   0        386.14        442.65        32.46 o                         
   4  14   0       1909.03       1834.60        59.50 o                         
   5  14   0        463.71        447.17        39.04 o                         
   6  14   0       7363.98       7604.38       112.42 o                         
   7  14   0       1696.80       1870.95        59.49 o                         
   8  14   0         19.58         35.47        29.88 o                         
   9  14   0       3331.75       3216.59       106.01 o                         
  10  14   0          9.93          8.18        23.00 o                         
  11  14   0       1544.01       1539.05        40.20 o                         
  12  14   0        374.35        324.57        27.08 o                         
 -16  15   0         76.30         72.81        41.57 o                         
 -15  15   0       3359.21       1599.67      1858.21 o                         
 -14  15   0       1989.62       1940.73        92.64 o                         
 -13  15   0       2187.18       2132.46        83.62 o                         
 -12  15   0        178.72         60.80        68.38 o                         
 -11  15   0       7142.79       7220.83       164.32 o                         
 -10  15   0       9049.27       8854.98       143.43 o                         
  -9  15   0       2978.41       2616.23        72.08 o                         
  -8  15   0        389.39        446.55        37.22 o                         
  -7  15   0       2307.17       2265.73        65.32 o                         
  -6  15   0      11038.83      11374.55       165.97 o                         
  -5  15   0        182.03         94.46        38.04 o                         
  -4  15   0         63.55         35.05        22.49 o                         
  -3  15   0        544.44        487.39        33.18 o                         
  -2  15   0       2002.03       2104.98        58.45 o                         
  -1  15   0        812.68        880.54        45.09 o                         
   0  15   0       2804.17       2691.28        68.01 o                         
   1  15   0       1766.94       1921.56        48.93 o                         
   2  15   0        694.04        720.58        38.24 o                         
   3  15   0       4303.53       4255.17        81.05 o                         
   4  15   0        718.93        796.89        41.20 o                         
   5  15   0       4207.76       4211.06        85.40 o                         
   6  15   0        975.73       1096.97        48.18 o                         
   7  15   0        457.78        478.04        35.81 o                         
   8  15   0       2144.67       2354.33        64.93 o                         
   9  15   0          2.05          8.07        21.86 o                         
  10  15   0        196.07        151.77        20.44 o                         
  11  15   0       1454.39       1371.16        33.52 o                         
 -16  16   0       2294.04       2237.12        89.62 o                         
 -15  16   0        689.62        800.80        76.74 o                         
 -14  16   0       1814.05       2151.84        99.24 o                         
 -13  16   0         87.70         77.72        36.11 o                         
 -12  16   0        972.10       1006.72        59.48 o                         
 -11  16   0        296.09        240.17        40.40 o                         
 -10  16   0       3174.86       3314.43        85.00 o                         
  -9  16   0       3115.09       3235.64        89.70 o                         
  -8  16   0        211.20        137.31        29.68 o                         
  -7  16   0        779.75        721.44        42.52 o                         
  -6  16   0       9077.44       8849.48       133.16 o                         
  -5  16   0      10872.75      11329.61       138.60 o                         
  -4  16   0       1709.63       1437.28        60.04 o                         
  -3  16   0        157.80        142.90        33.12 o                         
  -2  16   0        238.88        313.87        34.84 o                         
  -1  16   0        111.84         37.04        26.61 o                         
   0  16   0       2219.60       2418.28        69.73 o                         
   1  16   0       5863.19       5972.19       111.87 o                         
   2  16   0       7469.71       7591.00       113.77 o                         
   3  16   0       2045.08       2181.61        60.65 o                         
   4  16   0       1253.04       1204.22        47.35 o                         
   5  16   0         19.42         34.79        26.51 o                         
   6  16   0       8613.23       8959.92       113.32 o                         
   7  16   0       1803.30       1741.82        48.49 o                         
   8  16   0        170.48        142.57        20.97 o                         
   9  16   0         30.09         32.23        17.92 o                         
  10  16   0       3903.30       3895.37        95.00 o                         
 -15  17   0       1676.76       1774.92        92.02 o                         
 -14  17   0        251.66        179.24        58.61 o                         
 -13  17   0         68.00         74.12        33.35 o                         
 -12  17   0       1457.79       1569.60        85.83 o                         
 -11  17   0       4753.88       4714.45       119.51 o                         
 -10  17   0       3742.19       3759.24        99.72 o                         
  -9  17   0        711.32        696.21        47.67 o                         
  -8  17   0        176.45        160.56        26.88 o                         
  -7  17   0       1994.23       2110.43        66.45 o                         
  -6  17   0        850.94        835.53        48.91 o                         
  -5  17   0         72.16         84.89        30.08 o                         
  -4  17   0         50.29         70.75        28.88 o                         
  -3  17   0       2150.14       2073.83        67.10 o                         
  -2  17   0        331.39        275.18        32.42 o                         
  -1  17   0          1.51        -29.66        29.66 o                         
   0  17   0       1001.23       1066.47        51.24 o                         
   1  17   0       1243.81       1349.86        66.54 o                         
   2  17   0        215.08        218.85        34.14 o                         
   3  17   0       4073.88       4150.41        92.01 o                         
   4  17   0        362.04        331.83        36.77 o                         
   5  17   0       1930.80       1983.71        61.03 o                         
   6  17   0       1123.25       1236.18        47.69 o                         
   7  17   0       2545.99       2688.98        54.69 o                         
   8  17   0        394.92        383.68        29.01 o                         
   9  17   0       1133.78       1104.53        42.83 o                         
 -14  18   0        198.65        225.46        49.74 o                         
 -13  18   0       1996.03       1879.09       388.98 o                         
 -12  18   0       1522.58       1238.56       253.07 o                         
 -11  18   0        248.49        115.66        50.95 o                         
 -10  18   0       2244.83       2405.11       156.23 o                         
  -9  18   0         95.20         84.52        30.87 o                         
  -8  18   0        717.74        786.83        40.29 o                         
  -7  18   0        177.40         88.02        23.77 o                         
  -6  18   0       1044.26       1043.11        49.50 o                         
  -5  18   0        335.44        285.49        36.53 o                         
  -4  18   0         71.02         73.63        29.87 o                         
  -3  18   0       1109.98       1121.50        50.81 o                         
  -2  18   0         85.49         33.42        33.36 o                         
  -1  18   0        362.20        306.60        38.72 o                         
   0  18   0        295.54        332.57        36.67 o                         
   1  18   0        437.50        461.10        45.41 o                         
   2  18   0       2254.39       2355.11        80.68 o                         
   3  18   0        564.96        605.40        44.07 o                         
   4  18   0         24.74         11.53        27.23 o                         
   5  18   0       4451.38       4599.83        89.02 o                         
   6  18   0       2724.30       2814.66        60.01 o                         
   7  18   0        207.82         81.78        56.45 o                         
   8  18   0        441.38        486.78        43.89 o                         
 -14  19   0        480.75        378.68        41.20 o                         
 -13  19   0        365.51        353.70        54.68 o                         
 -12  19   0       2473.19       2432.38       401.25 o                         
 -11  19   0       7380.74       6591.45       153.11 o                         
 -10  19   0        835.85        834.23        95.42 o                         
  -9  19   0        366.39        385.24        31.89 o                         
  -8  19   0        116.31         52.74        24.51 o                         
  -7  19   0        390.84        375.05        33.91 o                         
  -6  19   0         73.23         29.60        22.77 o                         
  -5  19   0        366.34        330.02        34.91 o                         
  -4  19   0       1875.42       1724.52        59.31 o                         
  -3  19   0       2906.22       3026.20        83.53 o                         
  -2  19   0       2476.88       2488.02        76.68 o                         
  -1  19   0         11.55        -10.35        27.45 o                         
   0  19   0       1333.05       1364.54        57.31 o                         
   1  19   0        118.61        152.45        40.43 o                         
   2  19   0       1176.78       1065.28        61.74 o                         
   3  19   0        241.92        191.28        37.95 o                         
   4  19   0       3339.34       3469.41        88.85 o                         
   5  19   0       1786.83       1899.92        56.60 o                         
   6  19   0         14.65         -8.34        17.98 o                         
   7  19   0        399.92        369.25        38.01 o                         
 -13  20   0       1582.70       1370.27        70.29 o                         
 -12  20   0       2039.47       2026.47       101.41 o                         
 -11  20   0          4.09         70.14        22.73 o                         
 -10  20   0        991.07        917.12        54.07 o                         
  -9  20   0        207.24        219.66        42.84 o                         
  -8  20   0       1341.36       1347.29        49.00 o                         
  -7  20   0        433.29        424.11        33.70 o                         
  -6  20   0         87.73         55.42        26.78 o                         
  -5  20   0        512.33        551.40        38.04 o                         
  -4  20   0        157.47        152.06        30.09 o                         
  -3  20   0          3.55         -4.92        30.02 o                         
  -2  20   0         41.23         56.41        32.22 o                         
  -1  20   0        387.91        399.71        39.60 o                         
   0  20   0         71.97         34.08        27.21 o                         
   1  20   0        883.31        952.25        55.80 o                         
   2  20   0        376.28        365.60        40.63 o                         
   3  20   0        318.70        311.04        36.71 o                         
   4  20   0         32.12         31.65        22.87 o                         
   5  20   0       3548.11       3607.96        71.01 o                         
   6  20   0       1964.67       1924.87        92.64 o                         
 -11  21   0       1310.74       1354.00        60.38 o                         
 -10  21   0        202.27         46.34        54.89 o                         
  -9  21   0        112.86        142.04        40.85 o                         
  -8  21   0       1097.35       1137.71        50.58 o                         
  -7  21   0        572.48        556.79        49.62 o                         
  -6  21   0          3.71         23.33        23.97 o                         
  -5  21   0        327.90        330.29        28.19 o                         
  -4  21   0        615.42        563.79        35.91 o                         
  -3  21   0        223.41        210.74        27.62 o                         
  -2  21   0          1.90          9.00        23.33 o                         
  -1  21   0       1043.76       1075.60        59.17 o                         
   0  21   0       3461.28       3537.95       104.09 o                         
   1  21   0        433.43        427.20        36.12 o                         
   2  21   0        609.52        565.27        36.93 o                         
   3  21   0        781.96        804.50        36.95 o                         
   4  21   0       6044.96       5996.96       122.80 o                         
   5  21   0        733.02        652.78        53.18 o                         
 -10  22   0         27.35         42.77        21.09 o                         
  -9  22   0       1163.52       1171.84       110.19 o                         
  -8  22   0       1285.09       1310.66        58.59 o                         
  -7  22   0         13.80         17.24        16.31 o                         
  -6  22   0        721.72        733.29        42.28 o                         
  -5  22   0         20.29         20.40        16.50 o                         
  -4  22   0         57.19         21.54        19.84 o                         
  -3  22   0         26.51         36.00        22.64 o                         
  -2  22   0        681.33        717.41        42.17 o                         
  -1  22   0       1754.42       1681.71        56.30 o                         
   0  22   0        329.65        361.09        29.76 o                         
   1  22   0       2156.00       2145.06        77.00 o                         
   2  22   0          9.32         31.29        21.06 o                         
   3  22   0        135.50        102.31        24.23 o                         
  -8  23   0        802.82        846.33        72.65 o                         
  -7  23   0         18.99         -8.69        23.10 o                         
  -6  23   0          6.90        -18.61        18.61 o                         
  -5  23   0        872.87        826.47        40.52 o                         
  -4  23   0         11.46         26.95        16.70 o                         
  -3  23   0         12.41          6.76        15.73 o                         
  -2  23   0        109.88        134.77        19.59 o                         
  -1  23   0       2964.67       2790.63        79.95 o                         
   0  23   0        862.19        849.64        54.46 o                         
  -1 -23   1       2149.50       1959.83        53.70 o                         
   0 -23   1        135.24        127.91        20.38 o                         
   1 -23   1         19.91         25.97        19.45 o                         
   2 -23   1         22.25         27.95        20.16 o                         
   3 -23   1         12.95         -0.91        18.33 o                         
   4 -23   1          8.97          7.98        16.80 o                         
   5 -23   1          6.25         -8.47        14.13 o                         
   6 -23   1        335.14        411.34        24.53 o                         
   7 -23   1         30.60         20.15        19.51 o                         
   8 -23   1       1033.21        985.83        82.29 o                         
   9 -23   1        285.51        226.48        41.05 o                         
  -3 -22   1        407.45        384.48        30.93 o                         
  -2 -22   1        502.41        500.23        31.44 o                         
  -1 -22   1        202.12        201.26        32.96 o                         
   0 -22   1        309.67        292.66        31.62 o                         
   1 -22   1         76.48         38.36        26.96 o                         
   2 -22   1        416.03        442.14        33.25 o                         
   3 -22   1        205.10        200.89        28.28 o                         
   4 -22   1       1374.59       1332.22        42.05 o                         
   5 -22   1        963.29       1035.44        37.76 o                         
   6 -22   1         58.50         47.51        20.37 o                         
   7 -22   1       1080.22       1075.43        41.45 o                         
   8 -22   1       1187.53       1063.62        79.77 o                         
   9 -22   1       1353.17       1245.90        43.27 o                         
  10 -22   1          3.70          9.43        20.49 o                         
  -5 -21   1        543.79        528.24        38.83 o                         
  -4 -21   1        194.32        174.12        22.82 o                         
  -3 -21   1        261.88        242.75        32.32 o                         
  -2 -21   1       1361.08       1329.31        54.51 o                         
  -1 -21   1        249.96        245.60        40.95 o                         
   0 -21   1          3.85         -2.20        37.06 o                         
   1 -21   1        841.68        932.09        47.30 o                         
   2 -21   1        608.48        600.80        40.19 o                         
   3 -21   1          4.33         20.82        27.82 o                         
   4 -21   1          7.18         34.44        29.09 o                         
   5 -21   1        617.44        703.50        38.62 o                         
   6 -21   1       2550.53       2777.49        62.95 o                         
   7 -21   1          2.97         51.01        23.03 o                         
   8 -21   1        994.51        934.73        49.96 o                         
   9 -21   1        567.74        569.18        62.48 o                         
  10 -21   1       1822.72       1936.06        98.41 o                         
  11 -21   1         40.69         43.25        27.84 o                         
  -6 -20   1        102.35         82.00        23.19 o                         
  -5 -20   1         94.83         98.26        24.75 o                         
  -4 -20   1         43.53          8.01        24.20 o                         
  -3 -20   1       1126.88       1026.08        53.26 o                         
  -2 -20   1        628.86        711.25        49.12 o                         
  -1 -20   1        655.33        689.87        51.09 o                         
   0 -20   1        876.25        929.80        54.09 o                         
   1 -20   1        983.00        978.31        50.73 o                         
   2 -20   1         25.42         17.61        30.44 o                         
   3 -20   1        124.18         98.86        30.32 o                         
   4 -20   1        309.77        314.56        36.80 o                         
   5 -20   1        204.35        258.81        32.07 o                         
   6 -20   1        433.02        531.39        36.56 o                         
   7 -20   1        634.89        701.40        40.84 o                         
   8 -20   1        333.66        337.56        31.98 o                         
   9 -20   1        398.82        481.08        47.96 o                         
  10 -20   1       3382.58       3267.87        97.30 o                         
  11 -20   1       2572.44       2601.96       116.84 o                         
  12 -20   1         25.65          3.87        21.42 o                         
  13 -20   1        718.58        630.91        49.89 o                         
  -7 -19   1        845.30        746.28        42.11 o                         
  -6 -19   1       1273.22       1313.52        52.74 o                         
  -5 -19   1        824.06        837.48        45.44 o                         
  -4 -19   1         56.78         22.33        26.80 o                         
  -3 -19   1         30.69         32.63        26.92 o                         
  -2 -19   1        479.78        466.67        46.26 o                         
  -1 -19   1         30.25         18.22        32.21 o                         
   0 -19   1        134.69        118.79        26.15 o                         
   1 -19   1       1496.91       1559.34        64.37 o                         
   2 -19   1       1442.27       1370.01        62.06 o                         
   3 -19   1        234.89        254.65        39.66 o                         
   4 -19   1        609.04        569.43        41.22 o                         
   5 -19   1       2125.50       2190.87        64.43 o                         
   6 -19   1        327.83        374.87        36.61 o                         
   7 -19   1         52.44         15.71        26.44 o                         
   8 -19   1        194.54        164.10        25.31 o                         
   9 -19   1       4067.04       4091.07        90.33 o                         
  10 -19   1       5145.50       5415.02       126.06 o                         
  11 -19   1        112.99        126.65        32.70 o                         
  12 -19   1       1171.40       1006.10        81.14 o                         
  13 -19   1         95.10         46.98        37.41 o                         
  -9 -18   1          3.06         -7.07        27.64 o                         
  -8 -18   1       2016.28       2059.64        96.95 o                         
  -7 -18   1       1658.61       1579.60        49.54 o                         
  -6 -18   1       1261.10       1353.48        53.42 o                         
  -5 -18   1        212.94        175.38        31.25 o                         
  -4 -18   1        175.27        181.41        34.80 o                         
  -3 -18   1       2646.70       2838.82        81.80 o                         
  -2 -18   1          4.46        -12.34        28.26 o                         
  -1 -18   1       1705.95       1808.13        54.88 o                         
   0 -18   1        346.35        312.58        36.27 o                         
   1 -18   1        469.11        509.77        45.36 o                         
   2 -18   1        187.44        153.44        38.32 o                         
   3 -18   1       1152.83       1077.09        56.25 o                         
   4 -18   1        320.61        280.26        38.62 o                         
   5 -18   1        942.23        882.71        48.98 o                         
   6 -18   1        522.63        600.24        44.53 o                         
   7 -18   1        164.66        173.30        29.81 o                         
   8 -18   1       2731.45       2957.16        69.12 o                         
   9 -18   1        554.23        526.22        44.32 o                         
  10 -18   1       5370.08       5452.00       109.97 o                         
  11 -18   1       5271.36       5056.85       227.97 o                         
  12 -18   1         22.18         30.55        26.98 o                         
  13 -18   1        836.13        782.15        83.44 o                         
  14 -18   1        469.76        492.60        57.21 o                         
 -10 -17   1        153.31         95.99        32.16 o                         
  -9 -17   1        957.66        882.86        43.56 o                         
  -8 -17   1         28.82         24.09        20.71 o                         
  -7 -17   1        700.41        656.74        33.45 o                         
  -6 -17   1        455.30        427.91        34.70 o                         
  -5 -17   1       3868.40       4038.99        85.12 o                         
  -4 -17   1        127.16         96.61        32.21 o                         
  -3 -17   1       3326.93       3214.58        82.37 o                         
  -2 -17   1        246.88        253.17        34.06 o                         
  -1 -17   1        752.33        720.75        41.12 o                         
   0 -17   1       2311.42       2350.71        69.22 o                         
   1 -17   1         33.02         27.05        31.96 o                         
   2 -17   1        908.99        748.41        51.28 o                         
   3 -17   1          4.27         27.13        28.99 o                         
   4 -17   1       1311.50       1225.11        54.08 o                         
   5 -17   1       5241.89       5039.61        96.79 o                         
   6 -17   1       1190.52       1086.42        47.99 o                         
   7 -17   1       1196.84       1467.88        55.69 o                         
   8 -17   1        545.58        436.79        35.61 o                         
   9 -17   1      17772.82      18030.16       309.91 o                         
  10 -17   1       2552.85       2439.87        73.27 o                         
  11 -17   1        326.53        246.87        41.88 o                         
  12 -17   1        272.31        301.36        50.84 o                         
  13 -17   1        190.29        145.08        29.66 o                         
  14 -17   1        967.90       1071.88        89.84 o                         
  15 -17   1        443.91        380.00        50.20 o                         
 -10 -16   1        446.98        415.54        22.51 o                         
  -9 -16   1        214.02        141.10        26.18 o                         
  -8 -16   1        975.68       1055.24        37.50 o                         
  -7 -16   1        782.85        780.88        41.18 o                         
  -6 -16   1        151.34        146.83        29.59 o                         
  -5 -16   1        578.40        580.31        39.41 o                         
  -4 -16   1       1814.15       1849.54        56.79 o                         
  -3 -16   1        922.34        925.31        43.69 o                         
  -2 -16   1        130.17        123.53        28.57 o                         
  -1 -16   1       3300.25       3461.03        74.56 o                         
   0 -16   1        117.15         88.24        24.90 o                         
   1 -16   1        201.95        215.02        36.13 o                         
   2 -16   1         30.74         73.89        30.39 o                         
   3 -16   1       2966.32       2852.36        74.27 o                         
   4 -16   1       2303.15       2383.07        66.77 o                         
   5 -16   1        306.60        345.85        57.51 o                         
   6 -16   1       7348.44       7376.87       123.12 o                         
   7 -16   1       1463.40       1327.80        56.19 o                         
   8 -16   1       3198.68       3642.17        86.95 o                         
   9 -16   1        487.13        383.91        60.09 o                         
  10 -16   1       5322.41       5260.53       142.10 o                         
  11 -16   1        785.40        677.33        48.62 o                         
  12 -16   1        709.57        686.73        96.97 o                         
  13 -16   1         91.57         53.21        32.46 o                         
  14 -16   1       2407.91       2315.46       136.63 o                         
  15 -16   1       2269.87       2512.41       120.70 o                         
 -11 -15   1        160.79        152.23        15.31 o                         
 -10 -15   1       1260.09       1198.25        39.47 o                         
  -9 -15   1       3795.34       3839.92        68.17 o                         
  -8 -15   1         14.01        -22.72        22.72 o                         
  -7 -15   1          6.94         13.61        28.43 o                         
  -6 -15   1        178.15        176.03        31.70 o                         
  -5 -15   1       2513.81       2591.80        69.50 o                         
  -4 -15   1        459.58        459.43        34.78 o                         
  -3 -15   1         31.47         34.17        25.53 o                         
  -2 -15   1       1079.41       1159.91        44.58 o                         
  -1 -15   1        488.25        527.08        30.17 o                         
   0 -15   1        257.42        240.11        28.03 o                         
   1 -15   1       4318.45       4659.40        90.88 o                         
   2 -15   1       8522.30       8711.01       119.43 o                         
   3 -15   1        419.61        448.61        39.90 o                         
   4 -15   1       7004.35       6958.68       113.79 o                         
   5 -15   1      14126.88      13759.29       172.76 o                         
   6 -15   1       1011.10        982.73        52.15 o                         
   7 -15   1       1449.76       1481.29        53.84 o                         
   8 -15   1       8039.30       7865.17       118.49 o                         
   9 -15   1       5726.29       5918.29       134.90 o                         
  10 -15   1        448.00        464.56        52.76 o                         
  11 -15   1       2590.38       2538.28       100.67 o                         
  12 -15   1        178.25        173.11        44.67 o                         
  13 -15   1       2968.27       3074.20       185.82 o                         
  14 -15   1       1039.91       1053.96        52.69 o                         
  15 -15   1        166.35        118.30        24.13 o                         
  16 -15   1         30.60         30.10        37.38 o                         
 -12 -14   1        827.34        785.07        24.74 o                         
 -11 -14   1        245.13        221.81        23.01 o                         
 -10 -14   1         16.96         31.29        23.80 o                         
  -9 -14   1       2647.01       2537.35        67.55 o                         
  -8 -14   1        909.41        986.90        51.95 o                         
  -7 -14   1       1143.53       1139.12        62.65 o                         
  -6 -14   1        162.29        176.93        30.64 o                         
  -5 -14   1       1550.28       1542.65        56.61 o                         
  -4 -14   1        255.85        239.02        31.79 o                         
  -3 -14   1        164.03        160.52        25.07 o                         
  -2 -14   1       2822.16       2842.48        58.81 o                         
  -1 -14   1       9231.68       9038.10        96.38 o                         
   0 -14   1       2197.85       2199.90        53.67 o                         
   1 -14   1       1709.18       1700.07        60.56 o                         
   2 -14   1        967.67        855.23        47.87 o                         
   3 -14   1       5550.80       4995.08       102.75 o                         
   4 -14   1       8222.74       8253.15       128.34 o                         
   5 -14   1       1373.51       1507.40        64.52 o                         
   6 -14   1       2067.89       2147.43        62.66 o                         
   7 -14   1       5958.79       5805.83        98.05 o                         
   8 -14   1       3914.44       3959.16        83.59 o                         
   9 -14   1        551.83        533.27        38.03 o                         
  10 -14   1       2150.48       2031.10        77.02 o                         
  11 -14   1       1556.40       1422.68        96.39 o                         
  12 -14   1       1147.23       1219.69        95.51 o                         
  13 -14   1        272.02        220.66        78.86 o                         
  14 -14   1       3652.03       3977.54       134.43 o                         
  15 -14   1          1.66         10.03        31.42 o                         
  16 -14   1       1742.96       1713.03       151.81 o                         
 -13 -13   1        904.53        830.40        31.83 o                         
 -12 -13   1        833.05        781.18        31.00 o                         
 -11 -13   1         33.11         29.80        25.44 o                         
 -10 -13   1       3880.85       4117.73        89.85 o                         
  -9 -13   1       2538.66       2522.80        70.89 o                         
  -8 -13   1       2495.73       2734.68        71.88 o                         
  -7 -13   1       3143.93       3228.90        84.07 o                         
  -6 -13   1        550.57        530.73        38.93 o                         
  -5 -13   1        613.35        617.81        39.01 o                         
  -4 -13   1        440.82        407.79        32.81 o                         
  -3 -13   1       3759.50       3659.42        74.18 o                         
  -2 -13   1       4555.58       4486.12        66.16 o                         
  -1 -13   1       1783.34       1701.11        94.26 o                         
   0 -13   1       6477.60       6994.78       205.83 o                         
   1 -13   1        344.85        322.88        38.84 o                         
   2 -13   1       3215.79       3192.58        98.28 o                         
   3 -13   1        271.71        419.93        70.82 o                         
   4 -13   1      11049.52      10624.74       250.29 o                         
   5 -13   1       7178.01       7250.65       171.45 o                         
   6 -13   1       3561.92       3353.12        76.05 o                         
   7 -13   1         72.63         83.79        26.88 o                         
   8 -13   1       8202.68       8140.55       105.58 o                         
   9 -13   1       5131.52       5338.31        86.21 o                         
  10 -13   1        331.88        287.55        35.11 o                         
  11 -13   1       5026.33       4955.69       103.74 o                         
  12 -13   1       3270.95       3206.08       113.81 o                         
  13 -13   1       6186.96       5977.88       272.88 o                         
  14 -13   1        356.59        361.14        56.24 o                         
  15 -13   1         46.68         55.59        41.13 o                         
  16 -13   1        646.47        673.44        50.77 o                         
 -13 -12   1       3210.01       3233.46        56.43 o                         
 -12 -12   1        149.96        179.30        26.58 o                         
 -11 -12   1       2952.19       2988.44        78.15 o                         
 -10 -12   1        288.84        274.19        31.93 o                         
  -9 -12   1       1165.38       1183.52        47.23 o                         
  -8 -12   1         44.90          5.34        28.95 o                         
  -7 -12   1         46.60         60.40        25.55 o                         
  -6 -12   1          0.73          5.62        18.97 o                         
  -5 -12   1        299.11        338.73        29.13 o                         
  -4 -12   1         99.42        128.60        26.38 o                         
  -3 -12   1        940.15        816.70       129.34 o                         
  -2 -12   1      11462.74      11608.46       249.63 o                         
  -1 -12   1       9968.19      10182.62       162.93 o                         
   0 -12   1        115.71        107.49        38.24 o                         
   1 -12   1         11.36         46.19        38.11 o                         
   2 -12   1       1981.62       1358.40        58.70 o                         
   3 -12   1       7813.73       7091.20       155.27 o                         
   4 -12   1       3512.34       3488.16       114.33 o                         
   5 -12   1       8470.36       8731.05       166.51 o                         
   6 -12   1       1227.40       1043.20        70.74 o                         
   7 -12   1      10424.74       9876.42       147.76 o                         
   8 -12   1        280.36        295.68        23.27 o                         
   9 -12   1        574.91        547.10        36.92 o                         
  10 -12   1       3770.52       3755.61        83.62 o                         
  11 -12   1       1541.29       1546.15        64.10 o                         
  12 -12   1       4642.15       4954.06       142.23 o                         
  13 -12   1        295.85        289.08        54.62 o                         
  14 -12   1        972.74        771.07        64.43 o                         
  15 -12   1        837.34        899.07        75.71 o                         
  16 -12   1         21.19         -0.92        38.26 o                         
  17 -12   1        114.05         67.56        32.30 o                         
 -14 -11   1       5196.18       5255.00        79.91 o                         
 -13 -11   1         29.94         32.74        23.00 o                         
 -12 -11   1       1294.71       1438.42        48.37 o                         
 -11 -11   1        788.73        741.21        42.33 o                         
 -10 -11   1       4674.09       4503.31        98.98 o                         
  -9 -11   1        775.21        720.88        50.95 o                         
  -8 -11   1         19.12         38.59        39.94 o                         
  -7 -11   1       3406.83       3280.27       101.89 o                         
  -6 -11   1       1885.03       1842.29        55.63 o                         
  -5 -11   1        661.37        582.97        39.33 o                         
  -4 -11   1       2829.00       2886.04       128.13 o                         
  -3 -11   1       6750.70       6539.98       132.15 o                         
  -2 -11   1       5157.18       4846.54       155.70 o                         
  -1 -11   1       5427.42       6081.35       174.57 o                         
   0 -11   1         94.08        233.05        44.32 o                         
   1 -11   1       5402.52       5022.12        98.72 o                         
   2 -11   1      12783.53      12623.99       145.76 o                         
   3 -11   1       4851.10       4690.35       106.40 o                         
   4 -11   1      28161.57      28769.91       273.96 o                         
   5 -11   1       3294.24       3330.70       119.90 o                         
   6 -11   1      24718.22      25288.27       311.14 o                         
   7 -11   1       1597.23       1697.96       115.36 o                         
   8 -11   1       8035.93       8456.05       158.61 o                         
   9 -11   1        791.14        734.13        32.30 o                         
  10 -11   1       1069.61       1156.50        42.59 o                         
  11 -11   1         16.89         43.38        28.90 o                         
  12 -11   1       3662.00       3392.10       104.23 o                         
  13 -11   1       2110.23       2289.44       108.92 o                         
  14 -11   1        203.78         99.53        93.10 o                         
  15 -11   1       1170.76       1410.72        94.25 o                         
  16 -11   1       1414.50       1486.05       190.82 o                         
  17 -11   1         10.99         18.03        38.17 o                         
 -14 -10   1         44.40         32.54        16.95 o                         
 -13 -10   1        377.25        321.20        24.83 o                         
 -12 -10   1        717.37        712.65        44.48 o                         
 -11 -10   1       3078.96       3323.56        94.54 o                         
 -10 -10   1       1481.93       1391.69        62.35 o                         
  -9 -10   1         20.57         -0.50        36.46 o                         
  -8 -10   1          5.30         32.33        29.73 o                         
  -7 -10   1        148.53        180.80        33.19 o                         
  -6 -10   1        234.01        216.14        28.57 o                         
  -5 -10   1       1295.22       1251.48        82.30 o                         
  -4 -10   1         15.79         44.53        41.04 o                         
  -3 -10   1       2753.80       2861.20       154.42 o                         
  -2 -10   1      20199.29      19943.42       180.68 o                         
  -1 -10   1       1530.65       1851.38       127.60 o                         
   0 -10   1       2687.85       3114.96        97.21 o                         
   1 -10   1        895.61        958.26        63.06 o                         
   2 -10   1       7713.67       6444.74       148.29 o                         
   3 -10   1       4287.38       3330.53        75.35 o                         
   4 -10   1      12738.46      13488.51       225.34 o                         
   5 -10   1       1647.06       1416.31        85.37 o                         
   6 -10   1      22914.13      24552.66       290.34 o                         
   7 -10   1      19485.68      19285.32       294.96 o                         
   8 -10   1        149.88        364.91        66.97 o                         
   9 -10   1       1659.21       1751.61        51.42 o                         
  10 -10   1        240.81        207.41        36.41 o                         
  11 -10   1       4641.66       4735.06       116.30 o                         
  12 -10   1        376.59        376.20        51.92 o                         
  13 -10   1          0.63        -38.25        45.52 o                         
  14 -10   1        624.79        590.18        54.60 o                         
  15 -10   1        309.01        306.83        68.88 o                         
  16 -10   1        550.93        546.32        61.00 o                         
  17 -10   1        272.03        225.12        57.12 o                         
 -15  -9   1        256.68        217.88        21.11 o                         
 -14  -9   1        639.64        600.76        40.70 o                         
 -13  -9   1       1719.43       1681.61        51.36 o                         
 -12  -9   1        405.79        408.97        68.03 o                         
 -11  -9   1       1359.60       1241.05        66.49 o                         
 -10  -9   1       1628.69       1451.05        72.60 o                         
  -9  -9   1       1609.67       1620.52        79.88 o                         
  -8  -9   1       1711.21       1650.04        74.29 o                         
  -7  -9   1       3278.97       3175.24        93.29 o                         
  -6  -9   1       2901.96       2601.27       171.93 o                         
  -5  -9   1        600.42        863.81        77.02 o                         
  -4  -9   1       4386.92       4050.02       121.20 o                         
  -3  -9   1       8592.30       8287.70       118.64 o                         
  -2  -9   1        108.22         67.05        31.64 o                         
  -1  -9   1       3141.37       3387.57        93.22 o                         
   0  -9   1       5997.67       5520.10       110.26 o                         
   1  -9   1      32790.35      32532.67       297.95 o                         
   2  -9   1       1225.02       1395.13       131.29 o                         
   3  -9   1       7975.78       7722.44       135.52 o                         
   4  -9   1        540.51        309.21        57.57 o                         
   5  -9   1      26385.26      26651.82       296.84 o                         
   6  -9   1      29780.69      30131.12       404.25 o                         
   7  -9   1        298.22        343.81        57.14 o                         
   8  -9   1       3897.15       4240.62       161.58 o                         
   9  -9   1         15.74         41.90        31.50 o                         
  10  -9   1       1035.34       1058.89        57.68 o                         
  11  -9   1        237.94        276.64        41.08 o                         
  12  -9   1         40.92         42.96        29.75 o                         
  13  -9   1         43.67         66.73        37.77 o                         
  14  -9   1          6.95        -18.12        29.74 o                         
  15  -9   1       2849.11       3211.78       101.85 o                         
  16  -9   1       1670.93       1714.77       157.43 o                         
  17  -9   1         21.25          5.98        47.16 o                         
  18  -9   1       1789.63       1867.53        90.81 o                         
 -15  -8   1       1469.38       1553.25        56.00 o                         
 -14  -8   1          3.76         -1.25        15.40 o                         
 -13  -8   1        405.74        444.41        31.73 o                         
 -12  -8   1       4986.93       5134.54        99.77 o                         
 -11  -8   1       2546.75       2638.12        84.09 o                         
 -10  -8   1       3646.73       3389.22        93.10 o                         
  -9  -8   1        196.84         99.15        45.51 o                         
  -8  -8   1        254.03        187.04        63.27 o                         
  -7  -8   1        331.04        258.81        55.62 o                         
  -6  -8   1          0.15        -30.57        47.12 o                         
  -5  -8   1       2103.37       2033.84        83.73 o                         
  -4  -8   1        208.18         61.55        39.89 o                         
  -3  -8   1       8474.29       7847.19       214.29 o                         
  -2  -8   1       4292.47       4484.68       232.50 o                         
  -1  -8   1      14059.39      15319.05       220.40 o                         
   0  -8   1      19317.72      20197.78       232.70 o                         
   1  -8   1        594.69        752.47        64.23 o                         
   2  -8   1      28134.69      27832.21       326.99 o                         
   3  -8   1      15207.79      15712.42       198.47 o                         
   4  -8   1      10679.91       9973.80       170.59 o                         
   5  -8   1       3001.20       2833.29        99.08 o                         
   6  -8   1      26169.37      27858.21       332.75 o                         
   7  -8   1      21938.02      22267.01       329.02 o                         
   8  -8   1        315.12        171.46        64.71 o                         
   9  -8   1         99.22         68.91        72.83 o                         
  10  -8   1       3999.58       3889.14        76.28 o                         
  11  -8   1      16715.95      16973.83       304.11 o                         
  12  -8   1       5504.71       5743.74       124.79 o                         
  13  -8   1       1801.09       1723.63        71.40 o                         
  14  -8   1       2805.50       2955.93        91.99 o                         
  15  -8   1        857.82       1011.69        77.49 o                         
  16  -8   1        363.31        429.79        49.03 o                         
  17  -8   1        333.38        161.77       205.61 o                         
  18  -8   1        499.34        539.86        61.17 o                         
 -16  -7   1        247.81        204.42        25.28 o                         
 -15  -7   1       1495.86       1418.92        44.81 o                         
 -14  -7   1          6.03         16.43        16.83 o                         
 -13  -7   1         90.15         51.33        33.35 o                         
 -12  -7   1        424.10        449.53        43.71 o                         
 -11  -7   1       2812.81       2630.23        74.34 o                         
 -10  -7   1        370.06        230.53        90.51 o                         
  -9  -7   1       1164.14        994.00        54.28 o                         
  -8  -7   1       3725.30       3715.84        90.77 o                         
  -7  -7   1       2379.99       2371.77       100.96 o                         
  -6  -7   1        593.73        614.82        61.85 o                         
  -5  -7   1        548.13        823.44        59.20 o                         
  -4  -7   1      24689.97      23980.10       235.73 o                         
  -3  -7   1       8296.59       7978.31       186.16 o                         
  -2  -7   1       3993.84       3947.31       136.37 o                         
  -1  -7   1        177.50        265.06        44.56 o                         
   0  -7   1       1567.92        931.18        78.07 o                         
   1  -7   1      11344.53       9709.39       151.48 o                         
   2  -7   1       9107.79       8709.50       144.10 o                         
   3  -7   1      18834.84      19716.27       212.57 o                         
   4  -7   1       1337.15       1444.63        78.56 o                         
   5  -7   1      18858.74      17602.52       242.18 o                         
   6  -7   1       3612.82       3148.92       103.17 o                         
   7  -7   1        325.29        197.84        46.03 o                         
   8  -7   1          8.67         77.66        45.58 o                         
   9  -7   1       1805.95       1709.05       130.55 o                         
  10  -7   1       2269.72       2233.80        92.73 o                         
  11  -7   1       1252.04       1180.78        45.91 o                         
  12  -7   1       1622.78       1582.75        60.09 o                         
  13  -7   1        216.82        234.63        32.89 o                         
  14  -7   1       2900.06       3087.32        92.87 o                         
  15  -7   1       1797.65       1582.51       102.97 o                         
  16  -7   1        139.03        101.28        50.61 o                         
  17  -7   1          9.33         26.35        25.22 o                         
  18  -7   1       1040.43       1107.06        78.98 o                         
 -16  -6   1       2277.26       2402.42       173.21 o                         
 -15  -6   1          9.00         22.64        12.55 o                         
 -14  -6   1          1.38         12.46        19.63 o                         
 -13  -6   1       2013.39       2010.37        66.68 o                         
 -12  -6   1       7967.35       7727.24       129.52 o                         
 -11  -6   1        473.59        494.02        48.80 o                         
 -10  -6   1         48.05         78.21        21.29 o                         
  -9  -6   1       1519.30       1489.82        50.67 o                         
  -8  -6   1       3333.88       3263.95       216.98 o                         
  -7  -6   1       2475.74       2673.58       101.09 o                         
  -6  -6   1       3988.01       3720.39       113.46 o                         
  -5  -6   1      20926.05      20112.55       278.42 o                         
  -4  -6   1         20.57         22.98        33.15 o                         
  -3  -6   1      10830.92      10892.33       192.05 o                         
  -2  -6   1       1482.47       1483.81        71.28 o                         
  -1  -6   1      47688.86      48391.32       393.37 o                         
   0  -6   1      84122.70      84206.51       505.21 o                         
   1  -6   1       1091.37       1141.64        72.93 o                         
   2  -6   1      42641.95      45744.02       293.25 o                         
   3  -6   1       5717.08       6308.29       112.62 o                         
   4  -6   1      10650.11      10601.77       190.65 o                         
   5  -6   1       3646.02       4034.19       109.82 o                         
   6  -6   1       6763.79       6503.12       133.12 o                         
   7  -6   1        157.23        159.73        49.79 o                         
   8  -6   1        782.19        699.56        65.11 o                         
   9  -6   1        814.74        973.08        88.02 o                         
  10  -6   1      12434.29      12512.98       163.60 o                         
  11  -6   1       6488.93       6440.01       140.62 o                         
  12  -6   1      10301.15      10489.61       127.05 o                         
  13  -6   1       1751.26       1983.90        68.73 o                         
  14  -6   1        517.89        485.09        42.24 o                         
  15  -6   1         10.88         46.59        26.37 o                         
  16  -6   1        159.12        153.40        41.86 o                         
  17  -6   1       2341.09       2662.31        90.03 o                         
  18  -6   1       1761.80       1894.82        92.05 o                         
 -16  -5   1        111.28        115.65        22.26 o                         
 -15  -5   1         38.38         42.54        17.76 o                         
 -14  -5   1       1041.85       1087.63        56.00 o                         
 -13  -5   1        738.13        706.46        45.10 o                         
 -12  -5   1         71.10         77.77        33.75 o                         
 -11  -5   1       1768.61       1690.42        66.58 o                         
 -10  -5   1         63.93         39.04        18.56 o                         
  -9  -5   1       1141.32       1044.82        59.99 o                         
  -8  -5   1        360.61        326.19        47.19 o                         
  -7  -5   1         11.96         15.04        44.16 o                         
  -6  -5   1       1973.86       1941.94        96.39 o                         
  -5  -5   1      15134.57      15443.30       220.89 o                         
  -4  -5   1      20661.62      18473.56       408.63 o                         
  -3  -5   1       2688.03       2217.57        95.46 o                         
  -2  -5   1      12750.26      13087.71       246.57 o                         
  -1  -5   1        471.49        670.01        59.15 o                         
   0  -5   1      13249.45      14453.63       274.19 o                         
   1  -5   1      49926.78      49220.27       389.43 o                         
   2  -5   1      59001.98      63594.69       538.27 o                         
   3  -5   1        266.02        303.84        27.01 o                         
   4  -5   1      79673.37      80927.71       471.13 o                         
   5  -5   1       3649.32       2675.57        66.70 o                         
   6  -5   1       2644.45       2236.53        77.57 o                         
   7  -5   1         96.57        -44.22        57.39 o                         
   8  -5   1       1760.14       1831.70       109.92 o                         
   9  -5   1       9817.46      10116.32       232.01 o                         
  10  -5   1       4789.70       4143.53       158.37 o                         
  11  -5   1       1232.09       1310.82        49.90 o                         
  12  -5   1        248.38        225.16        31.36 o                         
  13  -5   1         20.02        -23.77        42.96 o                         
  14  -5   1       1544.71       1827.97        73.05 o                         
  15  -5   1         14.87         -4.11        23.55 o                         
  16  -5   1       3166.41       3308.74        90.45 o                         
  17  -5   1          6.04          1.43        32.73 o                         
  18  -5   1       2226.49       2161.84        62.14 o                         
 -17  -4   1       2845.34       3010.48       123.65 o                         
 -16  -4   1       1700.69       1843.42        83.47 o                         
 -15  -4   1          0.67         34.81        23.56 o                         
 -14  -4   1       1311.81       1221.76        47.93 o                         
 -13  -4   1       1950.38       1829.93        60.95 o                         
 -12  -4   1       1991.70       2006.98        61.43 o                         
 -11  -4   1       1002.72       1079.04        43.68 o                         
 -10  -4   1       4273.75       4080.21        74.24 o                         
  -9  -4   1       4873.70       5320.33       165.77 o                         
  -8  -4   1       2173.44       2630.41        88.59 o                         
  -7  -4   1        124.50        262.58       113.56 o                         
  -6  -4   1      11996.17      11462.94       354.27 o                         
  -5  -4   1      64147.54      66315.55       571.75 o                         
  -4  -4   1       1697.40       1504.24        93.47 o                         
  -3  -4   1        810.71       1072.91        86.31 o                         
  -2  -4   1       4059.93       5128.41       165.66 o                         
  -1  -4   1       2169.22       2508.86        68.86 o                         
   0  -4   1       3075.21       2907.08       117.14 o                         
   1  -4   1      27111.90      28664.93      1059.62 o                         
   2  -4   1       6180.17       6726.48       160.40 o                         
   3  -4   1      44458.38      41809.62       370.87 o                         
   4  -4   1        405.99        211.94        22.77 o                         
   5  -4   1      11425.71      12712.64       226.25 o                         
   6  -4   1      12944.76      12944.16       285.14 o                         
   7  -4   1        120.28         67.49        27.28 o                         
   8  -4   1         73.16        -20.93       107.32 o                         
   9  -4   1        172.02         95.43        59.67 o                         
  10  -4   1      11374.40      12863.94       261.43 o                         
  11  -4   1        513.49        437.53        37.50 o                         
  12  -4   1       7398.63       7351.74       135.50 o                         
  13  -4   1       3902.86       4340.04       104.63 o                         
  14  -4   1         54.30         53.32        35.66 o                         
  15  -4   1        367.76        289.45        34.90 o                         
  16  -4   1       1247.98       1109.46        53.54 o                         
  17  -4   1       3791.32       4316.76       117.85 o                         
  18  -4   1       1103.88       1031.34        64.98 o                         
 -17  -3   1       1464.19       1803.52        70.12 o                         
 -16  -3   1        856.33        773.59        47.25 o                         
 -15  -3   1         39.03          0.94        19.41 o                         
 -14  -3   1        422.64        439.00        37.75 o                         
 -13  -3   1       1171.99       1100.47        50.45 o                         
 -12  -3   1       2697.82       2691.37        69.36 o                         
 -11  -3   1        119.30        142.33        30.40 o                         
 -10  -3   1         55.07         90.55        49.22 o                         
  -9  -3   1       2522.20       2276.88       105.96 o                         
  -8  -3   1         54.45        106.66        65.59 o                         
  -7  -3   1       2959.84       2548.31       142.35 o                         
  -6  -3   1       1994.32       1711.73       103.45 o                         
  -5  -3   1      20133.64      19374.12       367.94 o                         
  -4  -3   1      11692.03      11189.60       196.93 o                         
  -3  -3   1        991.69       1063.27        86.93 o                         
  -2  -3   1      12295.19      12600.84       319.66 o                         
  -1  -3   1        558.16        434.95        43.31 o                         
   0  -3   1      77638.70      73427.02       465.53 o                         
   1  -3   1      12742.47      12662.44       311.19 o                         
   2  -3   1      41744.02      44624.35       694.53 o                         
   3  -3   1       2211.80       2416.89        77.19 o                         
   4  -3   1      41666.43      40550.27       637.62 o                         
   5  -3   1      63297.67      63355.29       614.45 o                         
   6  -3   1        207.39         28.82        32.40 o                         
   7  -3   1       1041.71       1117.04        69.45 o                         
   8  -3   1       2230.14       2181.39        93.44 o                         
   9  -3   1       4971.63       4719.94       148.37 o                         
  10  -3   1       1142.17        735.08       107.51 o                         
  11  -3   1        854.61        763.78        36.01 o                         
  12  -3   1       4007.22       4143.88       102.30 o                         
  13  -3   1        961.30        971.81        55.23 o                         
  14  -3   1         52.44         44.57        30.54 o                         
  15  -3   1        775.28        747.53        57.50 o                         
  16  -3   1       1876.57       1810.42        64.57 o                         
  17  -3   1         26.86         22.92        15.93 o                         
  18  -3   1       2330.33       2178.76        99.35 o                         
 -17  -2   1       4195.85       4670.15       116.30 o                         
 -16  -2   1          9.01          3.85        25.08 o                         
 -15  -2   1        257.38        285.13        31.75 o                         
 -14  -2   1        795.24        830.40        49.50 o                         
 -13  -2   1         45.66         73.09        28.21 o                         
 -12  -2   1        317.90        247.99        35.38 o                         
 -11  -2   1       3496.83       3392.29        67.18 o                         
 -10  -2   1      11095.87      11007.72       131.58 o                         
  -9  -2   1       2423.26       1999.06       104.50 o                         
  -8  -2   1       4228.58       4405.19       176.76 o                         
  -7  -2   1        208.38        -17.67        66.26 o                         
  -6  -2   1      31096.89      29550.07       412.76 o                         
  -5  -2   1      50183.54      51810.14       465.66 o                         
  -4  -2   1      28362.06      29154.28       562.28 o                         
  -3  -2   1      18505.37      20106.87       298.08 o                         
  -2  -2   1      10628.23      10318.52       156.50 o                         
  -1  -2   1      55334.45      54716.96       503.27 o                         
   0  -2   1       2644.53       2247.99        68.67 o                         
   1  -2   1        939.55       1069.89        38.59 o                         
   2  -2   1       4872.13       5184.97       302.20 o                         
   3  -2   1       6954.36       7776.04       160.64 o                         
   4  -2   1      21344.68      19692.91       246.93 o                         
   5  -2   1       4987.14       5329.79       127.85 o                         
   6  -2   1      14583.16      15464.81       187.07 o                         
   7  -2   1        211.21        396.63        44.25 o                         
   8  -2   1       2038.29       2072.58        92.85 o                         
   9  -2   1        234.34        322.30        52.73 o                         
  10  -2   1        574.35        614.76        97.58 o                         
  11  -2   1         15.99        -18.60        36.34 o                         
  12  -2   1       2601.64       2652.75        67.05 o                         
  13  -2   1       1085.52       1108.44        59.30 o                         
  14  -2   1         26.20         17.22        30.50 o                         
  15  -2   1         25.01         46.24        28.41 o                         
  16  -2   1       1705.09       1739.79        69.74 o                         
  17  -2   1       2102.58       1961.72        77.24 o                         
  18  -2   1        480.38        516.31        53.20 o                         
 -17  -1   1         12.51         38.17        34.97 o                         
 -16  -1   1          3.29          4.56        29.06 o                         
 -15  -1   1       2328.26       2378.54        68.12 o                         
 -14  -1   1        889.07        882.56        50.33 o                         
 -13  -1   1       1047.65        933.63        50.70 o                         
 -12  -1   1       1180.09       1101.69        54.21 o                         
 -11  -1   1       7244.24       6937.22       131.57 o                         
 -10  -1   1       1149.21       1321.79       134.97 o                         
  -9  -1   1       1337.31       1412.66       119.22 o                         
  -8  -1   1        316.24        439.07        62.79 o                         
  -7  -1   1       9783.40       8387.94       148.83 o                         
  -6  -1   1       2826.92       2768.13        72.95 o                         
  -5  -1   1       9292.44       9404.73       207.44 o                         
  -4  -1   1         14.61         41.01        31.69 o                         
  -3  -1   1       2065.34       1944.71        51.21 o                         
  -2  -1   1      15623.96      16242.20       128.06 o                         
  -1  -1   1      42765.03      42094.60       353.96 o                         
   1  -1   1        468.02        474.45        22.31 o                         
   2  -1   1       5396.75       5510.34       146.79 o                         
   3  -1   1       1750.22       1859.89        62.22 o                         
   4  -1   1      61929.96      62954.49      1112.47 o                         
   5  -1   1      14723.46      14109.00       184.28 o                         
   6  -1   1       4611.61       4372.43        95.30 o                         
   7  -1   1       4432.78       4786.32       113.81 o                         
   8  -1   1        249.31        260.75        58.84 o                         
   9  -1   1        645.29        670.06        75.42 o                         
  10  -1   1         35.59        -27.95        86.41 o                         
  11  -1   1      10143.33       9993.02       160.05 o                         
  12  -1   1        360.81        361.11        37.86 o                         
  13  -1   1        193.08        136.58        58.26 o                         
  14  -1   1         21.00         12.70        31.12 o                         
  15  -1   1       3838.62       3969.22        86.33 o                         
  16  -1   1       2025.43       2221.02        76.57 o                         
  17  -1   1        142.28        132.95        37.20 o                         
 -18   0   1         20.41         40.57        29.42 o                         
 -17   0   1        508.81        557.17        40.10 o                         
 -16   0   1        315.97        389.02        44.00 o                         
 -15   0   1          0.48         12.75        25.37 o                         
 -14   0   1         68.75         31.54        26.79 o                         
 -13   0   1        316.84        352.39        41.99 o                         
 -12   0   1          1.23         -5.38        22.99 o                         
 -11   0   1       1327.04       1234.50        54.76 o                         
 -10   0   1       2426.35       2382.12       138.44 o                         
  -9   0   1        175.15         74.99        49.09 o                         
  -8   0   1       2112.26       2440.21       132.73 o                         
  -7   0   1       9137.75       7681.48       149.92 o                         
  -6   0   1      51866.00      49479.02       490.85 o                         
  -5   0   1        493.70        291.98        30.38 o                         
  -4   0   1      27678.22      29972.11       378.81 o                         
  -3   0   1      11012.26      12670.61       166.41 o                         
  -2   0   1      19031.65      18172.94       253.51 o                         
  -1   0   1      60973.23      58900.88      1452.80 o                         
   1   0   1       4028.81       4708.90        76.95 o                         
   2   0   1        195.97        182.31        31.69 o                         
   3   0   1        772.18        979.67        44.70 o                         
   4   0   1       3088.37       2550.03        75.08 o                         
   5   0   1        178.62        162.94        35.57 o                         
   6   0   1        162.36        181.31        40.05 o                         
   7   0   1       3600.87       3631.26       144.14 o                         
   8   0   1        711.76        817.68        68.76 o                         
   9   0   1        163.29        302.59        61.25 o                         
  10   0   1       1227.26       1133.44        65.45 o                         
  11   0   1         88.99        132.40        24.46 o                         
  12   0   1        899.40        919.86        55.69 o                         
  13   0   1        918.41        862.32        63.90 o                         
  14   0   1       1700.94       1718.86        65.22 o                         
  15   0   1         38.96         10.26        25.31 o                         
  16   0   1       2780.14       2855.73        81.95 o                         
  17   0   1       2702.71       3036.66        90.35 o                         
 -18   1   1        412.02        494.08        58.39 o                         
 -17   1   1         13.40         37.14        21.39 o                         
 -16   1   1       1011.08        936.09        58.54 o                         
 -15   1   1        415.25        422.82        38.86 o                         
 -14   1   1       1071.64       1194.57        56.43 o                         
 -13   1   1       2636.14       2622.48        68.44 o                         
 -12   1   1        796.38        764.09        45.39 o                         
 -11   1   1       5764.94       5495.28        91.48 o                         
 -10   1   1       2113.21       1982.42       131.17 o                         
  -9   1   1        606.52        440.33        61.89 o                         
  -8   1   1      32065.78      31266.28       322.83 o                         
  -7   1   1      16511.93      15686.39       241.97 o                         
  -6   1   1       9548.51       9515.54       153.03 o                         
  -5   1   1      10169.18       9616.16       124.29 o                         
  -4   1   1       8033.99       8095.55       235.43 o                         
  -3   1   1      53802.64      53513.21       752.06 o                         
  -2   1   1       1101.28       1026.39        85.87 o                         
  -1   1   1      19432.51      20061.22       296.52 o                         
   0   1   1       4797.44       5591.04        88.53 o                         
   1   1   1        911.39       1193.23        34.03 o                         
   2   1   1       2036.45       1845.14        54.99 o                         
   3   1   1       8160.21       7303.73       108.81 o                         
   4   1   1        983.66       1107.30        65.03 o                         
   5   1   1       3120.02       2766.73        97.89 o                         
   6   1   1        978.56       1114.33        56.63 o                         
   7   1   1       8263.32       8786.35       186.38 o                         
   8   1   1         22.78        -17.93        57.48 o                         
   9   1   1        189.42        271.61        73.19 o                         
  10   1   1       6213.02       6038.28       124.63 o                         
  11   1   1       7099.29       6940.25        97.65 o                         
  12   1   1        873.09        766.06        42.33 o                         
  13   1   1         38.20         45.27        27.90 o                         
  14   1   1       5319.84       5459.97       104.45 o                         
  15   1   1      10655.83      11036.96       144.50 o                         
  16   1   1       1520.15       1534.11        58.87 o                         
  17   1   1        590.91        552.87        44.29 o                         
 -18   2   1          8.45         53.08        42.54 o                         
 -17   2   1        892.89        901.02        51.17 o                         
 -16   2   1        234.88        180.38        42.56 o                         
 -15   2   1          1.47        -30.69        30.69 o                         
 -14   2   1        605.49        653.90        46.49 o                         
 -13   2   1        943.60        962.70        62.88 o                         
 -12   2   1         13.60        -28.96        28.96 o                         
 -11   2   1       3730.08       3638.47        70.52 o                         
 -10   2   1         24.14        -68.18        68.18 o                         
  -9   2   1       7887.05       7227.90       195.66 o                         
  -8   2   1        562.76        584.61        66.10 o                         
  -7   2   1      21368.94      19272.74       254.66 o                         
  -6   2   1      27388.23      25182.34       330.14 o                         
  -5   2   1       4272.32       4380.83       200.29 o                         
  -4   2   1       4688.08       4035.85       127.97 o                         
  -3   2   1       9917.24       8336.38       641.89 o                         
  -2   2   1      51884.99      52210.26       357.71 o                         
  -1   2   1      26151.46      26768.18       172.15 o                         
   0   2   1      12876.26      13640.80       146.78 o                         
   1   2   1       2499.20       2961.07        63.56 o                         
   2   2   1        487.75        570.23        43.63 o                         
   3   2   1      25347.12      23838.69       228.04 o                         
   4   2   1       2273.19       1950.95        74.56 o                         
   5   2   1      12402.49      11742.85       196.79 o                         
   6   2   1        830.19        629.34        50.21 o                         
   7   2   1       3376.01       3162.53       130.26 o                         
   8   2   1        167.38        182.25        49.51 o                         
   9   2   1       7910.58       7434.45       169.32 o                         
  10   2   1       4842.96       4837.46       107.23 o                         
  11   2   1       1022.32        984.95        40.12 o                         
  12   2   1        275.00        255.22        27.08 o                         
  13   2   1       2203.33       2161.34        72.35 o                         
  14   2   1       4117.96       3981.65        89.40 o                         
  15   2   1        572.84        573.94        57.71 o                         
  16   2   1       5413.27       5857.48       130.65 o                         
  17   2   1        118.14        124.34        22.53 o                         
 -18   3   1         63.75         87.60        26.65 o                         
 -17   3   1         33.39         25.76        28.53 o                         
 -16   3   1       3111.91       3322.21        98.52 o                         
 -15   3   1         72.25         71.68        33.11 o                         
 -14   3   1        505.50        530.15        81.82 o                         
 -13   3   1       1547.03       1608.73        62.86 o                         
 -12   3   1       3659.50       3684.42        78.57 o                         
 -11   3   1         44.17        -10.05        26.94 o                         
 -10   3   1        929.92       1148.13       117.79 o                         
  -9   3   1       2500.55       1940.46       111.05 o                         
  -8   3   1      63046.45      62595.79      1189.77 o                         
  -7   3   1      11382.13      10274.80       225.82 o                         
  -6   3   1       1510.71       1291.54        81.83 o                         
  -5   3   1      12507.19      11352.36       436.48 o                         
  -4   3   1        287.64        128.23        51.45 o                         
  -3   3   1       8783.30       8201.21       183.28 o                         
  -2   3   1      19815.34      20194.27       187.90 o                         
  -1   3   1      10595.94      10203.40       118.13 o                         
   0   3   1      15174.88      15855.08       263.00 o                         
   1   3   1        459.66        455.21        35.70 o                         
   2   3   1      11583.84      12793.06       160.82 o                         
   3   3   1       2363.60       2345.16       129.35 o                         
   4   3   1       4395.03       4679.99       116.80 o                         
   5   3   1       2202.00       2486.58        72.02 o                         
   6   3   1       3492.73       4094.04       120.64 o                         
   7   3   1       2306.76       2577.27        98.49 o                         
   8   3   1        959.21       1004.03        72.96 o                         
   9   3   1       2429.54       2579.29       195.31 o                         
  10   3   1      17054.96      17526.77       162.91 o                         
  11   3   1       2668.34       2457.38        64.14 o                         
  12   3   1        264.16        197.66        28.52 o                         
  13   3   1        488.67        460.95        54.02 o                         
  14   3   1       4837.69       4868.04       136.88 o                         
  15   3   1      11422.75      11290.27       174.83 o                         
  16   3   1         82.49         93.68        18.72 o                         
  17   3   1        621.79        635.27        47.40 o                         
 -18   4   1        163.41        140.81        29.15 o                         
 -17   4   1       1398.86       1455.74        60.41 o                         
 -16   4   1        130.84        100.03        35.63 o                         
 -15   4   1        880.37        906.00        48.77 o                         
 -14   4   1       6497.48       6955.57       206.35 o                         
 -13   4   1       1049.42        991.06        46.96 o                         
 -12   4   1        160.75        103.52        37.40 o                         
 -11   4   1       4488.35       4902.03        75.66 o                         
 -10   4   1        168.28        259.95       103.54 o                         
  -9   4   1      18763.45      18666.12       334.05 o                         
  -8   4   1        415.40        194.17        89.33 o                         
  -7   4   1      21243.31      19820.28       647.17 o                         
  -6   4   1       8764.81       8830.79       221.58 o                         
  -5   4   1       2641.37       2612.60       118.70 o                         
  -4   4   1       6352.00       6318.33       157.28 o                         
  -3   4   1      32658.45      32620.68       248.04 o                         
  -2   4   1       1235.46       1038.93        70.97 o                         
  -1   4   1       3263.00       3920.83       112.37 o                         
   0   4   1      60329.14      64130.93       728.49 o                         
   1   4   1      34096.52      32884.97       418.07 o                         
   2   4   1        204.65        333.13       131.25 o                         
   3   4   1       4518.22       4076.25       112.68 o                         
   4   4   1       1745.33       1635.05        67.93 o                         
   5   4   1        641.50        561.11        40.29 o                         
   6   4   1       1633.95       1394.70        58.87 o                         
   7   4   1         30.95         27.87        42.66 o                         
   8   4   1       3116.30       2768.96        98.15 o                         
   9   4   1      27615.00      27474.59       225.58 o                         
  10   4   1       3125.66       3065.93        76.26 o                         
  11   4   1       1106.16       1013.79        57.52 o                         
  12   4   1       3207.57       2875.50        80.96 o                         
  13   4   1       5817.65       5529.66       107.71 o                         
  14   4   1       1155.38       1120.80        61.67 o                         
  15   4   1        964.37        898.12        72.61 o                         
  16   4   1       1922.30       2030.65        76.96 o                         
 -18   5   1        141.43        146.32        28.58 o                         
 -17   5   1         87.24         58.66        36.68 o                         
 -16   5   1        294.00        220.20        40.04 o                         
 -15   5   1        346.32        379.33        36.35 o                         
 -14   5   1        217.29        227.45        31.95 o                         
 -13   5   1        621.06        762.93        49.32 o                         
 -12   5   1      12084.96      12431.39       203.78 o                         
 -11   5   1          4.90         -6.89        15.99 o                         
 -10   5   1        807.85        774.58        72.36 o                         
  -9   5   1       3882.98       3243.84       149.22 o                         
  -8   5   1      29088.57      29498.10       575.75 o                         
  -7   5   1        363.69        325.17        70.63 o                         
  -6   5   1       5503.47       6009.17       192.57 o                         
  -5   5   1         68.38         27.22        44.38 o                         
  -4   5   1      56256.91      56129.46       417.93 o                         
  -3   5   1      14897.98      13770.79       158.91 o                         
  -2   5   1      10127.37       9872.43       185.28 o                         
  -1   5   1       4366.74       5106.84       112.93 o                         
   0   5   1       5462.39       5771.09       137.88 o                         
   1   5   1      12904.64      11942.30       192.43 o                         
   2   5   1       2855.55       3008.78        99.07 o                         
   3   5   1       6463.32       6840.72       262.63 o                         
   4   5   1        295.54        369.85        40.41 o                         
   5   5   1       2720.52       2646.57       107.19 o                         
   6   5   1        597.29        533.27        47.46 o                         
   7   5   1       3431.51       3531.53       109.09 o                         
   8   5   1       2282.92       2317.32       112.85 o                         
   9   5   1       3657.97       3833.89        81.52 o                         
  10   5   1      23911.64      24080.72       248.53 o                         
  11   5   1        712.09        688.26        40.30 o                         
  12   5   1        463.33        498.88        44.81 o                         
  13   5   1        284.73        298.30        35.86 o                         
  14   5   1       5119.30       5192.99       126.93 o                         
  15   5   1       4583.31       4660.07        87.58 o                         
  16   5   1        220.35        181.96        20.88 o                         
 -18   6   1        538.44        575.75        64.99 o                         
 -17   6   1         78.34         56.40        35.70 o                         
 -16   6   1        252.28        255.48        42.60 o                         
 -15   6   1        690.00        745.12        41.81 o                         
 -14   6   1       6658.31       7445.21       111.95 o                         
 -13   6   1       2430.69       2640.97        70.88 o                         
 -12   6   1        132.84        151.24        26.23 o                         
 -11   6   1       6944.19       7185.58        92.12 o                         
 -10   6   1      10770.74      10804.48       253.61 o                         
  -9   6   1       2739.55       2673.66       120.56 o                         
  -8   6   1       5728.68       5798.91       165.52 o                         
  -7   6   1      15434.44      15289.68       328.27 o                         
  -6   6   1       2979.64       3310.96       134.17 o                         
  -5   6   1      21317.86      22121.44       327.01 o                         
  -4   6   1       1578.96       1890.32        71.79 o                         
  -3   6   1      32719.42      33323.30       311.94 o                         
  -2   6   1         54.48         76.16        29.64 o                         
  -1   6   1       1648.70       1386.64        65.53 o                         
   0   6   1       7933.71       9177.59       129.74 o                         
   1   6   1       1626.27       1682.81        54.57 o                         
   2   6   1         86.81        190.70        36.93 o                         
   3   6   1       2385.79       1807.55        56.68 o                         
   4   6   1      11441.35      11477.74       150.98 o                         
   5   6   1        199.22        183.03        47.73 o                         
   6   6   1       2369.58       2095.91        86.90 o                         
   7   6   1          5.86         -5.83        40.33 o                         
   8   6   1      24149.07      24299.51       214.98 o                         
   9   6   1      20030.50      20386.34       176.28 o                         
  10   6   1       1967.00       2007.97        70.93 o                         
  11   6   1       1401.75       1344.66        55.09 o                         
  12   6   1       5549.87       5216.89       102.60 o                         
  13   6   1       5004.72       4908.42        94.60 o                         
  14   6   1        903.87        934.51        48.53 o                         
  15   6   1       1523.25       1448.43        46.61 o                         
  16   6   1         37.03         53.01        16.84 o                         
 -18   7   1          1.45          3.38        35.44 o                         
 -17   7   1        206.32        155.24        69.88 o                         
 -16   7   1       1001.65       1081.99        64.36 o                         
 -15   7   1       2112.66       2159.44        69.07 o                         
 -14   7   1        128.58        158.12        30.47 o                         
 -13   7   1       3310.12       3634.03        81.01 o                         
 -12   7   1       2579.80       2735.77        70.10 o                         
 -11   7   1       3247.60       3587.72        68.20 o                         
 -10   7   1       1489.38       1636.06        55.38 o                         
  -9   7   1       8143.35       7503.51       265.27 o                         
  -8   7   1       2561.02       2175.92       104.85 o                         
  -7   7   1        129.79         -1.31        54.41 o                         
  -6   7   1       2505.07       2540.56        89.56 o                         
  -5   7   1        136.51         91.28        51.30 o                         
  -4   7   1      19935.79      17598.91       232.11 o                         
  -3   7   1       3086.84       2647.29        94.74 o                         
  -2   7   1        644.43        682.98        46.67 o                         
  -1   7   1       3242.19       3605.25        95.82 o                         
   0   7   1      13887.34      14096.56       175.48 o                         
   1   7   1       6037.55       5630.41       123.52 o                         
   2   7   1       7780.01       7118.99       137.67 o                         
   3   7   1      11847.85      12031.77       176.33 o                         
   4   7   1       6566.14       7135.05       119.78 o                         
   5   7   1         69.53        113.18        38.83 o                         
   6   7   1        454.80        503.62        52.52 o                         
   7   7   1      15664.12      15594.95       266.49 o                         
   8   7   1       2619.13       2725.45        68.51 o                         
   9   7   1       4302.22       4317.96       116.68 o                         
  10   7   1        731.48        738.38        46.25 o                         
  11   7   1       1468.81       1295.52        57.91 o                         
  12   7   1        827.85        900.66        59.80 o                         
  13   7   1        128.10        121.08        28.22 o                         
  14   7   1       3317.11       3125.01        73.72 o                         
  15   7   1         78.18         91.71        17.76 o                         
 -18   8   1       3403.06       3620.75       132.23 o                         
 -17   8   1        487.45        432.88        68.21 o                         
 -16   8   1         50.53         83.84        33.38 o                         
 -15   8   1        937.38       1055.09        49.53 o                         
 -14   8   1       9273.35      10030.38       139.45 o                         
 -13   8   1       4252.19       4594.93       108.36 o                         
 -12   8   1       1210.92       1296.22        49.54 o                         
 -11   8   1          7.88        -12.32        23.67 o                         
 -10   8   1      19624.01      19362.25       210.36 o                         
  -9   8   1       1738.61       1818.52       143.11 o                         
  -8   8   1        935.46        804.63        76.80 o                         
  -7   8   1        926.40       1221.04        82.11 o                         
  -6   8   1      14708.42      15012.26       246.29 o                         
  -5   8   1       8639.54       7659.85       156.78 o                         
  -4   8   1       6065.63       6640.05       177.56 o                         
  -3   8   1       5121.65       4825.53       207.86 o                         
  -2   8   1        349.15        476.85        41.98 o                         
  -1   8   1        798.62        731.98        50.13 o                         
   0   8   1        301.50        290.93        50.03 o                         
   1   8   1         87.77         99.06        51.75 o                         
   2   8   1        782.37        650.21        54.73 o                         
   3   8   1      10716.27      11173.73       188.75 o                         
   4   8   1      11332.17      11614.26       156.23 o                         
   5   8   1       2003.08       1579.93        59.75 o                         
   6   8   1         39.69         15.41        36.08 o                         
   7   8   1       1776.54       1703.62        56.25 o                         
   8   8   1      17921.56      17967.62       164.68 o                         
   9   8   1        336.83        377.61        38.48 o                         
  10   8   1       1405.43       1337.90        67.16 o                         
  11   8   1        312.61        287.25        39.01 o                         
  12   8   1       5345.66       5278.95       140.42 o                         
  13   8   1       5863.64       5820.67       120.67 o                         
  14   8   1         89.00         87.90        17.29 o                         
  15   8   1       1160.90       1112.86        39.45 o                         
 -18   9   1        252.16        271.89        44.60 o                         
 -17   9   1        649.88        693.17        58.70 o                         
 -16   9   1        991.75        930.65        50.01 o                         
 -15   9   1        751.33        713.06        41.41 o                         
 -14   9   1       2630.71       3230.01        83.44 o                         
 -13   9   1       4033.43       4208.12        95.63 o                         
 -12   9   1        257.03        297.74        31.41 o                         
 -11   9   1       8906.26       9421.59       135.75 o                         
 -10   9   1         59.99         84.84        21.68 o                         
  -9   9   1      16292.20      16645.96       356.65 o                         
  -8   9   1       2772.09       2906.28       114.94 o                         
  -7   9   1        393.42        434.08        62.08 o                         
  -6   9   1        601.68        529.23        74.60 o                         
  -5   9   1       8211.90       7388.04       141.00 o                         
  -4   9   1       2627.88       1983.54        76.31 o                         
  -3   9   1        828.44        738.51        63.04 o                         
  -2   9   1       3140.37       3146.71        76.35 o                         
  -1   9   1         74.45        126.13        31.65 o                         
   0   9   1       5021.64       4418.28        97.08 o                         
   1   9   1         75.82         58.75        27.01 o                         
   2   9   1       8727.19       8048.59       146.27 o                         
   3   9   1       6515.85       6482.31       105.83 o                         
   4   9   1       1739.15       1554.81        70.11 o                         
   5   9   1        827.86        855.45        60.13 o                         
   6   9   1       1375.29       1381.25        66.50 o                         
   7   9   1       8367.38       8527.12       124.14 o                         
   8   9   1         86.07         44.04        29.13 o                         
   9   9   1       1623.22       1684.27        77.13 o                         
  10   9   1          4.34         32.19        25.47 o                         
  11   9   1       5758.08       5808.22       103.70 o                         
  12   9   1       1244.92       1221.88        52.30 o                         
  13   9   1        766.85        772.68        39.93 o                         
  14   9   1       1870.15       1841.66        49.64 o                         
 -18  10   1         46.68         84.84        27.80 o                         
 -17  10   1        163.17        167.88        39.87 o                         
 -16  10   1        316.81        286.84        43.57 o                         
 -15  10   1        658.07        714.28        47.63 o                         
 -14  10   1       5496.32       6108.78       120.22 o                         
 -13  10   1         15.02        -26.31        31.98 o                         
 -12  10   1        821.19        882.95        53.34 o                         
 -11  10   1      11761.30      12237.18       246.24 o                         
 -10  10   1      17657.92      18347.01       316.78 o                         
  -9  10   1         31.48         22.85        20.30 o                         
  -8  10   1       4109.95       4197.20       151.52 o                         
  -7  10   1        377.90        217.34        61.23 o                         
  -6  10   1      21921.29      22381.14       304.12 o                         
  -5  10   1      11955.18      11146.19       161.85 o                         
  -4  10   1        857.23        993.78        48.35 o                         
  -3  10   1         93.35        107.21        48.78 o                         
  -2  10   1       3719.78       3743.96        76.74 o                         
  -1  10   1        949.86       1068.31        45.00 o                         
   0  10   1       2277.49       2830.86        84.45 o                         
   1  10   1         99.21        174.59        38.39 o                         
   2  10   1          7.68         -9.61        22.35 o                         
   3  10   1        898.73        964.93        50.78 o                         
   4  10   1       3727.03       3644.93       110.15 o                         
   5  10   1         34.61         41.65        38.46 o                         
   6  10   1        202.40        218.04        32.62 o                         
   7  10   1       4329.10       4269.18       112.36 o                         
   8  10   1       5822.17       5911.61       129.18 o                         
   9  10   1         59.40         49.47        36.40 o                         
  10  10   1        898.44        932.38        60.90 o                         
  11  10   1         36.11         78.15        34.63 o                         
  12  10   1       4851.68       4956.20        99.06 o                         
  13  10   1       3243.01       3463.55        60.28 o                         
  14  10   1        335.63        338.09        25.76 o                         
 -17  11   1         72.41         87.37        30.92 o                         
 -16  11   1       2719.37       2798.83       103.88 o                         
 -15  11   1       1807.14       1876.64        80.55 o                         
 -14  11   1       1845.98       1960.03       109.23 o                         
 -13  11   1        479.64        529.86        55.39 o                         
 -12  11   1       9758.39      10682.49       240.01 o                         
 -11  11   1       5789.86       6311.32       101.17 o                         
 -10  11   1       3266.72       3168.52        69.61 o                         
  -9  11   1       5379.03       5500.48        77.81 o                         
  -8  11   1       1635.29       1926.47        56.06 o                         
  -7  11   1       6006.89       6153.46       178.04 o                         
  -6  11   1        708.97        675.25        55.04 o                         
  -5  11   1       5434.45       5049.83       117.96 o                         
  -4  11   1       4475.83       4135.67        91.49 o                         
  -3  11   1       3108.46       3154.13        82.75 o                         
  -2  11   1        714.66        607.49        40.36 o                         
  -1  11   1       5488.31       5785.58       117.12 o                         
   0  11   1         19.72         32.75        35.69 o                         
   1  11   1       4681.05       4719.50        87.00 o                         
   2  11   1      11568.78      12087.55       163.21 o                         
   3  11   1       8317.12       8416.39       143.61 o                         
   4  11   1         80.34        105.17        30.57 o                         
   5  11   1         76.25         61.32        25.29 o                         
   6  11   1       7903.25       7916.25       111.43 o                         
   7  11   1       6605.49       6957.47       127.94 o                         
   8  11   1       2208.58       2158.46        79.72 o                         
   9  11   1        915.68        894.55        56.42 o                         
  10  11   1       3902.51       3815.31        85.71 o                         
  11  11   1       5789.46       6079.30       119.73 o                         
  12  11   1       2596.76       2581.88        64.20 o                         
  13  11   1       1014.86        991.94        38.02 o                         
 -17  12   1        879.60        889.79       104.08 o                         
 -16  12   1        342.10        359.61        57.66 o                         
 -15  12   1       6613.36       6926.76       179.82 o                         
 -14  12   1        694.77        764.94        78.94 o                         
 -13  12   1       4838.63       5155.50       175.36 o                         
 -12  12   1        966.16        921.87        59.58 o                         
 -11  12   1       4312.30       4341.46       140.12 o                         
 -10  12   1       8287.10       8380.28       156.69 o                         
  -9  12   1        164.65        200.95        46.63 o                         
  -8  12   1        110.86         96.41        32.50 o                         
  -7  12   1       1897.84       2070.44        63.61 o                         
  -6  12   1       7945.07       7619.36       157.93 o                         
  -5  12   1        354.03        264.67        48.62 o                         
  -4  12   1        978.98       1059.39        67.91 o                         
  -3  12   1        963.72        888.57        44.21 o                         
  -2  12   1        165.07        219.38        40.53 o                         
  -1  12   1          6.89         -1.17        40.06 o                         
   0  12   1        114.46        186.22        28.90 o                         
   1  12   1        482.79        446.56        76.62 o                         
   2  12   1       1517.15       1457.18        76.72 o                         
   3  12   1       1740.04       1754.05        49.01 o                         
   4  12   1        124.52        158.38        21.25 o                         
   5  12   1      12017.00      12170.97       119.57 o                         
   6  12   1         92.63         98.68        25.01 o                         
   7  12   1       9687.96       9883.33       126.87 o                         
   8  12   1       2301.39       2378.86        65.85 o                         
   9  12   1        684.83        677.37        40.49 o                         
  10  12   1       1009.69        930.27        43.58 o                         
  11  12   1        117.82         82.57        27.94 o                         
  12  12   1       3175.67       3244.82        65.39 o                         
  13  12   1         12.32          8.92        14.22 o                         
 -17  13   1       2427.95       2798.53       116.69 o                         
 -16  13   1       4390.40       4479.66       233.25 o                         
 -15  13   1        543.32        526.08        46.88 o                         
 -14  13   1       1446.90       1496.85        71.69 o                         
 -13  13   1        281.18        437.77        65.60 o                         
 -12  13   1       6569.66       6849.06       181.18 o                         
 -11  13   1        829.84        760.08        48.72 o                         
 -10  13   1        204.36        135.54        31.91 o                         
  -9  13   1         91.77        118.90        36.57 o                         
  -8  13   1        751.29        671.81        67.09 o                         
  -7  13   1        297.08        287.83        28.61 o                         
  -6  13   1         70.72         55.25        23.96 o                         
  -5  13   1       1030.36        884.51        51.22 o                         
  -4  13   1         13.14         -1.57        26.02 o                         
  -3  13   1        206.56         95.44        30.45 o                         
  -2  13   1       1893.80       1880.50        70.82 o                         
  -1  13   1        573.35        461.07        53.70 o                         
   0  13   1       1750.85       1838.41        57.60 o                         
   1  13   1       8224.12       8509.50        93.70 o                         
   2  13   1       2604.27       2666.55        60.18 o                         
   3  13   1        103.19        104.41        23.97 o                         
   4  13   1       4359.84       4340.93        83.56 o                         
   5  13   1        748.88        757.10        39.36 o                         
   6  13   1       2442.96       2428.28        67.80 o                         
   7  13   1       2158.25       2192.16        64.37 o                         
   8  13   1        130.34         94.27        27.40 o                         
   9  13   1         89.48         59.94        32.61 o                         
  10  13   1       4766.42       4788.23       112.14 o                         
  11  13   1       3393.22       3581.62        69.79 o                         
  12  13   1         59.79         39.39        12.61 o                         
 -16  14   1       1146.43       1152.98        95.29 o                         
 -15  14   1       2217.16       2432.10        88.55 o                         
 -14  14   1        109.94         90.99        46.79 o                         
 -13  14   1       5654.15       5497.03       271.43 o                         
 -12  14   1        218.51        238.00        44.41 o                         
 -11  14   1       3785.25       3581.24        88.76 o                         
 -10  14   1        225.13        284.56        39.75 o                         
  -9  14   1         10.87         36.44        21.66 o                         
  -8  14   1        718.43        621.32        37.29 o                         
  -7  14   1       5231.91       4956.71        92.84 o                         
  -6  14   1       6544.59       6344.86       120.23 o                         
  -5  14   1        855.38        715.37        48.60 o                         
  -4  14   1        825.37        804.48        62.90 o                         
  -3  14   1       1705.65       1584.76        47.65 o                         
  -2  14   1        876.52        883.07        41.08 o                         
  -1  14   1       4554.86       4486.29        73.93 o                         
   0  14   1       2917.34       2780.11        55.04 o                         
   1  14   1       7394.85       7521.78        93.88 o                         
   2  14   1        330.54        404.79        29.86 o                         
   3  14   1      10326.55      10774.37       119.82 o                         
   4  14   1       4760.99       4846.20        92.96 o                         
   5  14   1      12119.35      12124.40       132.97 o                         
   6  14   1        533.46        555.77        40.10 o                         
   7  14   1        604.80        668.15        40.12 o                         
   8  14   1        654.83        635.55        38.00 o                         
   9  14   1       2181.99       2076.12        65.24 o                         
  10  14   1        912.81        875.84        37.14 o                         
  11  14   1         35.69        -20.04        25.27 o                         
 -16  15   1       2722.78       2825.17       120.89 o                         
 -15  15   1         85.53         50.71        36.81 o                         
 -14  15   1       1532.64       1504.67        84.77 o                         
 -13  15   1       1892.71       2218.72       181.18 o                         
 -12  15   1       7238.21       7548.67       211.36 o                         
 -11  15   1        448.06        358.49        39.03 o                         
 -10  15   1        905.27        806.11        53.33 o                         
  -9  15   1       1563.89       1487.56        57.47 o                         
  -8  15   1       6878.45       6896.72       113.02 o                         
  -7  15   1        540.60        480.27        36.53 o                         
  -6  15   1       2837.08       2896.87        73.19 o                         
  -5  15   1        861.63        833.66        76.64 o                         
  -4  15   1         12.40         52.08        34.61 o                         
  -3  15   1       6769.78       7011.73       106.50 o                         
  -2  15   1        285.03        306.48        36.11 o                         
  -1  15   1        166.68        133.35        25.38 o                         
   0  15   1          7.25         -0.84        41.12 o                         
   1  15   1       1760.91       1615.80        52.14 o                         
   2  15   1       3369.64       3427.36        78.79 o                         
   3  15   1       1567.18       1660.01        53.39 o                         
   4  15   1       4783.90       5033.88        87.19 o                         
   5  15   1       1907.60       1895.80        55.89 o                         
   6  15   1       6637.97       7166.16        97.01 o                         
   7  15   1        433.56        432.73        29.87 o                         
   8  15   1        235.36        206.30        26.41 o                         
   9  15   1        972.94        953.68        38.72 o                         
  10  15   1       3951.59       3968.28        59.08 o                         
  11  15   1       2731.91       2578.58        92.50 o                         
 -16  16   1        487.15        572.15        50.62 o                         
 -15  16   1        222.25        221.34        57.15 o                         
 -14  16   1       3599.33       3749.85       278.32 o                         
 -13  16   1       2194.40       2049.46       126.08 o                         
 -12  16   1       2161.63       2204.64       106.20 o                         
 -11  16   1       2463.96       2493.93        79.72 o                         
 -10  16   1         48.51         30.98        32.94 o                         
  -9  16   1        418.82        446.21        45.33 o                         
  -8  16   1         15.51         -9.83        28.41 o                         
  -7  16   1       5570.78       5699.34       102.59 o                         
  -6  16   1        717.60        675.70        37.52 o                         
  -5  16   1        426.82        402.92        38.99 o                         
  -4  16   1        654.04        567.34        37.89 o                         
  -3  16   1        177.50        196.02        28.68 o                         
  -2  16   1       2223.46       2029.36        69.34 o                         
  -1  16   1         61.58         64.04        23.64 o                         
   0  16   1       7252.48       7627.35       116.99 o                         
   1  16   1      10895.60      10909.59       166.62 o                         
   2  16   1        743.27        648.54        46.55 o                         
   3  16   1        927.20        912.78        42.98 o                         
   4  16   1       3426.42       3704.35        74.65 o                         
   5  16   1       8937.08       9387.71       117.84 o                         
   6  16   1         17.68         44.60        23.17 o                         
   7  16   1        488.09        481.90        32.87 o                         
   8  16   1       1575.23       1585.26        46.22 o                         
   9  16   1       2379.24       2387.43        51.29 o                         
  10  16   1        597.61        585.66        62.68 o                         
 -15  17   1        989.68        969.62        72.69 o                         
 -14  17   1         42.13         28.89        52.91 o                         
 -13  17   1       4454.03       4850.31       125.00 o                         
 -12  17   1        607.23        624.68        62.18 o                         
 -11  17   1          7.31        -22.58        27.70 o                         
 -10  17   1         23.92         11.51        41.31 o                         
  -9  17   1        565.18        559.99        47.47 o                         
  -8  17   1       1072.34       1233.69        54.41 o                         
  -7  17   1         86.74         63.42        28.65 o                         
  -6  17   1        753.95        751.41        39.31 o                         
  -5  17   1         56.79         66.58        33.97 o                         
  -4  17   1        877.70        839.33        46.96 o                         
  -3  17   1       1604.74       1729.94        63.75 o                         
  -2  17   1       1086.48       1090.74        45.25 o                         
  -1  17   1       2243.42       2327.04        63.15 o                         
   0  17   1        230.55        244.31        31.44 o                         
   1  17   1       1072.54       1023.64        60.62 o                         
   2  17   1        144.37        162.44        40.27 o                         
   3  17   1       2946.35       3161.17        91.55 o                         
   4  17   1        570.30        573.59        45.06 o                         
   5  17   1       4186.57       4308.03        94.02 o                         
   6  17   1        447.44        475.77        36.36 o                         
   7  17   1         30.28         31.57        17.24 o                         
   8  17   1        132.51         99.16        18.81 o                         
   9  17   1       1284.46       1317.22        57.90 o                         
 -14  18   1       3048.85       3185.39       126.47 o                         
 -13  18   1         10.14         -7.77        51.25 o                         
 -12  18   1       1022.05        920.94       135.12 o                         
 -11  18   1        515.06        518.72        42.00 o                         
 -10  18   1         25.17         19.07        36.65 o                         
  -9  18   1        136.90        145.56        30.82 o                         
  -8  18   1          4.86        -21.75        21.75 o                         
  -7  18   1        218.07        177.74        31.87 o                         
  -6  18   1        833.57        816.91        41.68 o                         
  -5  18   1         38.44         61.70        52.85 o                         
  -4  18   1        546.62        575.14        41.68 o                         
  -3  18   1         17.80         -2.59        30.22 o                         
  -2  18   1         47.05         27.78        25.35 o                         
  -1  18   1       1895.30       1838.57        62.20 o                         
   0  18   1       1749.41       1781.74        60.39 o                         
   1  18   1         81.38         80.19        36.59 o                         
   2  18   1       2014.38       1944.57        74.15 o                         
   3  18   1       1096.86       1133.65        59.42 o                         
   4  18   1       9958.93      10741.15       160.91 o                         
   5  18   1       1565.88       1665.97        65.83 o                         
   6  18   1         34.67          2.16        15.67 o                         
   7  18   1         21.09         77.58        37.06 o                         
   8  18   1       1626.94       1596.39        61.65 o                         
 -14  19   1        723.16        735.91        53.97 o                         
 -13  19   1       2063.65       1879.41       454.90 o                         
 -12  19   1         14.94         30.07        30.35 o                         
 -11  19   1          7.18         38.96        41.02 o                         
 -10  19   1          1.99          6.15        39.20 o                         
  -9  19   1         29.33         40.27        24.80 o                         
  -8  19   1        464.92        505.62        37.98 o                         
  -7  19   1         38.55         27.08        23.13 o                         
  -6  19   1       1037.33       1085.10        43.85 o                         
  -5  19   1       1661.02       1637.12        57.30 o                         
  -4  19   1        297.99        301.69        37.28 o                         
  -3  19   1         19.57         12.18        27.35 o                         
  -2  19   1       1709.77       1704.19        61.72 o                         
  -1  19   1        886.03        861.32        44.44 o                         
   0  19   1          1.69          2.17        30.77 o                         
   1  19   1         65.09         97.79        34.71 o                         
   2  19   1       1433.28       1542.89        62.57 o                         
   3  19   1       1159.30       1104.46        58.04 o                         
   4  19   1        223.45        215.80        33.20 o                         
   5  19   1       1576.79       1519.06        48.02 o                         
   6  19   1        383.94        398.32        34.59 o                         
   7  19   1        504.58        536.39        55.09 o                         
 -13  20   1          0.37          9.31        20.51 o                         
 -12  20   1        557.51        436.92        41.09 o                         
 -11  20   1          3.94        542.66       496.26 o                         
 -10  20   1        907.40        934.51        70.34 o                         
  -9  20   1          1.93        -13.05        28.57 o                         
  -8  20   1        129.52        118.89        24.25 o                         
  -7  20   1       1521.52       1419.34        54.25 o                         
  -6  20   1        945.74       1061.65        41.74 o                         
  -5  20   1        414.08        424.21        32.46 o                         
  -4  20   1         38.64         33.25        27.42 o                         
  -3  20   1        524.78        543.65        42.21 o                         
  -2  20   1          0.13         19.55        31.69 o                         
  -1  20   1       2896.75       2772.49        70.17 o                         
   0  20   1       1688.60       1751.33        63.80 o                         
   1  20   1        311.79        293.26        41.83 o                         
   2  20   1        711.43        624.35        45.94 o                         
   3  20   1       1048.57       1117.86        50.76 o                         
   4  20   1       7958.58       8183.10       162.24 o                         
   5  20   1        309.80        295.53        34.78 o                         
   6  20   1        615.53        434.54        43.41 o                         
 -11  21   1         11.42          3.96        26.96 o                         
 -10  21   1        154.67        172.67        40.57 o                         
  -9  21   1        609.55        660.58        66.54 o                         
  -8  21   1        132.84        169.76        32.19 o                         
  -7  21   1        319.18        362.52        59.57 o                         
  -6  21   1       3173.03       3083.68        74.25 o                         
  -5  21   1         43.09         22.42        20.47 o                         
  -4  21   1         10.85         14.25        21.54 o                         
  -3  21   1        500.40        527.44        33.50 o                         
  -2  21   1       3022.65       3158.61        63.36 o                         
  -1  21   1       1849.73       1763.91        68.11 o                         
   0  21   1        600.55        552.74        48.96 o                         
   1  21   1        559.79        488.22        36.24 o                         
   2  21   1       2853.86       2857.62        66.68 o                         
   3  21   1       2914.73       2959.08        99.81 o                         
   4  21   1       1352.84       1304.63        54.55 o                         
 -10  22   1        875.68        846.44        65.69 o                         
  -9  22   1        286.63        280.82        53.34 o                         
  -8  22   1        121.85        129.50        30.53 o                         
  -7  22   1       1036.93        910.21        43.03 o                         
  -6  22   1          0.71         10.01        20.26 o                         
  -5  22   1        656.61        591.92        31.77 o                         
  -4  22   1         41.48         67.09        21.58 o                         
  -3  22   1        556.67        575.65        33.93 o                         
  -2  22   1        629.87        602.27        38.20 o                         
  -1  22   1       3364.14       3258.93        82.16 o                         
   0  22   1        406.77        395.77        29.14 o                         
   1  22   1       1600.92       1702.00        55.76 o                         
   2  22   1         26.44         51.58        17.65 o                         
  -8  23   1         12.98        -24.50        34.23 o                         
  -7  23   1        995.28        922.66        57.38 o                         
  -6  23   1        668.91        527.98        30.71 o                         
  -5  23   1        270.20        220.25        23.37 o                         
  -4  23   1         39.87         30.70        22.13 o                         
  -3  23   1       1006.67       1015.70        41.89 o                         
  -2  23   1       3753.61       4051.08       142.98 o                         
  -1  23   1        780.97        699.73        42.90 o                         
  -2 -23   2       1501.04       1434.92        60.80 o                         
  -1 -23   2        114.32        118.04        22.12 o                         
   0 -23   2         15.29         -5.36        33.37 o                         
   1 -23   2         28.99         40.75        21.66 o                         
   2 -23   2        121.36         96.65        17.72 o                         
   3 -23   2         11.16         20.35        17.32 o                         
   4 -23   2       1789.43       1813.77        54.96 o                         
   5 -23   2        931.12        856.74        30.28 o                         
   6 -23   2        859.33        720.66        38.05 o                         
   7 -23   2        139.95        124.40        25.38 o                         
   8 -23   2        122.02        141.18        23.16 o                         
   9 -23   2       2279.77       2113.72       102.48 o                         
  -4 -22   2         90.81         76.87        23.02 o                         
  -3 -22   2          0.54          1.88        24.85 o                         
  -2 -22   2        343.36        344.90        38.26 o                         
  -1 -22   2          2.86         21.00        26.51 o                         
   0 -22   2       1083.36       1075.57        75.04 o                         
   1 -22   2       3064.97       2993.98        65.76 o                         
   2 -22   2         94.61        105.58        24.85 o                         
   3 -22   2        434.90        452.69        33.22 o                         
   4 -22   2         22.02         43.96        22.62 o                         
   5 -22   2       2867.67       3015.74        63.68 o                         
   6 -22   2        972.35        884.99        43.29 o                         
   7 -22   2         21.94         17.47        22.66 o                         
   8 -22   2       1363.64       1424.06        60.97 o                         
   9 -22   2       1147.08       1061.29        40.62 o                         
  10 -22   2       2415.19       2349.50        66.15 o                         
  -5 -21   2        617.77        569.63        35.53 o                         
  -4 -21   2        336.74        264.55        30.26 o                         
  -3 -21   2        469.22        434.56        30.73 o                         
  -2 -21   2        637.86        636.49        51.68 o                         
  -1 -21   2        245.08        230.52        45.16 o                         
   0 -21   2       2246.32       2319.88        86.63 o                         
   1 -21   2         13.00         25.09        28.70 o                         
   2 -21   2        414.18        466.07        37.49 o                         
   3 -21   2        915.89        974.02        48.45 o                         
   4 -21   2       1756.42       2074.05        63.11 o                         
   5 -21   2         53.73         84.02        26.05 o                         
   6 -21   2        276.36        307.36        31.72 o                         
   7 -21   2        331.54        334.28        31.06 o                         
   8 -21   2       3599.77       3702.42        78.26 o                         
   9 -21   2        600.88        724.85        51.97 o                         
  10 -21   2       2296.70       2205.24        59.67 o                         
  11 -21   2         89.90         83.98        15.41 o                         
  -7 -20   2        157.11        126.46        32.05 o                         
  -6 -20   2          0.20        -19.33        19.33 o                         
  -5 -20   2        178.41         84.10        43.35 o                         
  -4 -20   2        573.39        546.88        43.68 o                         
  -3 -20   2          3.09         -8.95        22.83 o                         
  -2 -20   2          8.55        -15.88        22.43 o                         
  -1 -20   2        980.02        992.41        71.18 o                         
   0 -20   2        704.71        632.20        65.69 o                         
   1 -20   2       1116.80       1110.20        54.33 o                         
   2 -20   2        641.85        649.22        48.41 o                         
   3 -20   2        541.36        580.23        41.03 o                         
   4 -20   2        545.73        530.99        41.27 o                         
   5 -20   2       2323.53       2199.92        74.72 o                         
   6 -20   2        131.25        118.66        31.50 o                         
   7 -20   2       1271.11       1220.87        53.01 o                         
   8 -20   2         26.66         56.16        33.18 o                         
   9 -20   2       6810.86       6919.36       138.43 o                         
  10 -20   2        783.59        883.35        48.83 o                         
  11 -20   2        411.22        364.70        33.65 o                         
  12 -20   2         71.07         27.21         9.98 o                         
  -8 -19   2       1222.27       1241.60        53.35 o                         
  -7 -19   2        346.26        341.07        24.03 o                         
  -6 -19   2        878.34        877.39        40.73 o                         
  -5 -19   2        981.10       1052.60        47.98 o                         
  -4 -19   2        230.47        170.16        31.04 o                         
  -3 -19   2         73.16         56.45        27.90 o                         
  -2 -19   2        207.99        187.57        34.12 o                         
  -1 -19   2        182.34        218.60        29.65 o                         
   0 -19   2       2822.43       2926.48        80.80 o                         
   1 -19   2         20.71         35.28        34.79 o                         
   2 -19   2         20.93        105.99        36.96 o                         
   3 -19   2       4862.24       5224.04       103.73 o                         
   4 -19   2       3899.18       3966.05        83.19 o                         
   5 -19   2         42.70         24.91        33.96 o                         
   6 -19   2         58.83         51.71        28.39 o                         
   7 -19   2       2202.95       2265.95        61.86 o                         
   8 -19   2       6410.36       6338.62       112.06 o                         
   9 -19   2          2.60         44.74        27.52 o                         
  10 -19   2       2334.06       2253.35        85.21 o                         
  11 -19   2        126.58        151.47        30.52 o                         
  12 -19   2       1388.44       1339.04        54.33 o                         
  13 -19   2        430.87        503.57        57.23 o                         
  -9 -18   2       1557.37       1601.52        59.56 o                         
  -8 -18   2        132.56        105.97        22.65 o                         
  -7 -18   2          4.15         17.63        23.52 o                         
  -6 -18   2        420.66        397.93        39.08 o                         
  -5 -18   2       1449.89       1447.48        67.34 o                         
  -4 -18   2        861.60        755.41        48.58 o                         
  -3 -18   2        124.64        101.70        32.84 o                         
  -2 -18   2        161.97        148.32        31.75 o                         
  -1 -18   2         42.36         19.04        23.64 o                         
   0 -18   2        309.15        342.83        36.19 o                         
   1 -18   2        513.07        552.09        45.57 o                         
   2 -18   2       9344.05       9483.68       143.21 o                         
   3 -18   2        553.14        629.92        47.80 o                         
   4 -18   2       3389.14       3418.49        79.63 o                         
   5 -18   2       3876.21       3998.36        90.25 o                         
   6 -18   2       1441.79       1399.51        58.00 o                         
   7 -18   2       1556.98       1608.42        56.17 o                         
   8 -18   2       1597.47       1556.28        60.28 o                         
   9 -18   2      13825.59      14012.02       172.74 o                         
  10 -18   2        183.92         94.28       112.26 o                         
  11 -18   2       1885.07       1620.27        74.79 o                         
  12 -18   2        221.86        239.77        35.45 o                         
  13 -18   2        977.87        473.66       351.97 o                         
  14 -18   2        318.68        433.99        52.72 o                         
 -10 -17   2        453.61        402.40        33.95 o                         
  -9 -17   2       1034.45       1138.91        52.49 o                         
  -8 -17   2          5.14          3.16        21.54 o                         
  -7 -17   2         60.82         59.51        27.60 o                         
  -6 -17   2         30.83         26.60        31.00 o                         
  -5 -17   2        320.69        302.23        35.48 o                         
  -4 -17   2        573.71        549.39        41.63 o                         
  -3 -17   2       1905.28       1866.47        67.27 o                         
  -2 -17   2        554.91        602.81        42.00 o                         
  -1 -17   2       1767.59       1763.20        56.72 o                         
   0 -17   2        462.21        521.80        36.78 o                         
   1 -17   2       3240.44       3301.03        79.15 o                         
   2 -17   2       2367.54       2516.97        76.48 o                         
   3 -17   2       9039.85       9585.64       139.44 o                         
   4 -17   2       3237.70       3348.33        83.62 o                         
   5 -17   2       1616.35       1485.04        63.60 o                         
   6 -17   2       1029.54        969.13        54.47 o                         
   7 -17   2       5850.19       6225.15       119.84 o                         
   8 -17   2       6151.60       6392.46       126.58 o                         
   9 -17   2        307.37        308.95        34.48 o                         
  10 -17   2       1017.78        930.37        85.07 o                         
  11 -17   2         94.00         96.21        79.08 o                         
  12 -17   2       2220.71       2207.02       103.89 o                         
  13 -17   2       1033.51       1011.92        69.20 o                         
  14 -17   2         63.63         36.63        45.39 o                         
  15 -17   2        370.47        376.65        46.85 o                         
 -11 -16   2        207.47        179.50        25.78 o                         
 -10 -16   2       1852.41       1906.65        54.44 o                         
  -9 -16   2        245.07        234.84        22.26 o                         
  -8 -16   2          3.48          8.08        19.46 o                         
  -7 -16   2       1002.12        959.23        40.60 o                         
  -6 -16   2       2750.33       2734.22        75.08 o                         
  -5 -16   2        685.94        678.10        42.34 o                         
  -4 -16   2        638.70        648.92        42.54 o                         
  -3 -16   2       1679.98       1723.63        55.65 o                         
  -2 -16   2       4609.39       4608.63        79.68 o                         
  -1 -16   2       3538.23       3705.97        76.50 o                         
   0 -16   2          7.35        -24.96        24.96 o                         
   1 -16   2       6872.69       6936.05       105.84 o                         
   2 -16   2      12972.21      13227.92       156.96 o                         
   3 -16   2        744.59        708.01        40.72 o                         
   4 -16   2       8788.72       9084.63       132.74 o                         
   5 -16   2        751.46        688.08        46.23 o                         
   6 -16   2      14740.73      14688.72       176.46 o                         
   7 -16   2         59.12         66.33        34.20 o                         
   8 -16   2        712.29        768.98        47.24 o                         
   9 -16   2        708.02        650.39        44.64 o                         
  10 -16   2        477.99        456.77        56.53 o                         
  11 -16   2        201.89        202.29        36.33 o                         
  12 -16   2        132.46        103.80        38.37 o                         
  13 -16   2        453.95        506.08        75.05 o                         
  14 -16   2          2.33        -25.51        25.51 o                         
  15 -16   2          3.40         -4.68        41.18 o                         
 -11 -15   2       1117.83       1086.79        31.37 o                         
 -10 -15   2        288.97        302.34        26.18 o                         
  -9 -15   2          1.86          9.12        20.40 o                         
  -8 -15   2        600.50        636.34        34.93 o                         
  -7 -15   2       1197.83       1325.82        56.79 o                         
  -6 -15   2        361.21        383.18        40.88 o                         
  -5 -15   2        301.11        226.18        33.03 o                         
  -4 -15   2       1667.44       1699.76        54.65 o                         
  -3 -15   2       2321.76       2248.75        60.24 o                         
  -2 -15   2       1246.50       1229.43        41.11 o                         
  -1 -15   2       3294.46       3394.31        66.17 o                         
   0 -15   2       2065.53       2087.38        57.37 o                         
   1 -15   2        104.98        105.84        25.26 o                         
   2 -15   2       9882.90      10237.03       125.55 o                         
   3 -15   2       7879.33       7752.92       109.34 o                         
   4 -15   2        652.51        650.19        61.68 o                         
   5 -15   2       4776.44       4930.74       103.79 o                         
   6 -15   2       1054.22        987.32        71.87 o                         
   7 -15   2       2878.26       2734.85        70.53 o                         
   8 -15   2       1750.38       1700.38        63.76 o                         
   9 -15   2        257.64        182.29        34.30 o                         
  10 -15   2        366.84        452.89        38.69 o                         
  11 -15   2       3252.33       3263.33        91.18 o                         
  12 -15   2        793.46        729.07        59.62 o                         
  13 -15   2         14.39          5.74        57.72 o                         
  14 -15   2         17.25         65.11        36.13 o                         
  15 -15   2        331.55        405.51        38.60 o                         
  16 -15   2        815.38       1018.28        69.65 o                         
 -12 -14   2       1399.67       1326.16        47.84 o                         
 -11 -14   2        699.18        686.07        32.25 o                         
 -10 -14   2       1292.27       1341.72        47.75 o                         
  -9 -14   2        464.18        463.80        35.89 o                         
  -8 -14   2         24.48         20.33        31.93 o                         
  -7 -14   2        162.84         92.70        37.19 o                         
  -6 -14   2       1179.54       1146.81        60.69 o                         
  -5 -14   2       2703.06       2843.64        77.68 o                         
  -4 -14   2       3724.82       3857.93        79.84 o                         
  -3 -14   2       2775.80       2799.73        63.10 o                         
  -2 -14   2       4148.90       4248.53        67.19 o                         
  -1 -14   2       2558.37       2647.86        54.81 o                         
   0 -14   2         29.71         20.86        30.20 o                         
   1 -14   2      14904.64      14199.09       158.78 o                         
   2 -14   2       9710.14       9816.69       140.74 o                         
   3 -14   2         48.11        155.13        70.71 o                         
   4 -14   2       2399.42       2402.30        71.11 o                         
   5 -14   2       1858.28       1793.43        63.61 o                         
   6 -14   2       5805.41       5449.66        94.52 o                         
   7 -14   2        459.09        461.41        40.47 o                         
   8 -14   2       2344.26       2443.95        74.71 o                         
   9 -14   2          7.71        -24.34        25.66 o                         
  10 -14   2       8965.96       9309.35       138.71 o                         
  11 -14   2         53.81          7.10        34.48 o                         
  12 -14   2        106.72        159.73        45.19 o                         
  13 -14   2         64.90         75.46        39.73 o                         
  14 -14   2        465.71        324.67        48.81 o                         
  15 -14   2        177.44        176.91        39.87 o                         
  16 -14   2         72.26         44.53        22.44 o                         
 -13 -13   2        161.46        158.25        17.42 o                         
 -12 -13   2       1620.04       1691.21        42.81 o                         
 -11 -13   2        870.01        919.11        44.14 o                         
 -10 -13   2        357.21        383.53        40.58 o                         
  -9 -13   2       2422.66       2354.29        59.84 o                         
  -8 -13   2        236.03        359.62        38.56 o                         
  -7 -13   2        279.31        303.14        33.69 o                         
  -6 -13   2        969.17        952.65        45.86 o                         
  -5 -13   2       3511.03       3597.47        71.21 o                         
  -4 -13   2       4856.68       5034.90        86.50 o                         
  -3 -13   2        521.31        474.96        31.84 o                         
  -2 -13   2       4663.74       4509.38        83.08 o                         
  -1 -13   2       2814.23       3188.78       105.74 o                         
   0 -13   2       5294.46       5489.50       144.18 o                         
   1 -13   2         97.19         59.40        37.90 o                         
   2 -13   2       6761.04       6303.26       142.54 o                         
   3 -13   2       4200.27       4057.12       128.31 o                         
   4 -13   2         55.53         40.90        45.41 o                         
   5 -13   2       7162.17       7152.98       162.59 o                         
   6 -13   2       8197.50       8232.79       150.66 o                         
   7 -13   2       5331.27       5221.76        89.46 o                         
   8 -13   2          9.08         31.01        28.75 o                         
   9 -13   2        602.03        704.80        38.88 o                         
  10 -13   2        189.49        174.27        39.35 o                         
  11 -13   2       3968.51       3594.81        94.12 o                         
  12 -13   2       1818.44       1913.81        90.59 o                         
  13 -13   2         16.34         -1.17        41.17 o                         
  14 -13   2         70.17         58.77        42.52 o                         
  15 -13   2        248.13        144.63        98.19 o                         
  16 -13   2         12.91          2.06        30.92 o                         
 -14 -12   2        393.07        391.38        40.28 o                         
 -13 -12   2       3010.47       3013.15        51.41 o                         
 -12 -12   2       1576.75       1484.16        50.77 o                         
 -11 -12   2        390.31        407.94        35.56 o                         
 -10 -12   2        593.65        600.08        38.37 o                         
  -9 -12   2          2.77          0.30        22.62 o                         
  -8 -12   2        418.29        357.07        31.68 o                         
  -7 -12   2        103.14        139.61        27.73 o                         
  -6 -12   2       2711.64       2827.09        61.99 o                         
  -5 -12   2         88.58        108.48        25.60 o                         
  -4 -12   2       4136.13       4052.00        75.47 o                         
  -3 -12   2      24171.09      24046.28       324.65 o                         
  -2 -12   2       2737.33       3013.87       120.83 o                         
  -1 -12   2       4481.50       4696.97       124.79 o                         
   0 -12   2       5253.98       5040.51       135.27 o                         
   1 -12   2       4946.63       4760.45       131.10 o                         
   2 -12   2       4469.67       4155.21       115.28 o                         
   3 -12   2        205.97         94.85        49.62 o                         
   4 -12   2       1616.48       1643.51        79.69 o                         
   5 -12   2      20686.23      21304.35       257.34 o                         
   6 -12   2      19115.43      19021.39       287.93 o                         
   7 -12   2         72.91         55.77        23.48 o                         
   8 -12   2       1340.97       1413.19        45.73 o                         
   9 -12   2        249.74        135.57        35.02 o                         
  10 -12   2       2908.50       2766.86        73.76 o                         
  11 -12   2       2332.51       2402.33       102.38 o                         
  12 -12   2        355.71        354.24        47.43 o                         
  13 -12   2       1494.39       1578.09        83.64 o                         
  14 -12   2        509.91        509.26        49.27 o                         
  15 -12   2        149.36        298.95       110.04 o                         
  16 -12   2         22.69          8.50        38.24 o                         
  17 -12   2        509.03        554.60        51.24 o                         
 -14 -11   2        185.83        195.74        19.87 o                         
 -13 -11   2         99.37        141.40        20.96 o                         
 -12 -11   2       2867.00       3005.49        61.49 o                         
 -11 -11   2        739.14        760.46        43.40 o                         
 -10 -11   2       2918.88       2962.95        99.75 o                         
  -9 -11   2       5900.11       5956.18       102.18 o                         
  -8 -11   2       1411.17       1432.07        66.42 o                         
  -7 -11   2       1743.67       1674.59        68.61 o                         
  -6 -11   2       1288.49       1224.66        96.13 o                         
  -5 -11   2      13223.41      13792.31       140.18 o                         
  -4 -11   2       6847.63       6650.72       130.00 o                         
  -3 -11   2         84.40         75.16        36.64 o                         
  -2 -11   2       5378.12       5282.11       124.56 o                         
  -1 -11   2       6986.50       7399.17       168.26 o                         
   0 -11   2       4082.38       4336.12       119.45 o                         
   1 -11   2       2904.41       3023.16       100.29 o                         
   2 -11   2       4218.59       4023.19       101.93 o                         
   3 -11   2        867.87        852.61        52.82 o                         
   4 -11   2      16839.67      17283.10       227.69 o                         
   5 -11   2         35.76        121.39        41.08 o                         
   6 -11   2      10824.05      11125.07       197.51 o                         
   7 -11   2        119.25         71.29        49.02 o                         
   8 -11   2        615.11        598.70        37.47 o                         
   9 -11   2       1394.38       1326.14        47.88 o                         
  10 -11   2         62.46         46.51        30.73 o                         
  11 -11   2       2459.14       2327.19        78.02 o                         
  12 -11   2        710.65        673.10        55.95 o                         
  13 -11   2        167.87        165.96        49.74 o                         
  14 -11   2        368.14        298.01        43.40 o                         
  15 -11   2        466.47        375.70        67.08 o                         
  16 -11   2        233.24        226.01        47.65 o                         
  17 -11   2       3223.04       2999.67       122.51 o                         
 -15 -10   2         18.45         19.74        14.49 o                         
 -14 -10   2         88.48         81.72        18.61 o                         
 -13 -10   2       2369.71       2459.14        59.20 o                         
 -12 -10   2        200.91        176.24        30.66 o                         
 -11 -10   2       1588.30       1587.67        68.24 o                         
 -10 -10   2       1765.38       1774.79        73.92 o                         
  -9 -10   2         35.17         40.25        32.50 o                         
  -8 -10   2        543.30        396.15        61.36 o                         
  -7 -10   2        155.04        124.65        35.08 o                         
  -6 -10   2        819.64        920.90        56.48 o                         
  -5 -10   2       1357.23       1534.27       145.02 o                         
  -4 -10   2      10989.51      10850.23       256.88 o                         
  -3 -10   2       9994.49      10229.91       300.19 o                         
  -2 -10   2        215.77        225.02        47.84 o                         
  -1 -10   2        234.97        235.64        38.98 o                         
   0 -10   2      18001.53      18274.90       219.19 o                         
   1 -10   2      26966.49      26695.05       279.59 o                         
   2 -10   2        359.96        346.59        43.76 o                         
   3 -10   2       1967.09       1680.10        72.33 o                         
   4 -10   2       2780.41       2748.09        83.04 o                         
   5 -10   2      19178.97      18408.08       208.48 o                         
   6 -10   2       2329.13       1976.60        79.23 o                         
   7 -10   2        775.15        949.34        70.58 o                         
   8 -10   2        827.03        882.41        82.05 o                         
   9 -10   2       1150.84       1205.73        41.51 o                         
  10 -10   2       4196.10       4191.20       110.35 o                         
  11 -10   2       6687.24       6816.37       164.34 o                         
  12 -10   2       1414.75       1396.88        70.62 o                         
  13 -10   2       6502.99       6348.65       168.56 o                         
  14 -10   2       1108.27       1035.60        63.94 o                         
  15 -10   2       2237.18       2164.02       109.01 o                         
  16 -10   2        759.66        816.68        70.77 o                         
  17 -10   2        286.04        321.84        62.65 o                         
 -15  -9   2        730.09        781.52        49.44 o                         
 -14  -9   2         10.11         10.52        16.22 o                         
 -13  -9   2        414.43        475.28        35.49 o                         
 -12  -9   2       1106.04       1030.12        57.90 o                         
 -11  -9   2        936.60        906.22        57.94 o                         
 -10  -9   2       6835.44       6725.01       122.58 o                         
  -9  -9   2       3645.08       3551.77        97.52 o                         
  -8  -9   2       4758.96       4797.20       107.31 o                         
  -7  -9   2       6010.40       6294.69       112.14 o                         
  -6  -9   2       1559.39       1466.57       109.33 o                         
  -5  -9   2      28228.91      28132.06      1036.72 o                         
  -4  -9   2       3172.09       3275.89       112.51 o                         
  -3  -9   2        801.49        561.72        56.92 o                         
  -2  -9   2        127.42        113.64        48.41 o                         
  -1  -9   2      26945.54      25875.04       256.14 o                         
   0  -9   2       4914.94       4458.74       126.15 o                         
   1  -9   2         26.05         45.47        50.31 o                         
   2  -9   2       4350.97       4247.06        98.58 o                         
   3  -9   2       5320.88       4835.65        96.45 o                         
   4  -9   2      30785.13      30359.20       268.46 o                         
   5  -9   2        164.32         21.52        57.90 o                         
   6  -9   2       2686.35       2580.70       107.83 o                         
   7  -9   2        945.60        920.81        83.91 o                         
   8  -9   2        394.67        603.49        76.33 o                         
   9  -9   2         68.87        100.45        21.98 o                         
  10  -9   2        177.79        122.17        47.53 o                         
  11  -9   2        380.81        342.19        40.42 o                         
  12  -9   2       1354.28       1389.35        68.77 o                         
  13  -9   2       4953.07       4990.58       113.67 o                         
  14  -9   2        288.95        327.14        39.52 o                         
  15  -9   2        120.84        167.75        57.74 o                         
  16  -9   2        207.97        196.99        63.23 o                         
  17  -9   2       3483.32       3564.92       158.89 o                         
 -16  -8   2          8.05         44.04        22.05 o                         
 -15  -8   2         10.42         29.91        16.71 o                         
 -14  -8   2        757.72        866.98        37.94 o                         
 -13  -8   2       2112.67       1971.89        81.87 o                         
 -12  -8   2        538.72        457.92        35.67 o                         
 -11  -8   2       4576.52       4568.06       107.08 o                         
 -10  -8   2         32.19         26.73        33.03 o                         
  -9  -8   2       2924.24       2784.96        93.98 o                         
  -8  -8   2        144.11        119.73        39.25 o                         
  -7  -8   2       1074.51       1143.93        76.52 o                         
  -6  -8   2        319.25        245.69        55.97 o                         
  -5  -8   2       4475.80       4368.91       167.22 o                         
  -4  -8   2      18327.58      17721.71       292.66 o                         
  -3  -8   2       3028.87       3157.68       162.72 o                         
  -2  -8   2      15002.20      14133.28       257.16 o                         
  -1  -8   2        376.56        459.86        55.61 o                         
   0  -8   2      29166.93      28997.62       304.01 o                         
   1  -8   2       9915.89       9418.30       161.83 o                         
   2  -8   2       1843.99       1871.98        73.88 o                         
   3  -8   2       2009.64       1816.17        68.43 o                         
   4  -8   2        211.64        173.18        33.29 o                         
   5  -8   2      30069.74      30061.32       306.69 o                         
   6  -8   2       6778.79       6412.47       175.59 o                         
   7  -8   2       6635.53       6658.82       184.56 o                         
   8  -8   2       2211.57       2270.13       117.10 o                         
   9  -8   2        706.15        418.93       163.33 o                         
  10  -8   2        848.08        735.41        37.02 o                         
  11  -8   2        102.44        161.97        25.16 o                         
  12  -8   2       1634.48       1681.82        63.53 o                         
  13  -8   2       4638.91       4703.04       101.49 o                         
  14  -8   2       1933.67       2037.42        80.03 o                         
  15  -8   2         21.68         -8.46        31.96 o                         
  16  -8   2       1951.75       2107.46        88.31 o                         
  17  -8   2         36.90         60.46        24.11 o                         
 -16  -7   2          6.80         10.20        19.61 o                         
 -15  -7   2        705.56        647.73        33.83 o                         
 -14  -7   2         26.87         59.36        25.05 o                         
 -13  -7   2       1377.60       1291.10        52.90 o                         
 -12  -7   2        262.47        246.81        33.26 o                         
 -11  -7   2        146.64        157.83        56.30 o                         
 -10  -7   2       3965.04       3857.42        80.68 o                         
  -9  -7   2       1754.93       1815.00        98.77 o                         
  -8  -7   2          1.90         14.55        45.89 o                         
  -7  -7   2         15.00        -38.98        38.98 o                         
  -6  -7   2       2382.32       2016.07        97.49 o                         
  -5  -7   2      13352.53      13187.00       359.78 o                         
  -4  -7   2        513.14        574.35        98.63 o                         
  -3  -7   2      16319.06      17509.49       271.66 o                         
  -2  -7   2       7658.31       6932.48       201.20 o                         
  -1  -7   2      82162.42      81774.80       568.00 o                         
   0  -7   2       1678.48       1177.03        68.39 o                         
   1  -7   2      10771.85      11753.96       181.24 o                         
   2  -7   2       1871.39       1958.62        77.28 o                         
   3  -7   2      42871.63      43038.34       293.18 o                         
   4  -7   2      11359.52      11219.64       154.08 o                         
   5  -7   2        567.77        366.00        66.31 o                         
   6  -7   2         15.19          6.74        51.96 o                         
   7  -7   2        386.15        513.41        78.09 o                         
   8  -7   2       1042.77       1232.78        98.39 o                         
   9  -7   2       2113.35       2474.08       147.59 o                         
  10  -7   2         24.26         32.26        26.84 o                         
  11  -7   2        320.43        361.70        30.03 o                         
  12  -7   2        534.72        459.04        36.87 o                         
  13  -7   2       4827.95       4971.60       104.09 o                         
  14  -7   2        379.23        319.80        53.86 o                         
  15  -7   2       2869.53       2769.58       123.76 o                         
  16  -7   2       1116.72       1178.80        70.25 o                         
  17  -7   2       3748.38       3743.80       110.48 o                         
 -16  -6   2        249.09        142.88        20.48 o                         
 -15  -6   2       2153.04       2083.29        60.03 o                         
 -14  -6   2       2368.14       2396.20        64.31 o                         
 -13  -6   2       1689.59       1620.96        69.19 o                         
 -12  -6   2        990.11        894.46        52.37 o                         
 -11  -6   2       3138.78       3051.98        88.86 o                         
 -10  -6   2         98.74         69.42        69.73 o                         
  -9  -6   2        345.54        235.54        42.04 o                         
  -8  -6   2       5727.04       5789.00       151.33 o                         
  -7  -6   2       2042.73       1657.07        93.69 o                         
  -6  -6   2      10835.86      10473.47       234.17 o                         
  -5  -6   2       5574.61       5617.90       184.08 o                         
  -4  -6   2       8078.41       8614.88       139.26 o                         
  -3  -6   2      58489.04      59189.40      1365.96 o                         
  -2  -6   2      68110.42      64642.60      2042.97 o                         
  -1  -6   2       2073.60       2449.47        81.32 o                         
   0  -6   2      27390.15      28189.35       322.87 o                         
   1  -6   2      34634.64      34959.63       314.58 o                         
   2  -6   2      12223.91      12300.69       145.58 o                         
   3  -6   2       5212.08       5901.91       102.80 o                         
   4  -6   2       7463.98       6989.16       112.91 o                         
   5  -6   2       1196.08       1265.92        66.98 o                         
   6  -6   2         12.28        270.61       112.08 o                         
   7  -6   2        100.94        283.94        57.91 o                         
   8  -6   2       5111.37       4515.17       155.03 o                         
   9  -6   2       3037.22       3098.95       130.11 o                         
  10  -6   2       2010.80       1802.23        65.34 o                         
  11  -6   2        976.84       1101.59        41.07 o                         
  12  -6   2       1749.23       1621.97        75.33 o                         
  13  -6   2       1841.06       1805.38       107.67 o                         
  14  -6   2        922.07        955.92        69.72 o                         
  15  -6   2       2974.43       2682.39       121.24 o                         
  16  -6   2       5158.12       5266.85       139.72 o                         
  17  -6   2         21.96         16.36        27.08 o                         
 -17  -5   2        333.78        282.52        45.37 o                         
 -16  -5   2         33.42         46.60        19.49 o                         
 -15  -5   2        319.76        321.14        36.14 o                         
 -14  -5   2        104.57         89.98        29.62 o                         
 -13  -5   2        350.42        291.47        29.88 o                         
 -12  -5   2         61.12         57.11        26.19 o                         
 -11  -5   2        415.38        298.25        73.25 o                         
 -10  -5   2       2585.29       2592.76        81.99 o                         
  -9  -5   2        219.71        180.13        58.06 o                         
  -8  -5   2       2521.62       2260.65        94.87 o                         
  -7  -5   2        113.36        150.74        42.09 o                         
  -6  -5   2      21372.59      20764.46       245.60 o                         
  -5  -5   2      16952.81      16691.95       217.19 o                         
  -4  -5   2      23042.01      24783.60       282.60 o                         
  -3  -5   2       1539.13       1744.12        87.04 o                         
  -2  -5   2      24519.91      24057.30       255.96 o                         
  -1  -5   2     113727.80     114377.06       605.16 o                         
   0  -5   2      14485.71      16705.38       200.12 o                         
   1  -5   2      51320.25      55378.96       447.42 o                         
   2  -5   2     136627.88     139961.83       704.58 o                         
   3  -5   2      11676.29      11297.49       152.52 o                         
   4  -5   2        713.02        333.04        33.95 o                         
   5  -5   2      11616.85      13077.72       162.64 o                         
   6  -5   2        283.61        369.57        41.53 o                         
   7  -5   2       3348.71       3019.98        95.54 o                         
   8  -5   2       2062.52       1874.55       107.47 o                         
   9  -5   2       3261.06       3176.02       157.33 o                         
  10  -5   2       1760.18       1785.81        66.42 o                         
  11  -5   2         12.26         51.45        40.37 o                         
  12  -5   2       1625.46       1778.29        49.67 o                         
  13  -5   2       1622.75       1749.71        65.82 o                         
  14  -5   2       8813.01       9067.88       253.31 o                         
  15  -5   2       1832.83       1787.17        63.48 o                         
  16  -5   2       1314.54       1195.64        74.99 o                         
  17  -5   2       1245.72       1191.64        61.57 o                         
 -17  -4   2        626.89        613.88        39.62 o                         
 -16  -4   2        204.10        170.04        32.57 o                         
 -15  -4   2        830.75        652.92        42.84 o                         
 -14  -4   2       1733.49       1705.86        54.43 o                         
 -13  -4   2       1770.18       1535.63        57.39 o                         
 -12  -4   2       3198.11       3088.82        80.95 o                         
 -11  -4   2       1459.08       1428.70        53.75 o                         
 -10  -4   2         26.38         10.16        22.99 o                         
  -9  -4   2       2373.94       2372.34       107.12 o                         
  -8  -4   2       3376.74       2548.77        97.81 o                         
  -7  -4   2      24697.38      23506.73       260.76 o                         
  -6  -4   2      27354.61      26367.98       629.73 o                         
  -5  -4   2       1211.01       1014.93        60.28 o                         
  -4  -4   2       8317.90       8918.68       211.64 o                         
  -3  -4   2      42907.52      42474.29       536.79 o                         
  -2  -4   2      31889.91      32637.65       438.59 o                         
  -1  -4   2        255.71        527.17        68.81 o                         
   0  -4   2      10380.75       9873.34       159.76 o                         
   1  -4   2       1497.54       1636.51        92.01 o                         
   2  -4   2      34434.91      34766.96       358.58 o                         
   3  -4   2      34200.13      35096.61       267.94 o                         
   4  -4   2      62865.75      67379.77       613.15 o                         
   5  -4   2         16.96         27.22        29.91 o                         
   6  -4   2       5229.21       4890.52       109.76 o                         
   7  -4   2         50.24         51.86        44.43 o                         
   8  -4   2       1994.92       2020.53        91.18 o                         
   9  -4   2         43.91         26.88        49.23 o                         
  10  -4   2        773.04        688.46        83.52 o                         
  11  -4   2      12283.14      12478.85       175.11 o                         
  12  -4   2         47.09         47.34        28.57 o                         
  13  -4   2       9857.32       9571.52       310.89 o                         
  14  -4   2        247.40        219.34        40.27 o                         
  15  -4   2       6267.38       6479.00       249.17 o                         
  16  -4   2       5295.29       5048.79       138.31 o                         
  17  -4   2          5.50         17.33        28.98 o                         
 -17  -3   2        187.89        187.47        33.42 o                         
 -16  -3   2         41.60         40.15        15.34 o                         
 -15  -3   2         75.70        104.90        24.34 o                         
 -14  -3   2        916.67        946.22        50.00 o                         
 -13  -3   2       3301.42       3325.77        80.26 o                         
 -12  -3   2        215.94        217.94        33.01 o                         
 -11  -3   2       6239.57       5755.27        97.76 o                         
 -10  -3   2       4099.19       4075.10        82.67 o                         
  -9  -3   2       2140.64       2416.72       152.30 o                         
  -8  -3   2      17578.57      16676.84       389.52 o                         
  -7  -3   2       1170.83       1713.42       115.57 o                         
  -6  -3   2       6731.98       5904.05       173.07 o                         
  -5  -3   2       3044.36       2876.41       118.34 o                         
  -4  -3   2        812.28        690.55        77.28 o                         
  -3  -3   2       8278.98       7902.15       168.95 o                         
  -2  -3   2      93592.60      92349.99      3236.81 o                         
  -1  -3   2      17679.61      17041.23       242.62 o                         
   0  -3   2       3552.58       3193.24        83.92 o                         
   1  -3   2        188.13        113.71        40.43 o                         
   2  -3   2        336.16        231.12        33.65 o                         
   3  -3   2      80829.04      86081.65       475.98 o                         
   4  -3   2       7258.46       6558.61       116.47 o                         
   5  -3   2       5469.41       5262.93       115.22 o                         
   6  -3   2       1194.53       1074.25        61.86 o                         
   7  -3   2        989.91       1178.39        78.42 o                         
   8  -3   2       3680.13       3785.80       115.25 o                         
   9  -3   2       4780.99       4523.26       167.32 o                         
  10  -3   2       6610.46       6420.40       170.24 o                         
  11  -3   2          5.80         32.76        22.30 o                         
  12  -3   2        282.84        250.45        33.95 o                         
  13  -3   2       1086.30       1050.00        81.13 o                         
  14  -3   2       5869.52       5954.39       183.07 o                         
  15  -3   2        114.06         85.67        26.89 o                         
  16  -3   2        498.76        531.51        42.62 o                         
  17  -3   2         25.08        -18.46        67.75 o                         
 -17  -2   2        190.13        149.41        38.42 o                         
 -16  -2   2       1337.67       1165.55        42.77 o                         
 -15  -2   2        242.51        212.69        31.34 o                         
 -14  -2   2       1728.78       1609.41        62.74 o                         
 -13  -2   2        735.38        657.18        45.74 o                         
 -12  -2   2       4989.48       4761.40        97.15 o                         
 -11  -2   2        526.62        397.90        33.22 o                         
 -10  -2   2         16.38        -43.56       174.09 o                         
  -9  -2   2        277.65        360.94        71.67 o                         
  -8  -2   2      10358.32       8968.09       248.83 o                         
  -7  -2   2      52309.64      52116.53       951.60 o                         
  -6  -2   2       2325.19       2461.52        97.91 o                         
  -5  -2   2       2931.71       3234.28        78.62 o                         
  -4  -2   2       2940.16       2460.91        66.39 o                         
  -3  -2   2        909.42       1476.27        51.00 o                         
  -2  -2   2      19231.68      19188.36       290.83 o                         
  -1  -2   2      24355.45      25664.07       237.55 o                         
   0  -2   2        800.35        661.85        40.18 o                         
   1  -2   2      10257.07      10672.24       156.84 o                         
   2  -2   2        534.55        736.44        39.56 o                         
   3  -2   2       3199.29       3542.38        75.38 o                         
   4  -2   2        104.89        110.94        33.70 o                         
   5  -2   2        703.92        646.02        47.01 o                         
   6  -2   2       5900.95       6266.93       123.28 o                         
   7  -2   2        323.05        277.81        48.57 o                         
   8  -2   2         21.90         24.30        35.82 o                         
   9  -2   2       2387.72       2242.96        88.54 o                         
  10  -2   2       3589.27       3848.77       114.71 o                         
  11  -2   2       3886.05       4133.01        74.41 o                         
  12  -2   2       2928.46       2905.47        80.55 o                         
  13  -2   2       5326.77       5463.59       126.35 o                         
  14  -2   2        139.93         48.78        29.32 o                         
  15  -2   2       9548.54       9864.26       142.41 o                         
  16  -2   2        976.69        977.11        51.61 o                         
  17  -2   2         39.86        -11.12        49.65 o                         
 -18  -1   2         63.19         69.49        30.11 o                         
 -17  -1   2        252.10        239.16        45.23 o                         
 -16  -1   2        655.23        663.26        36.61 o                         
 -15  -1   2        707.31        596.56        42.11 o                         
 -14  -1   2       1310.25       1425.05        61.46 o                         
 -13  -1   2       7165.96       7076.49       114.81 o                         
 -12  -1   2       1165.93       1213.33        47.02 o                         
 -11  -1   2        490.22        515.73        32.34 o                         
 -10  -1   2        427.95        487.96        78.49 o                         
  -9  -1   2      17639.40      16964.40       360.90 o                         
  -8  -1   2      12746.36      13638.17       233.64 o                         
  -7  -1   2       4553.03       3763.64       109.85 o                         
  -6  -1   2       2833.74       2345.88        67.64 o                         
  -5  -1   2      29440.20      30568.84       389.15 o                         
  -4  -1   2       5581.18       5712.41       127.95 o                         
  -3  -1   2         45.63         63.51        29.97 o                         
  -2  -1   2      40432.01      38766.87       513.94 o                         
  -1  -1   2        192.96        268.80        20.07 o                         
   0  -1   2       1246.18       1213.69       151.33 o                         
   1  -1   2       3192.48       3796.55        70.64 o                         
   2  -1   2       8449.62       8116.41       108.31 o                         
   3  -1   2       3081.84       3637.64        70.95 o                         
   4  -1   2       3777.36       3443.05        89.38 o                         
   5  -1   2       7056.64       7560.97       126.30 o                         
   6  -1   2        544.25        740.38        60.69 o                         
   7  -1   2         22.26        -15.61        35.46 o                         
   8  -1   2       6131.65       5884.09       129.14 o                         
   9  -1   2       9441.02       8545.23       226.20 o                         
  10  -1   2       5803.81       6112.59       169.53 o                         
  11  -1   2        170.42        193.51        26.49 o                         
  12  -1   2       2520.28       2497.08        75.43 o                         
  13  -1   2      10302.84       9551.53       170.89 o                         
  14  -1   2       6376.89       6640.41       108.34 o                         
  15  -1   2         66.37         13.63        25.77 o                         
  16  -1   2        512.06        539.09        40.59 o                         
  17  -1   2         76.86         87.35        55.84 o                         
 -18   0   2        358.47        348.90        35.61 o                         
 -17   0   2        140.87        217.37        34.48 o                         
 -16   0   2       1218.89       1247.21        53.77 o                         
 -15   0   2        312.77        303.81        37.01 o                         
 -14   0   2       1066.98       1094.06        73.48 o                         
 -13   0   2        619.82        561.26        56.78 o                         
 -12   0   2       2858.00       2664.38        71.46 o                         
 -11   0   2         82.32         35.83        26.47 o                         
 -10   0   2         49.88        109.48        51.39 o                         
  -9   0   2        373.40        141.52        58.82 o                         
  -8   0   2      66672.70      67434.95       821.71 o                         
  -7   0   2      10844.09       9900.24       164.55 o                         
  -6   0   2      16789.60      17348.39       415.00 o                         
  -5   0   2       2105.37       1972.70        70.91 o                         
  -4   0   2      75608.95      72157.77       535.80 o                         
  -3   0   2      27492.41      26156.40       245.34 o                         
  -2   0   2         50.68         28.32        38.27 o                         
  -1   0   2        560.18        664.84        33.42 o                         
   0   0   2      51333.80      50452.23       432.89 o                         
   1   0   2       2659.58       2487.01        68.23 o                         
   2   0   2       4761.52       4120.34        67.45 o                         
   3   0   2       1239.46       1467.48        73.23 o                         
   4   0   2       1699.32       1536.34        70.26 o                         
   5   0   2        270.55        356.93        51.85 o                         
   6   0   2        456.49        544.54        46.06 o                         
   7   0   2       3264.69       3023.50       114.58 o                         
   8   0   2       9011.25       7993.92       192.54 o                         
   9   0   2       4277.47       3750.94       146.69 o                         
  10   0   2       5330.59       5466.98        93.14 o                         
  11   0   2         56.64         80.99        36.49 o                         
  12   0   2       8494.29       8337.77       157.26 o                         
  13   0   2        829.75        786.12        43.27 o                         
  14   0   2       8584.25       8713.52       122.73 o                         
  15   0   2       3739.00       3873.62        81.63 o                         
  16   0   2         15.54          3.18        38.78 o                         
  17   0   2       1228.12       1199.16        94.40 o                         
 -18   1   2         97.64        123.87        41.09 o                         
 -17   1   2       1338.82       1427.47        61.67 o                         
 -16   1   2         30.56         64.23        27.41 o                         
 -15   1   2        373.38        377.16        40.65 o                         
 -14   1   2       6968.58       7023.31       164.02 o                         
 -13   1   2       4293.29       4146.24       181.63 o                         
 -12   1   2        661.38        770.93        45.97 o                         
 -11   1   2         11.20          8.72        25.82 o                         
 -10   1   2       3000.21       2833.35       151.99 o                         
  -9   1   2      46251.90      45614.83       644.13 o                         
  -8   1   2      19432.86      20572.31       296.35 o                         
  -7   1   2       8986.90       8481.46       133.82 o                         
  -6   1   2         48.55         27.77        26.33 o                         
  -5   1   2       1468.04       1251.28        63.05 o                         
  -4   1   2       3401.67       3048.92       121.83 o                         
  -3   1   2      22976.95      22455.03       416.92 o                         
  -2   1   2        439.80        482.52        62.19 o                         
  -1   1   2       5157.35       5095.56        56.48 o                         
   0   1   2        908.88        936.29        52.47 o                         
   1   1   2        246.11        169.17        21.84 o                         
   2   1   2       2477.10       3116.74        61.84 o                         
   3   1   2      16084.59      20081.16       373.39 o                         
   4   1   2      21985.39      23088.93       357.84 o                         
   5   1   2      10485.52      10103.67       180.50 o                         
   6   1   2        300.20        300.44        40.00 o                         
   7   1   2       2673.80       3095.68        97.41 o                         
   8   1   2        129.65         -1.74        58.33 o                         
   9   1   2      18616.05      18806.66       268.65 o                         
  10   1   2       1427.83       1529.17        52.11 o                         
  11   1   2       3187.30       3206.31        83.74 o                         
  12   1   2       1972.33       1922.00        55.60 o                         
  13   1   2      16848.37      16430.01       267.45 o                         
  14   1   2       2869.61       2973.65        78.35 o                         
  15   1   2        958.81        897.11        43.88 o                         
  16   1   2        138.92        112.54        28.06 o                         
  17   1   2       1360.31       1381.42        87.58 o                         
 -18   2   2        830.76        989.02        81.96 o                         
 -17   2   2        266.78        228.84        34.92 o                         
 -16   2   2        139.76        111.62        29.22 o                         
 -15   2   2       5507.93       5363.61       105.92 o                         
 -14   2   2         98.63        103.68        30.76 o                         
 -13   2   2        353.86        345.55        30.74 o                         
 -12   2   2       2141.79       2235.06        61.89 o                         
 -11   2   2       2915.61       2932.02        63.04 o                         
 -10   2   2       3398.06       3492.54       179.23 o                         
  -9   2   2      12896.64      12300.14       293.16 o                         
  -8   2   2      27982.05      25489.90       356.21 o                         
  -7   2   2        321.36        407.26        58.08 o                         
  -6   2   2      13941.60      13850.73       169.50 o                         
  -5   2   2        743.33        703.47        47.98 o                         
  -4   2   2      41204.90      39481.18       642.01 o                         
  -3   2   2      40829.30      40211.01       349.69 o                         
  -2   2   2      28322.41      29527.65       339.52 o                         
  -1   2   2       3417.73       3148.21        63.03 o                         
   0   2   2       1423.08       1342.66        72.04 o                         
   1   2   2      54178.49      55511.00       461.51 o                         
   2   2   2       6981.03       7798.84       141.10 o                         
   3   2   2       9593.73       8029.04       165.91 o                         
   4   2   2      31107.84      31890.67       397.67 o                         
   5   2   2       2030.04       1774.68        65.85 o                         
   6   2   2       3837.42       3928.82        89.15 o                         
   7   2   2       3730.29       2987.93       114.78 o                         
   8   2   2       6053.66       5711.09       148.45 o                         
   9   2   2         61.70        210.55        95.74 o                         
  10   2   2         88.62        109.87        44.79 o                         
  11   2   2       4368.90       4302.34        79.80 o                         
  12   2   2       1205.92       1199.48        46.03 o                         
  13   2   2          6.35        -20.90        20.90 o                         
  14   2   2       6164.94       6280.57       127.59 o                         
  15   2   2       2678.23       2769.62        96.54 o                         
  16   2   2        729.42        686.42        41.81 o                         
  17   2   2       1151.85       1163.39        68.82 o                         
 -18   3   2        807.52        769.96        50.19 o                         
 -17   3   2        765.68        797.75        50.63 o                         
 -16   3   2       1255.17       1102.78        53.25 o                         
 -15   3   2       4416.85       4768.11       123.79 o                         
 -14   3   2      12589.55      13352.41       331.04 o                         
 -13   3   2       2464.07       2602.13        58.58 o                         
 -12   3   2       1624.13       1572.58        46.87 o                         
 -11   3   2          2.68        -26.96        39.00 o                         
 -10   3   2      17091.77      16394.04       312.07 o                         
  -9   3   2      43172.79      43700.39       639.93 o                         
  -8   3   2          1.41         -6.88        55.54 o                         
  -7   3   2      23991.17      23634.28       414.37 o                         
  -6   3   2       5300.70       5075.19       147.81 o                         
  -5   3   2       2926.88       2313.08       187.80 o                         
  -4   3   2       7369.22       7905.37       161.58 o                         
  -3   3   2      41338.10      44555.42       402.22 o                         
  -2   3   2       5266.88       5243.75       120.54 o                         
  -1   3   2       2279.60       2277.87        62.16 o                         
   0   3   2      18484.41      18529.92       258.16 o                         
   1   3   2      33639.60      34727.28       616.67 o                         
   2   3   2      11340.53      12115.55       215.47 o                         
   3   3   2       6517.17       6802.77       155.06 o                         
   4   3   2         78.74         51.66        46.11 o                         
   5   3   2        194.98        183.04        36.58 o                         
   6   3   2        251.00        186.51        36.66 o                         
   7   3   2       1921.35       1944.34        72.76 o                         
   8   3   2      22311.36      22046.56       327.96 o                         
   9   3   2      15245.30      15656.41       206.70 o                         
  10   3   2        105.27        128.02        33.70 o                         
  11   3   2       3744.16       3514.62        95.48 o                         
  12   3   2       3298.63       3201.68        77.24 o                         
  13   3   2       9486.85       8998.60       188.50 o                         
  14   3   2       2065.12       2083.28        77.37 o                         
  15   3   2        929.33        954.84        56.19 o                         
  16   3   2         24.56         29.93        15.24 o                         
 -18   4   2        313.89        382.50        39.74 o                         
 -17   4   2         38.64         63.66        36.87 o                         
 -16   4   2       3281.57       3430.24        84.06 o                         
 -15   4   2       8466.90       9373.61       172.31 o                         
 -14   4   2        304.36        227.33        38.94 o                         
 -13   4   2       1143.56       1179.24        45.71 o                         
 -12   4   2        359.72        370.06        51.73 o                         
 -11   4   2      10982.42      10862.76       111.58 o                         
 -10   4   2       3538.56       3391.95       148.80 o                         
  -9   4   2       9614.38       8691.57       272.25 o                         
  -8   4   2      22312.87      22406.31       399.71 o                         
  -7   4   2       7543.23       8612.34       302.72 o                         
  -6   4   2       6985.11       7072.43       194.87 o                         
  -5   4   2       1612.56       2093.57       105.34 o                         
  -4   4   2       1305.62       1043.74        73.90 o                         
  -3   4   2      12071.76      12349.36       162.03 o                         
  -2   4   2          0.96         22.05        27.95 o                         
  -1   4   2     100238.73     100533.98       738.55 o                         
   0   4   2        175.23        165.48        18.94 o                         
   1   4   2      59256.24      59156.21       497.12 o                         
   2   4   2        103.13        149.56        49.16 o                         
   3   4   2      23232.19      22091.89       325.32 o                         
   4   4   2       1352.62       1257.92        61.82 o                         
   5   4   2       1929.33       1768.32        61.25 o                         
   6   4   2      15197.00      15020.67       171.75 o                         
   7   4   2      12571.77      11709.67       156.17 o                         
   8   4   2      19465.56      18979.87       528.80 o                         
   9   4   2       4799.71       4808.11       103.56 o                         
  10   4   2       6777.77       6841.54       159.73 o                         
  11   4   2       1613.15       1588.31        65.35 o                         
  12   4   2       4787.46       5037.66       111.38 o                         
  13   4   2        250.16        275.15        45.62 o                         
  14   4   2       2296.97       2324.23        80.34 o                         
  15   4   2        194.05        193.48        33.62 o                         
  16   4   2       2052.47       2129.48        70.29 o                         
 -18   5   2        999.07        942.04        54.47 o                         
 -17   5   2        118.67        174.38        47.04 o                         
 -16   5   2        498.86        420.97        35.41 o                         
 -15   5   2       3953.90       4419.66       107.32 o                         
 -14   5   2       6669.34       6971.45       212.21 o                         
 -13   5   2       3381.64       3577.39        82.55 o                         
 -12   5   2       2378.36       2758.97        63.46 o                         
 -11   5   2         15.07         11.37        18.88 o                         
 -10   5   2      34207.66      35882.36       721.95 o                         
  -9   5   2       4778.52       4722.13       208.29 o                         
  -8   5   2       6503.26       6287.43       219.85 o                         
  -7   5   2        592.48        533.57        82.31 o                         
  -6   5   2       9312.52       8694.51       223.02 o                         
  -5   5   2      25122.69      25055.46       313.20 o                         
  -4   5   2         26.20        113.83        37.64 o                         
  -3   5   2        304.25        394.72        55.34 o                         
  -2   5   2      37440.39      39330.28       368.00 o                         
  -1   5   2      25503.79      24388.11       352.01 o                         
   0   5   2       5647.80       5923.97       135.28 o                         
   1   5   2      15055.65      14782.25       187.59 o                         
   2   5   2      25703.24      27950.27       315.46 o                         
   3   5   2       1929.65       1870.45        81.38 o                         
   4   5   2       7258.25       7627.89       158.56 o                         
   5   5   2       3122.36       3269.19        89.23 o                         
   6   5   2       3520.33       3320.47        88.67 o                         
   7   5   2          9.69        -17.28        33.39 o                         
   8   5   2      21040.74      21377.66       472.77 o                         
   9   5   2       4638.94       4644.12        91.63 o                         
  10   5   2       5678.13       5708.59       109.90 o                         
  11   5   2        905.36        813.72        42.68 o                         
  12   5   2       4091.95       3994.14       106.69 o                         
  13   5   2       5532.64       5444.91       119.56 o                         
  14   5   2        338.01        382.72        45.91 o                         
  15   5   2        845.65        761.13        38.14 o                         
  16   5   2        399.58        364.53        29.21 o                         
 -18   6   2         33.15         -5.12        38.16 o                         
 -17   6   2        348.58        333.64        47.40 o                         
 -16   6   2       9317.28      10127.07       160.86 o                         
 -15   6   2       6682.04       7412.77       108.29 o                         
 -14   6   2       2138.53       2516.67        64.66 o                         
 -13   6   2       3612.50       3882.77        84.55 o                         
 -12   6   2        934.25        957.27        40.86 o                         
 -11   6   2      12546.02      13099.17       148.03 o                         
 -10   6   2        170.98        187.76        84.37 o                         
  -9   6   2       3990.76       3396.24       153.70 o                         
  -8   6   2        248.41        206.33        48.40 o                         
  -7   6   2      20917.45      21479.08       462.45 o                         
  -6   6   2       5975.72       5831.43       159.41 o                         
  -5   6   2       2529.72       2231.22        94.01 o                         
  -4   6   2      11341.04      10288.06       215.87 o                         
  -3   6   2        805.32        627.32        59.61 o                         
  -2   6   2        814.32       1081.93        53.27 o                         
  -1   6   2       1035.26       1011.35        49.37 o                         
   0   6   2       1155.80        700.98        39.10 o                         
   1   6   2       4776.69       4426.91       102.29 o                         
   2   6   2      19516.26      18824.93       181.08 o                         
   3   6   2      24375.62      24865.61       220.08 o                         
   4   6   2        809.30        909.72        61.93 o                         
   5   6   2        486.40        414.17        52.93 o                         
   6   6   2       1562.45       1300.79        81.81 o                         
   7   6   2      40872.90      39803.62       457.60 o                         
   8   6   2       3961.05       3939.94        89.67 o                         
   9   6   2       7840.33       7838.13       114.53 o                         
  10   6   2         93.81         19.77        37.27 o                         
  11   6   2       5258.78       5287.23        90.54 o                         
  12   6   2       1722.40       1732.54        63.47 o                         
  13   6   2        691.26        608.73        57.38 o                         
  14   6   2        245.71        244.30        31.53 o                         
  15   6   2        988.82       1037.23        37.53 o                         
 -18   7   2        286.99        303.02        50.93 o                         
 -17   7   2       1935.94       2014.11        85.60 o                         
 -16   7   2        367.25        340.82        32.96 o                         
 -15   7   2       4642.23       5225.60       106.60 o                         
 -14   7   2       1471.41       1559.43        57.67 o                         
 -13   7   2       1987.14       1897.41        62.30 o                         
 -12   7   2        602.54        661.35        38.71 o                         
 -11   7   2       1449.25       1610.87        48.55 o                         
 -10   7   2       7501.78       7069.39       122.22 o                         
  -9   7   2          6.66        -43.60        47.14 o                         
  -8   7   2       2839.29       2359.34       139.19 o                         
  -7   7   2       4616.10       5102.27       157.98 o                         
  -6   7   2      11655.79      10774.55       197.24 o                         
  -5   7   2      15081.62      14338.53       246.30 o                         
  -4   7   2       5226.95       4812.68       121.02 o                         
  -3   7   2       3414.91       3383.19       150.36 o                         
  -2   7   2      29885.73      28833.12       290.64 o                         
  -1   7   2      11503.49      11491.93       153.47 o                         
   0   7   2       6271.82       5478.51        97.58 o                         
   1   7   2      13880.87      12048.18       175.95 o                         
   2   7   2       4366.05       4831.96       124.10 o                         
   3   7   2         25.44          5.02        42.30 o                         
   4   7   2       1226.67       1246.07        53.42 o                         
   5   7   2       3709.53       3207.51       103.45 o                         
   6   7   2       4629.98       4314.86       116.52 o                         
   7   7   2       1557.77       1510.90        63.39 o                         
   8   7   2       6137.10       6451.93       102.63 o                         
   9   7   2        149.67        171.11        35.10 o                         
  10   7   2       2377.46       2352.04        76.53 o                         
  11   7   2        404.30        344.69        39.69 o                         
  12   7   2       2910.73       2900.67       105.17 o                         
  13   7   2        264.22        268.99        41.84 o                         
  14   7   2       1018.68        983.29        42.88 o                         
  15   7   2        849.26        741.12        29.60 o                         
 -18   8   2       1794.88       1725.62        92.63 o                         
 -17   8   2        463.91        383.73        71.08 o                         
 -16   8   2       5307.42       5732.61       122.43 o                         
 -15   8   2        326.86        393.80        38.12 o                         
 -14   8   2       3837.18       4346.48        88.14 o                         
 -13   8   2         17.94        -29.64        29.64 o                         
 -12   8   2       3735.41       4044.17        85.10 o                         
 -11   8   2       8905.95       9737.27       144.80 o                         
 -10   8   2         53.73         37.53        20.07 o                         
  -9   8   2       6019.35       5981.21       181.74 o                         
  -8   8   2       1934.95       1774.01        99.35 o                         
  -7   8   2      12096.78      11693.09       231.04 o                         
  -6   8   2       5721.34       5594.23       158.24 o                         
  -5   8   2        729.57        928.95        58.31 o                         
  -4   8   2       4859.60       4895.12       157.86 o                         
  -3   8   2       2434.28       2451.51       108.68 o                         
  -2   8   2        496.36        487.18        42.87 o                         
  -1   8   2       1682.56       1738.51        68.40 o                         
   0   8   2       1476.25       1671.44        56.26 o                         
   1   8   2        707.61        718.44        53.60 o                         
   2   8   2      16977.72      15419.25       203.01 o                         
   3   8   2       5035.23       5405.87       102.91 o                         
   4   8   2        491.22        647.86        47.01 o                         
   5   8   2          1.62        -30.27        30.27 o                         
   6   8   2       3742.98       3667.98        99.93 o                         
   7   8   2      13619.05      13759.19       144.97 o                         
   8   8   2        556.71        567.16        46.33 o                         
   9   8   2       1293.10       1342.54        62.39 o                         
  10   8   2        811.71        769.86        50.07 o                         
  11   8   2       6786.33       7040.42       112.13 o                         
  12   8   2        234.56        253.08        37.46 o                         
  13   8   2         20.46        -18.97        18.97 o                         
  14   8   2         82.61         99.42        24.62 o                         
  15   8   2       3024.57       2672.82        62.17 o                         
 -18   9   2       1392.80       1534.98        80.49 o                         
 -17   9   2       2190.82       2234.74       167.15 o                         
 -16   9   2         15.90         -4.35        36.05 o                         
 -15   9   2       2509.34       2493.22        69.33 o                         
 -14   9   2        165.01        151.58        35.45 o                         
 -13   9   2        792.26        904.65        51.34 o                         
 -12   9   2       2042.79       2263.51        65.82 o                         
 -11   9   2       4065.27       4299.42       120.68 o                         
 -10   9   2       4399.33       4333.83        97.77 o                         
  -9   9   2       5058.22       5534.67       115.61 o                         
  -8   9   2       4714.39       5013.27       151.84 o                         
  -7   9   2       5511.96       5652.62       154.50 o                         
  -6   9   2       9818.57       9525.51       210.98 o                         
  -5   9   2       3964.27       3475.37       101.71 o                         
  -4   9   2       3696.12       3469.99        97.75 o                         
  -3   9   2       5560.21       5641.76        99.73 o                         
  -2   9   2       5450.76       5764.43       106.47 o                         
  -1   9   2        737.30        787.34        57.71 o                         
   0   9   2      15000.85      14260.48       164.47 o                         
   1   9   2       4697.66       4277.25        96.23 o                         
   2   9   2       1470.69       1258.91        52.00 o                         
   3   9   2       1541.77       1621.94        53.21 o                         
   4   9   2         54.59         39.11        40.89 o                         
   5   9   2       8365.30       8202.29       160.76 o                         
   6   9   2       1315.32       1381.51        55.48 o                         
   7   9   2       2007.06       1999.24        66.10 o                         
   8   9   2       3438.79       3407.36        97.13 o                         
   9   9   2       5715.68       5693.91       175.19 o                         
  10   9   2       7353.42       7312.96       121.70 o                         
  11   9   2         35.90         39.10        25.32 o                         
  12   9   2       1464.70       1564.57        55.45 o                         
  13   9   2        104.41         75.23        22.57 o                         
  14   9   2       1327.27       1240.82        38.83 o                         
 -17  10   2       1816.40       1818.11        81.39 o                         
 -16  10   2       3241.22       3453.24       107.89 o                         
 -15  10   2          2.40         13.65        29.70 o                         
 -14  10   2       3239.71       3337.03       100.88 o                         
 -13  10   2        178.69        204.66        38.49 o                         
 -12  10   2       9785.26      10391.03       230.60 o                         
 -11  10   2       9061.28       8794.70       126.55 o                         
 -10  10   2       1260.99       1318.67        53.32 o                         
  -9  10   2       1736.51       1846.09        55.66 o                         
  -8  10   2      14128.58      15066.90       291.54 o                         
  -7  10   2       5091.85       4397.96       159.86 o                         
  -6  10   2       1890.82       1620.29        74.45 o                         
  -5  10   2        849.64        850.42        51.24 o                         
  -4  10   2         18.99         27.18        33.22 o                         
  -3  10   2       2029.33       2481.73        75.22 o                         
  -2  10   2       1459.39       1213.93        57.72 o                         
  -1  10   2      16828.86      17568.57       176.89 o                         
   0  10   2       7179.06       7781.92       111.24 o                         
   1  10   2       1858.88       1980.43        57.55 o                         
   2  10   2       3765.81       3630.98        78.82 o                         
   3  10   2        283.78        205.15        34.90 o                         
   4  10   2       4555.40       4745.68       132.90 o                         
   5  10   2        365.38        365.21        33.02 o                         
   6  10   2       4042.79       4070.01        91.08 o                         
   7  10   2       1754.88       1787.40        74.39 o                         
   8  10   2      12218.39      12625.33       193.94 o                         
   9  10   2         30.30         44.18        35.09 o                         
  10  10   2       6766.39       6840.82       123.95 o                         
  11  10   2       4692.90       4764.56       130.97 o                         
  12  10   2        162.77        167.69        27.19 o                         
  13  10   2        205.24        117.57        27.16 o                         
  14  10   2        286.74        233.23        22.76 o                         
 -17  11   2        455.63        408.91        47.96 o                         
 -16  11   2        811.01        924.18        56.03 o                         
 -15  11   2       1465.98       1474.40        73.18 o                         
 -14  11   2       1196.03       1203.50        70.88 o                         
 -13  11   2      13676.53      14835.03       440.27 o                         
 -12  11   2        153.54        129.25        37.23 o                         
 -11  11   2       5233.67       5645.64       106.84 o                         
 -10  11   2        740.25        715.13        53.92 o                         
  -9  11   2       1591.69       1763.18        68.80 o                         
  -8  11   2        241.63        344.67        27.35 o                         
  -7  11   2       2849.73       2960.64       122.30 o                         
  -6  11   2       2199.95       1807.87        77.16 o                         
  -5  11   2       1185.50        969.86        51.43 o                         
  -4  11   2       4903.11       4507.46        97.23 o                         
  -3  11   2       7612.56       7197.03       128.78 o                         
  -2  11   2         57.53         14.19        25.08 o                         
  -1  11   2       5213.84       5973.57        93.91 o                         
   0  11   2       8882.30       8320.70       127.04 o                         
   1  11   2       4140.80       4291.98        86.35 o                         
   2  11   2        380.40        372.51        38.07 o                         
   3  11   2        412.63        363.24        37.72 o                         
   4  11   2       6622.90       6684.29        90.81 o                         
   5  11   2      18289.00      18940.79       222.23 o                         
   6  11   2        194.96        158.13        31.06 o                         
   7  11   2      10332.47      10470.96       157.47 o                         
   8  11   2        255.34        227.05        41.33 o                         
   9  11   2      13608.71      14068.71       209.24 o                         
  10  11   2       2358.18       2306.39        66.31 o                         
  11  11   2        272.56        238.01        30.73 o                         
  12  11   2        354.55        334.91        30.29 o                         
  13  11   2        155.10        176.45        19.27 o                         
 -17  12   2       1490.21       1484.79        84.52 o                         
 -16  12   2       2333.24       2609.14        78.15 o                         
 -15  12   2        241.40        336.67        42.35 o                         
 -14  12   2       1431.60       1333.98       122.21 o                         
 -13  12   2       1649.28       1816.36       107.42 o                         
 -12  12   2       8447.42       8761.85       316.62 o                         
 -11  12   2       3313.78       3449.27        95.46 o                         
 -10  12   2          3.97        -16.49        30.96 o                         
  -9  12   2       1885.86       1853.72        62.11 o                         
  -8  12   2       2263.14       2176.30        57.70 o                         
  -7  12   2         52.45         60.10        27.60 o                         
  -6  12   2        703.97        744.45        60.11 o                         
  -5  12   2        669.38        630.30        62.81 o                         
  -4  12   2      10993.46      11541.15       148.74 o                         
  -3  12   2        161.97        141.53        34.04 o                         
  -2  12   2         16.93          1.54        32.63 o                         
  -1  12   2      12300.35      12778.83       171.37 o                         
   0  12   2        178.13        187.85        44.38 o                         
   1  12   2       2741.05       2446.97        70.94 o                         
   2  12   2       1323.92       1310.93        37.63 o                         
   3  12   2      10290.18      10731.47       116.38 o                         
   4  12   2       5240.12       5269.95        78.94 o                         
   5  12   2        230.63        256.60        25.99 o                         
   6  12   2       1187.73       1295.49        46.33 o                         
   7  12   2         56.82         65.36        28.39 o                         
   8  12   2       4317.89       4131.44        83.26 o                         
   9  12   2        289.73        256.07        31.53 o                         
  10  12   2       2181.14       2207.29        62.51 o                         
  11  12   2       1087.30       1079.07        45.27 o                         
  12  12   2        400.60        414.31        33.58 o                         
 -17  13   2       1013.69       1015.52        79.40 o                         
 -16  13   2        325.80        233.66        26.65 o                         
 -15  13   2        434.72        474.20        44.44 o                         
 -14  13   2       4568.85       5048.29       122.86 o                         
 -13  13   2       8370.50       8414.04       162.94 o                         
 -12  13   2        416.41        404.57        53.07 o                         
 -11  13   2         33.80         10.80        30.34 o                         
 -10  13   2        217.06        170.04        55.02 o                         
  -9  13   2        179.15        187.53        43.22 o                         
  -8  13   2          1.04         48.51        32.27 o                         
  -7  13   2         86.67         63.14        34.11 o                         
  -6  13   2         37.93        -12.00        41.40 o                         
  -5  13   2        260.27        321.65        41.82 o                         
  -4  13   2        355.29        313.05        31.16 o                         
  -3  13   2        279.47        241.40        32.36 o                         
  -2  13   2        298.49        248.41        38.87 o                         
  -1  13   2       5028.94       5147.23        87.99 o                         
   0  13   2       7030.23       6943.28        85.59 o                         
   1  13   2       2077.97       2131.90        48.67 o                         
   2  13   2       7019.62       7264.47        91.76 o                         
   3  13   2        256.21        324.96        30.82 o                         
   4  13   2      12522.57      13027.83       132.34 o                         
   5  13   2       4390.40       4677.61        84.74 o                         
   6  13   2       2441.35       2328.16        62.62 o                         
   7  13   2       1324.35       1348.24        57.64 o                         
   8  13   2       2645.18       2884.57        75.08 o                         
   9  13   2       5981.61       6100.54        97.52 o                         
  10  13   2        198.45        204.25        30.80 o                         
  11  13   2         32.05         39.23        18.00 o                         
  12  13   2        170.93        155.67        14.23 o                         
 -16  14   2        460.09        551.25        78.93 o                         
 -15  14   2        433.28        467.51        75.56 o                         
 -14  14   2        992.97        846.69        80.69 o                         
 -13  14   2       4572.33       4571.77       156.44 o                         
 -12  14   2       2447.87       2470.77        98.50 o                         
 -11  14   2        866.64        864.69        54.45 o                         
 -10  14   2       1136.14       1110.80        79.47 o                         
  -9  14   2       1038.52       1069.76        55.15 o                         
  -8  14   2        203.90        236.38        41.41 o                         
  -7  14   2         92.24        111.37        38.00 o                         
  -6  14   2         45.14          5.97        44.41 o                         
  -5  14   2       3615.48       3651.16        76.94 o                         
  -4  14   2       1017.47       1023.05        48.29 o                         
  -3  14   2       1706.33       1984.80        54.44 o                         
  -2  14   2       3068.22       3036.37        61.92 o                         
  -1  14   2      11354.16      11647.71       118.81 o                         
   0  14   2       2748.01       2665.04        51.71 o                         
   1  14   2       1282.18       1244.24        41.41 o                         
   2  14   2        180.54        160.34        27.95 o                         
   3  14   2       1658.64       1769.82        54.34 o                         
   4  14   2       4969.40       5236.66       102.99 o                         
   5  14   2        116.79        109.02        26.07 o                         
   6  14   2       1032.77       1060.49        47.02 o                         
   7  14   2       1518.38       1496.07        57.20 o                         
   8  14   2       1177.75       1205.68        50.55 o                         
   9  14   2         74.74         81.40        22.10 o                         
  10  14   2        625.70        683.79        31.34 o                         
  11  14   2        344.25        316.72        18.29 o                         
 -16  15   2         18.26         -2.45        36.30 o                         
 -15  15   2        148.10        173.16        41.61 o                         
 -14  15   2       6152.97       6706.48       163.67 o                         
 -13  15   2        614.89        520.06        63.08 o                         
 -12  15   2        669.92        778.46        62.32 o                         
 -11  15   2         17.09         63.27        38.05 o                         
 -10  15   2       3641.02       3624.53        96.67 o                         
  -9  15   2       5432.84       5213.89       109.09 o                         
  -8  15   2         33.88         68.54        27.04 o                         
  -7  15   2        737.35        709.61        50.26 o                         
  -6  15   2          5.34        -19.86        46.33 o                         
  -5  15   2         85.87         37.22        30.52 o                         
  -4  15   2         46.38        -14.40        33.62 o                         
  -3  15   2      10468.27      10472.60       114.39 o                         
  -2  15   2       4249.38       4053.76        75.43 o                         
  -1  15   2       6374.18       6456.70        89.45 o                         
   0  15   2       2125.99       2334.43        56.27 o                         
   1  15   2         77.01         41.25        22.33 o                         
   2  15   2       2857.99       2869.01        72.65 o                         
   3  15   2       1189.97       1253.96        52.15 o                         
   4  15   2       9224.97       9431.68       133.38 o                         
   5  15   2       5723.73       6107.38        86.71 o                         
   6  15   2        139.57        159.10        26.20 o                         
   7  15   2          2.41         -8.99        23.39 o                         
   8  15   2       4124.71       4118.39        74.09 o                         
   9  15   2        935.45        920.24        35.76 o                         
  10  15   2         42.14         58.70        13.28 o                         
 -15  16   2       1804.04       1841.51       111.22 o                         
 -14  16   2        750.86        835.07        76.56 o                         
 -13  16   2       5917.06       6313.53       158.40 o                         
 -12  16   2        217.10        210.84        41.30 o                         
 -11  16   2        681.62        612.38        46.71 o                         
 -10  16   2        245.45        226.27        36.77 o                         
  -9  16   2         84.09        115.38        32.93 o                         
  -8  16   2        734.95        583.74        42.71 o                         
  -7  16   2        533.47        432.29        41.67 o                         
  -6  16   2       2748.95       2690.38        72.95 o                         
  -5  16   2       5365.07       5329.49        97.04 o                         
  -4  16   2        449.74        436.65        38.09 o                         
  -3  16   2          2.86          4.00        30.84 o                         
  -2  16   2      11218.63      11317.90       128.58 o                         
  -1  16   2        853.71        793.57        37.55 o                         
   0  16   2        908.07        981.11        44.20 o                         
   1  16   2         11.34         44.83        35.71 o                         
   2  16   2       5637.50       5788.81       136.60 o                         
   3  16   2       7590.31       7868.96       115.29 o                         
   4  16   2        124.03         97.94        28.39 o                         
   5  16   2        245.68        182.50        27.41 o                         
   6  16   2       1310.86       1313.31        45.45 o                         
   7  16   2       1908.99       1961.88        49.38 o                         
   8  16   2         39.90         23.04        15.27 o                         
   9  16   2        640.15        563.69        36.12 o                         
 -15  17   2        825.74        901.68        71.35 o                         
 -14  17   2       1737.20       1816.07        93.68 o                         
 -13  17   2         28.81         -5.46        26.70 o                         
 -12  17   2         47.25         54.75        38.02 o                         
 -11  17   2        120.33        115.45        30.81 o                         
 -10  17   2       1495.80       1331.72        61.28 o                         
  -9  17   2       1410.39       1394.83        78.06 o                         
  -8  17   2        407.97        374.53        40.32 o                         
  -7  17   2       2058.50       2169.90        63.51 o                         
  -6  17   2          6.32         30.77        28.45 o                         
  -5  17   2        312.99        319.74        33.81 o                         
  -4  17   2         75.85         79.62        48.28 o                         
  -3  17   2      14034.25      14373.99       150.96 o                         
  -2  17   2        812.70        864.36        42.83 o                         
  -1  17   2        195.09        218.60        27.16 o                         
   0  17   2         47.30         44.43        30.25 o                         
   1  17   2        820.37        893.88        58.18 o                         
   2  17   2       5012.30       5046.62       113.80 o                         
   3  17   2       1274.01       1332.07        64.22 o                         
   4  17   2       5665.38       6037.45       129.33 o                         
   5  17   2        261.35        224.02        39.41 o                         
   6  17   2         64.41         47.01        34.41 o                         
   7  17   2        386.90        432.40        33.41 o                         
   8  17   2       1608.00       1525.22        71.21 o                         
   9  17   2        329.06        317.27        39.55 o                         
 -14  18   2        149.78        198.07        49.28 o                         
 -13  18   2        196.76        166.45        58.67 o                         
 -12  18   2        491.66        413.77        55.25 o                         
 -11  18   2        188.62         79.92        33.45 o                         
 -10  18   2        205.06        210.27        33.28 o                         
  -9  18   2        239.05        190.60        37.69 o                         
  -8  18   2          3.49        -12.27        26.86 o                         
  -7  18   2       2133.25       2126.63        61.23 o                         
  -6  18   2       2151.49       2081.89        57.73 o                         
  -5  18   2       1572.88       1536.01        49.41 o                         
  -4  18   2       1191.36       1105.72        51.75 o                         
  -3  18   2       1413.68       1353.48        48.95 o                         
  -2  18   2       7604.60       7583.00       105.87 o                         
  -1  18   2       1061.66       1141.57        46.15 o                         
   0  18   2        330.88        318.06        44.04 o                         
   1  18   2         46.72         59.56        36.38 o                         
   2  18   2       5652.31       6247.76       120.03 o                         
   3  18   2       3551.01       3578.36        90.43 o                         
   4  18   2        225.24        212.17        38.55 o                         
   5  18   2         26.03         37.58        26.97 o                         
   6  18   2       1377.11       1406.04        43.42 o                         
   7  18   2        735.42        770.71        52.65 o                         
 -13  19   2        151.27        143.70        30.59 o                         
 -12  19   2        370.71        364.78        44.67 o                         
 -11  19   2        492.32        450.12        56.46 o                         
 -10  19   2          5.67        -18.98        19.62 o                         
  -9  19   2          4.25        -14.45        23.43 o                         
  -8  19   2        473.32        494.84        39.67 o                         
  -7  19   2       2248.49       2410.66        91.32 o                         
  -6  19   2        127.66         62.57        22.86 o                         
  -5  19   2        100.80         86.70        29.30 o                         
  -4  19   2       1644.87       1618.02        57.02 o                         
  -3  19   2       8939.38       9086.48       120.95 o                         
  -2  19   2        136.29        144.89        29.59 o                         
  -1  19   2         36.24         84.11        32.72 o                         
   0  19   2        375.41        374.23        43.36 o                         
   1  19   2       2239.75       2240.21        73.00 o                         
   2  19   2        210.49        243.09        35.62 o                         
   3  19   2       1841.94       2044.96        70.76 o                         
   4  19   2        782.49        820.65        46.18 o                         
   5  19   2        137.68        118.82        22.88 o                         
   6  19   2        602.95        537.15        43.25 o                         
 -12  20   2        113.15        143.27        30.34 o                         
 -11  20   2         43.05         16.88        34.58 o                         
 -10  20   2         76.79         84.22        40.18 o                         
  -9  20   2       1555.55       1495.56        50.08 o                         
  -8  20   2        756.30        678.55        40.41 o                         
  -7  20   2       1975.49       1928.37        58.28 o                         
  -6  20   2        124.14        131.01        24.96 o                         
  -5  20   2        671.86        569.50        37.39 o                         
  -4  20   2        828.98        680.56        39.70 o                         
  -3  20   2        726.34        735.74        48.31 o                         
  -2  20   2       3482.77       3538.44        78.89 o                         
  -1  20   2        134.38        118.54        33.01 o                         
   0  20   2        126.59        173.57        31.56 o                         
   1  20   2         28.47         26.89        27.20 o                         
   2  20   2       5694.05       5794.81       105.11 o                         
   3  20   2       3245.72       3355.26        74.74 o                         
   4  20   2        820.28        772.14        36.65 o                         
   5  20   2        136.01         62.72        23.13 o                         
 -11  21   2         31.65         59.85        52.34 o                         
 -10  21   2         21.91         22.01        29.93 o                         
  -9  21   2        141.30        170.35        24.97 o                         
  -8  21   2        315.87        325.13        39.25 o                         
  -7  21   2       1424.16       1510.10        60.08 o                         
  -6  21   2         13.51         12.81        25.16 o                         
  -5  21   2        324.94        347.21        29.58 o                         
  -4  21   2       6174.55       6557.58        94.85 o                         
  -3  21   2       2103.87       2020.11        51.75 o                         
  -2  21   2        598.46        554.78        39.06 o                         
  -1  21   2        156.80        183.12        33.64 o                         
   0  21   2        286.95        300.84        33.17 o                         
   1  21   2       4092.27       4059.38        79.52 o                         
   2  21   2          1.05        -19.16        19.16 o                         
   3  21   2       1635.86       1499.26        41.42 o                         
 -10  22   2         78.88         42.07        36.62 o                         
  -9  22   2        585.12        587.94        43.59 o                         
  -8  22   2        864.63        739.81        75.55 o                         
  -7  22   2       1178.10       1231.64        46.11 o                         
  -6  22   2         11.00         20.68        23.36 o                         
  -5  22   2       1997.72       1979.65        54.38 o                         
  -4  22   2         12.46          0.73        16.52 o                         
  -3  22   2       2237.06       2293.25        90.16 o                         
  -2  22   2        231.93        220.93        26.76 o                         
  -1  22   2        424.10        394.08        29.75 o                         
   0  22   2        692.46        533.90        30.80 o                         
   1  22   2        259.80        212.71        25.87 o                         
  -6  23   2        645.72        608.57        50.67 o                         
  -5  23   2       1243.27       1350.51       128.06 o                         
  -4  23   2       2294.41       2232.03       117.55 o                         
  -3  23   2        104.36         82.15        25.83 o                         
  -2  23   2        945.59        804.87        62.11 o                         
   1 -24   3        146.30        110.35        30.59 o                         
   2 -24   3          5.07         14.43        19.15 o                         
   3 -24   3         44.19         47.13        27.09 o                         
   4 -24   3       3328.52       3080.11        79.41 o                         
   5 -24   3          1.64        -35.80        35.80 o                         
   6 -24   3        512.06        476.89        52.40 o                         
  -2 -23   3         96.25        138.55        21.71 o                         
  -1 -23   3         20.92        -20.99        20.99 o                         
   0 -23   3        286.64        275.01        31.99 o                         
   1 -23   3          5.33        -18.73        18.73 o                         
   2 -23   3        228.39        235.72        27.07 o                         
   3 -23   3       1624.79       1779.61        56.22 o                         
   4 -23   3        102.09        110.43        22.40 o                         
   5 -23   3       1381.68       1381.29        45.97 o                         
   6 -23   3         32.24         17.49        21.04 o                         
   7 -23   3        827.70        830.59        42.58 o                         
   8 -23   3        408.09        404.63        37.91 o                         
   9 -23   3        923.23        726.36        42.45 o                         
  -4 -22   3        161.33        156.99        23.95 o                         
  -3 -22   3        115.75        105.32        27.13 o                         
  -2 -22   3        533.77        535.22        43.18 o                         
  -1 -22   3        969.17        924.04        45.90 o                         
   0 -22   3         74.40         54.13        18.04 o                         
   1 -22   3        207.76        181.08        33.96 o                         
   2 -22   3         38.19         51.47        26.79 o                         
   3 -22   3       2326.91       2391.31        63.75 o                         
   4 -22   3       1598.37       1744.65        51.83 o                         
   5 -22   3        531.18        512.56        32.39 o                         
   6 -22   3        109.28        107.49        21.69 o                         
   7 -22   3       1669.24       1610.20        56.95 o                         
   8 -22   3       5616.83       5555.88        90.27 o                         
   9 -22   3         25.56          9.69        18.97 o                         
  10 -22   3         90.05         99.35        18.64 o                         
  -5 -21   3         11.52         -9.19        22.60 o                         
  -4 -21   3         13.94         -5.68        22.92 o                         
  -3 -21   3       1570.77       1682.24        74.40 o                         
  -2 -21   3         50.45         34.80        32.51 o                         
  -1 -21   3         52.07         55.40        39.59 o                         
   0 -21   3       1194.74       1157.93        59.81 o                         
   1 -21   3         45.47        112.22        29.61 o                         
   2 -21   3       6514.43       6526.00       102.49 o                         
   3 -21   3        933.38        939.58        47.80 o                         
   4 -21   3       1888.38       2000.23        62.21 o                         
   5 -21   3         85.21         88.45        25.90 o                         
   6 -21   3       1320.88       1278.84        49.17 o                         
   7 -21   3        772.99        832.73        47.08 o                         
   8 -21   3        572.37        455.58        36.64 o                         
   9 -21   3        704.69        667.40        42.12 o                         
  10 -21   3        225.87        222.39        26.79 o                         
  11 -21   3        858.29        863.91        36.85 o                         
  -7 -20   3        283.24        239.76        28.73 o                         
  -6 -20   3        259.83        231.55        21.77 o                         
  -5 -20   3         15.13         12.29        21.83 o                         
  -4 -20   3       1107.76       1065.39        46.58 o                         
  -3 -20   3        854.92        762.72        42.27 o                         
  -2 -20   3        192.53        113.33        29.90 o                         
  -1 -20   3       2460.57       2558.28        74.02 o                         
   0 -20   3          2.04         -3.47        33.44 o                         
   1 -20   3       4408.81       4443.65        91.06 o                         
   2 -20   3        395.86        334.88        39.84 o                         
   3 -20   3       2127.42       2226.87        70.00 o                         
   4 -20   3        390.83        441.19        42.38 o                         
   5 -20   3        240.66        314.92        39.99 o                         
   6 -20   3         85.90        105.26        31.83 o                         
   7 -20   3       1600.13       1542.81        99.64 o                         
   8 -20   3       3185.56       3281.18        91.05 o                         
   9 -20   3          2.92          2.76        31.63 o                         
  10 -20   3         40.86         29.19        27.07 o                         
  11 -20   3       1092.87       1091.24        50.69 o                         
  12 -20   3        654.15        666.87        41.35 o                         
  -8 -19   3        265.97        248.75        20.69 o                         
  -7 -19   3        408.06        379.45        27.17 o                         
  -6 -19   3         91.32         83.56        24.86 o                         
  -5 -19   3        129.55         90.22        29.57 o                         
  -4 -19   3         15.59         -0.89        33.49 o                         
  -3 -19   3       1845.98       1961.22        67.05 o                         
  -2 -19   3        422.71        402.00        37.76 o                         
  -1 -19   3       2276.50       2468.54        78.65 o                         
   0 -19   3        576.01        668.39        49.84 o                         
   1 -19   3       2588.87       2583.86        71.10 o                         
   2 -19   3      11780.15      12145.56       158.61 o                         
   3 -19   3        281.93        269.10        35.82 o                         
   4 -19   3        822.68        710.32        47.87 o                         
   5 -19   3        581.20        557.09        43.72 o                         
   6 -19   3       4374.12       4607.54        87.58 o                         
   7 -19   3       3309.34       3357.94        95.75 o                         
   8 -19   3       1161.56       1025.26        62.21 o                         
   9 -19   3       2232.91       2174.11        77.78 o                         
  10 -19   3       1696.93       1614.82        74.57 o                         
  11 -19   3        308.68        233.63        39.01 o                         
  12 -19   3        140.24         82.84        22.81 o                         
  13 -19   3        133.39         25.29        68.49 o                         
  -9 -18   3        119.57        127.00        21.50 o                         
  -8 -18   3        161.68        190.81        23.49 o                         
  -7 -18   3        748.45        729.39        42.32 o                         
  -6 -18   3          7.55          8.98        30.06 o                         
  -5 -18   3         14.53         50.48        36.27 o                         
  -4 -18   3       1833.70       1824.88        67.24 o                         
  -3 -18   3        627.87        646.49        47.81 o                         
  -2 -18   3        109.80         71.78        28.36 o                         
  -1 -18   3         12.92         -6.41        26.44 o                         
   0 -18   3       1345.38       1205.91        53.04 o                         
   1 -18   3       5194.17       5635.95       101.27 o                         
   2 -18   3       2652.59       2831.28        80.03 o                         
   3 -18   3       1159.33       1219.14        53.73 o                         
   4 -18   3         25.87         91.34        35.58 o                         
   5 -18   3       1733.62       1725.59        63.48 o                         
   6 -18   3         20.74         34.61        40.41 o                         
   7 -18   3       4916.87       5158.18       108.08 o                         
   8 -18   3       3160.63       3255.20        86.56 o                         
   9 -18   3        460.32        440.02        42.22 o                         
  10 -18   3         12.81         41.12        35.78 o                         
  11 -18   3       1526.29       1340.64        59.56 o                         
  12 -18   3         78.02         95.64        40.26 o                         
  13 -18   3         17.85         -5.62        24.83 o                         
  14 -18   3        636.95        732.06        61.32 o                         
 -10 -17   3        132.06         71.91        20.32 o                         
  -9 -17   3        409.37        397.90        32.16 o                         
  -8 -17   3         11.60        -20.58        22.92 o                         
  -7 -17   3         57.95         14.52        27.98 o                         
  -6 -17   3        167.57        178.27        33.13 o                         
  -5 -17   3        559.48        609.79        47.12 o                         
  -4 -17   3       3767.69       3848.89        87.32 o                         
  -3 -17   3       1467.13       1631.78        68.13 o                         
  -2 -17   3       1009.39       1061.16        48.98 o                         
  -1 -17   3        649.82        585.01        38.46 o                         
   0 -17   3         13.17        -23.83        28.82 o                         
   1 -17   3      15103.09      15495.35       175.47 o                         
   2 -17   3       5035.38       4789.97        92.18 o                         
   3 -17   3         30.13         41.49        24.82 o                         
   4 -17   3       2161.71       2139.78        63.58 o                         
   5 -17   3       3368.96       3600.10       105.38 o                         
   6 -17   3      15019.81      14869.47       164.27 o                         
   7 -17   3       1699.80       1711.44        63.49 o                         
   8 -17   3        737.39        679.81        43.56 o                         
   9 -17   3          8.04         14.81        33.55 o                         
  10 -17   3       1256.19       1250.88        71.69 o                         
  11 -17   3        115.10        118.78        38.05 o                         
  12 -17   3         93.29         90.01        96.73 o                         
  13 -17   3         13.61         33.72        38.70 o                         
  14 -17   3         48.06         45.15        39.71 o                         
  15 -17   3         22.38        -25.91        28.09 o                         
 -11 -16   3        256.48        255.05        33.03 o                         
 -10 -16   3         36.90         32.58        22.48 o                         
  -9 -16   3        589.11        579.26        31.04 o                         
  -8 -16   3        978.77        985.89        43.48 o                         
  -7 -16   3         73.29        122.91        30.70 o                         
  -6 -16   3         14.52         22.97        32.79 o                         
  -5 -16   3       4869.12       5050.24       100.73 o                         
  -4 -16   3       1899.72       2002.17        62.57 o                         
  -3 -16   3         59.63         55.84        27.56 o                         
  -2 -16   3        934.67        936.66        44.57 o                         
  -1 -16   3       2256.77       2265.90        61.49 o                         
   0 -16   3      17961.09      17881.15       171.17 o                         
   1 -16   3       1921.37       1877.32        59.80 o                         
   2 -16   3       7836.78       8436.30       115.38 o                         
   3 -16   3       1029.56        926.00        45.10 o                         
   4 -16   3       1196.91       1131.79        46.91 o                         
   5 -16   3       2060.84       2017.66        68.88 o                         
   6 -16   3       2600.44       2739.62        77.56 o                         
   7 -16   3        739.89        752.65        42.56 o                         
   8 -16   3          9.31          1.48        23.12 o                         
   9 -16   3        178.29        181.28        37.16 o                         
  10 -16   3       2458.64       2409.12        80.75 o                         
  11 -16   3         80.43        121.72        47.39 o                         
  12 -16   3          2.45         10.21        50.28 o                         
  13 -16   3        846.52        936.89        60.70 o                         
  14 -16   3        383.32        353.48        45.48 o                         
  15 -16   3       1221.92       1223.77        81.85 o                         
 -12 -15   3       1502.17       1451.98        73.40 o                         
 -11 -15   3         72.37         49.35        17.06 o                         
 -10 -15   3        811.22        770.70        34.64 o                         
  -9 -15   3       1384.98       1449.96        44.00 o                         
  -8 -15   3        290.64        275.20        28.64 o                         
  -7 -15   3         97.10         73.05        30.41 o                         
  -6 -15   3        369.34        328.82        39.37 o                         
  -5 -15   3        517.43        571.57        44.44 o                         
  -4 -15   3        444.63        488.44        38.09 o                         
  -3 -15   3       3652.04       3743.85        73.25 o                         
  -2 -15   3         24.63         36.40        21.01 o                         
  -1 -15   3       4768.37       4840.00        83.37 o                         
   0 -15   3       2895.15       3041.99        72.74 o                         
   1 -15   3      14203.12      14139.54       143.90 o                         
   2 -15   3       3358.96       3478.22        73.76 o                         
   3 -15   3       1525.32       1716.39        54.37 o                         
   4 -15   3         79.88         56.49        25.79 o                         
   5 -15   3       4055.71       3960.33        85.39 o                         
   6 -15   3       2614.31       2535.01        82.28 o                         
   7 -15   3       4312.99       4427.06        87.31 o                         
   8 -15   3         66.22        124.20        31.45 o                         
   9 -15   3       1710.97       1613.85        66.30 o                         
  10 -15   3        766.66        692.83        53.23 o                         
  11 -15   3         44.10          9.31        48.75 o                         
  12 -15   3       2114.46       2282.24       165.87 o                         
  13 -15   3        821.03        907.59        79.70 o                         
  14 -15   3        180.04        237.02        46.43 o                         
  15 -15   3         13.07         22.82        32.61 o                         
  16 -15   3        829.20        947.77        63.13 o                         
 -12 -14   3        786.15        783.00        34.77 o                         
 -11 -14   3          6.34        -14.62        18.73 o                         
 -10 -14   3        833.59        829.08        37.62 o                         
  -9 -14   3       4124.47       4059.43        78.68 o                         
  -8 -14   3         99.35        128.92        26.87 o                         
  -7 -14   3        335.44        362.97        41.22 o                         
  -6 -14   3       2582.37       2513.38        74.28 o                         
  -5 -14   3       6201.10       6267.71       123.06 o                         
  -4 -14   3       7238.04       7390.09       118.67 o                         
  -3 -14   3        238.54        287.50        26.67 o                         
  -2 -14   3        352.33        380.05        26.53 o                         
  -1 -14   3       5246.36       5003.60        74.23 o                         
   0 -14   3      13062.45      13489.81       133.72 o                         
   1 -14   3         76.43         84.00        41.78 o                         
   2 -14   3       3157.54       3179.65        85.70 o                         
   3 -14   3        203.86        211.89        48.73 o                         
   4 -14   3       3758.42       3808.72        88.09 o                         
   5 -14   3       5072.61       4793.70        99.61 o                         
   6 -14   3       1749.21       1787.50        59.16 o                         
   7 -14   3        278.71        260.03        36.64 o                         
   8 -14   3       1184.46       1207.93        49.56 o                         
   9 -14   3        132.49        103.93        43.94 o                         
  10 -14   3       2070.00       2160.24        68.41 o                         
  11 -14   3          7.58        -31.21        33.85 o                         
  12 -14   3        445.86        464.28        52.27 o                         
  13 -14   3        356.98        357.93        42.28 o                         
  14 -14   3        168.29         96.09        39.69 o                         
  15 -14   3         27.00         56.79        24.33 o                         
  16 -14   3          9.68         39.57        20.73 o                         
 -13 -13   3       1778.93       1711.02        41.84 o                         
 -12 -13   3        588.92        584.57        29.61 o                         
 -11 -13   3         35.31         30.82        24.50 o                         
 -10 -13   3       2468.43       2525.92        58.10 o                         
  -9 -13   3        310.25        307.49        31.83 o                         
  -8 -13   3       1034.81        953.97        48.48 o                         
  -7 -13   3       2601.33       2612.97        75.55 o                         
  -6 -13   3       2003.25       1933.15        62.24 o                         
  -5 -13   3       1105.08       1253.31        52.54 o                         
  -4 -13   3       3949.44       4017.16        75.35 o                         
  -3 -13   3       5230.51       5340.09        79.49 o                         
  -2 -13   3       4256.43       4424.90        84.10 o                         
  -1 -13   3       5137.97       5394.57       151.52 o                         
   0 -13   3       4564.60       4134.85       154.94 o                         
   1 -13   3       4761.86       4634.59       111.17 o                         
   2 -13   3        244.14        231.90        47.75 o                         
   3 -13   3       2755.50       2765.45       109.16 o                         
   4 -13   3       1054.23       1186.33       108.27 o                         
   5 -13   3      14916.14      15329.37       243.41 o                         
   6 -13   3       2951.10       2952.20        78.55 o                         
   7 -13   3        686.65        634.19        35.46 o                         
   8 -13   3       1098.54       1121.72        45.76 o                         
   9 -13   3       2138.93       2221.49        62.84 o                         
  10 -13   3       2115.80       1959.23        95.84 o                         
  11 -13   3       1897.37       1649.50        74.97 o                         
  12 -13   3       5052.95       5420.67       131.12 o                         
  13 -13   3       3404.99       3582.91       153.63 o                         
  14 -13   3          8.13         12.20        36.20 o                         
  15 -13   3         26.10         87.99        58.44 o                         
  16 -13   3       2081.16       2290.37       245.75 o                         
 -14 -12   3         91.82         87.04        18.34 o                         
 -13 -12   3         10.23         18.21        15.66 o                         
 -12 -12   3        102.97         83.43        24.08 o                         
 -11 -12   3         98.51         45.88        25.64 o                         
 -10 -12   3       3021.60       3008.83        66.68 o                         
  -9 -12   3       3006.59       2972.67        64.22 o                         
  -8 -12   3         10.11         39.95        27.25 o                         
  -7 -12   3         22.60         21.47        24.00 o                         
  -6 -12   3       4374.23       4207.96        83.79 o                         
  -5 -12   3      14041.54      14372.69       170.72 o                         
  -4 -12   3       2656.41       2557.35        60.50 o                         
  -3 -12   3       2220.91       2596.80       138.84 o                         
  -2 -12   3       1058.14       1189.73        80.86 o                         
  -1 -12   3      19890.96      20363.80       267.89 o                         
   0 -12   3       9067.92       8931.69       166.29 o                         
   1 -12   3        748.73        747.76        61.90 o                         
   2 -12   3       1443.95       1501.57        76.40 o                         
   3 -12   3       1978.83       1766.45        79.18 o                         
   4 -12   3      13415.21      13371.25       192.49 o                         
   5 -12   3         23.01         -3.76        46.13 o                         
   6 -12   3       1172.30       1290.19        79.30 o                         
   7 -12   3        538.95        460.94        40.66 o                         
   8 -12   3       3555.82       4028.73        81.73 o                         
   9 -12   3       2951.93       2927.10        66.63 o                         
  10 -12   3       1112.56       1047.19        52.89 o                         
  11 -12   3        775.77        724.98        54.05 o                         
  12 -12   3       2133.34       2190.24        84.47 o                         
  13 -12   3       3654.82       3744.17       117.31 o                         
  14 -12   3        197.35        154.27        45.71 o                         
  15 -12   3       2043.66       2225.81       249.94 o                         
  16 -12   3         22.21         35.60        33.48 o                         
  17 -12   3       4027.26       3980.50       114.68 o                         
 -14 -11   3        515.47        515.11        24.19 o                         
 -13 -11   3       1825.57       1798.07        46.45 o                         
 -12 -11   3        934.68        947.44        43.24 o                         
 -11 -11   3       5279.59       5344.58       102.25 o                         
 -10 -11   3       4394.51       4486.49        85.82 o                         
  -9 -11   3       1846.41       1928.37        60.88 o                         
  -8 -11   3        681.23        604.97        39.25 o                         
  -7 -11   3       4877.90       4897.84        89.82 o                         
  -6 -11   3      10224.21      10492.93       124.59 o                         
  -5 -11   3       3085.31       3634.86       106.79 o                         
  -4 -11   3       4054.74       3862.77       103.40 o                         
  -3 -11   3         35.24        112.42        48.53 o                         
  -2 -11   3      14467.21      13902.15       265.93 o                         
  -1 -11   3        212.35        160.91        33.55 o                         
   0 -11   3      14925.23      16192.22       221.50 o                         
   1 -11   3        872.28        992.91        66.48 o                         
   2 -11   3       6444.21       6770.41       136.68 o                         
   3 -11   3        217.40         96.57        37.76 o                         
   4 -11   3       6506.58       7391.66       137.81 o                         
   5 -11   3       4438.14       4133.04       112.48 o                         
   6 -11   3         77.10         98.03        47.33 o                         
   7 -11   3         65.87        -34.83        40.94 o                         
   8 -11   3        265.40        225.98        31.95 o                         
   9 -11   3         12.29         18.88        23.23 o                         
  10 -11   3       2344.21       2190.34        62.40 o                         
  11 -11   3       8281.59       8890.44       143.65 o                         
  12 -11   3       4021.63       4269.23       109.00 o                         
  13 -11   3       2055.67       1901.54        79.66 o                         
  14 -11   3         58.27        128.18        41.00 o                         
  15 -11   3         90.10         71.15        61.53 o                         
  16 -11   3       4716.17       5542.42       520.97 o                         
  17 -11   3        578.64        565.90        58.78 o                         
 -15 -10   3         28.79         13.66        12.04 o                         
 -14 -10   3        273.19        288.65        26.42 o                         
 -13 -10   3        267.35        265.43        24.97 o                         
 -12 -10   3        761.27        791.19        44.54 o                         
 -11 -10   3        862.51        837.23        50.01 o                         
 -10 -10   3       7549.93       7284.07       119.45 o                         
  -9 -10   3       3888.29       4009.53        84.38 o                         
  -8 -10   3        402.06        383.81        36.23 o                         
  -7 -10   3       2425.39       2463.66        69.81 o                         
  -6 -10   3        377.32        301.94        65.25 o                         
  -5 -10   3      11172.38      11257.94       413.35 o                         
  -4 -10   3        355.54        374.32        55.39 o                         
  -3 -10   3       1115.69        946.63        52.42 o                         
  -2 -10   3       2887.98       2973.45        86.17 o                         
  -1 -10   3      17987.99      17277.72       193.40 o                         
   0 -10   3        912.90       1168.10        53.53 o                         
   1 -10   3       2107.93       2183.25        85.46 o                         
   2 -10   3       2129.82       2487.71        79.97 o                         
   3 -10   3       5348.30       4895.38       106.62 o                         
   4 -10   3       5500.91       4420.63        99.14 o                         
   5 -10   3       2208.30       1953.40        79.04 o                         
   6 -10   3       4251.66       4443.89       119.80 o                         
   7 -10   3       6017.19       6236.67       143.30 o                         
   8 -10   3         16.49         91.50        57.24 o                         
   9 -10   3         20.35         29.01        23.09 o                         
  10 -10   3       5893.21       5971.04       101.16 o                         
  11 -10   3       1091.10       1287.20        60.28 o                         
  12 -10   3        131.13        133.18        42.47 o                         
  13 -10   3       3179.10       3237.72       130.16 o                         
  14 -10   3       1947.00       1847.48        87.12 o                         
  15 -10   3       4294.16       4702.93       243.91 o                         
  16 -10   3        700.17        634.65       122.09 o                         
  17 -10   3       2010.57       2094.85       116.16 o                         
 -15  -9   3         23.55        -12.12        13.61 o                         
 -14  -9   3        809.13        772.60        35.65 o                         
 -13  -9   3        425.93        421.68        34.52 o                         
 -12  -9   3       1621.88       1497.77        67.61 o                         
 -11  -9   3      12198.32      12371.18       174.98 o                         
 -10  -9   3       1066.13       1036.09        59.07 o                         
  -9  -9   3        455.00        382.06        35.40 o                         
  -8  -9   3        321.54        323.38        30.96 o                         
  -7  -9   3       3384.68       3246.96       112.63 o                         
  -6  -9   3       4510.74       4289.32       179.49 o                         
  -5  -9   3       1679.35       1760.58        94.29 o                         
  -4  -9   3        102.12        100.82        46.59 o                         
  -3  -9   3      29736.87      31911.92       505.30 o                         
  -2  -9   3      19981.74      18987.88       255.78 o                         
  -1  -9   3       2806.35       3331.51        87.04 o                         
   0  -9   3       7262.75       7660.82       110.39 o                         
   1  -9   3        387.74        589.43        61.52 o                         
   2  -9   3      12792.52      12140.14       151.87 o                         
   3  -9   3      18234.93      18623.45       186.85 o                         
   4  -9   3         14.58        -26.88        32.06 o                         
   5  -9   3       1185.35       1174.40        65.21 o                         
   6  -9   3        769.87        825.61        60.69 o                         
   7  -9   3       3683.35       3707.72       152.05 o                         
   8  -9   3        913.42       1184.34        99.00 o                         
   9  -9   3       2336.67       2218.68        64.19 o                         
  10  -9   3       1137.70       1034.31        46.86 o                         
  11  -9   3       4734.81       4768.29        96.56 o                         
  12  -9   3       3184.19       3255.15        86.43 o                         
  13  -9   3        208.24        229.80        37.36 o                         
  14  -9   3         86.28         87.75        29.11 o                         
  15  -9   3       3840.92       3807.55       101.18 o                         
  16  -9   3       3047.91       3644.64       213.21 o                         
  17  -9   3         37.04         53.69        55.75 o                         
 -16  -8   3        228.65        206.34        35.17 o                         
 -15  -8   3        319.21        371.31        26.75 o                         
 -14  -8   3         95.02         80.63        25.30 o                         
 -13  -8   3         62.65        109.22        31.39 o                         
 -12  -8   3       4391.36       4238.31       150.94 o                         
 -11  -8   3          5.98         14.01        33.06 o                         
 -10  -8   3       1469.37       1449.87       110.36 o                         
  -9  -8   3       2002.76       2017.23        67.06 o                         
  -8  -8   3       3226.72       3522.13        94.60 o                         
  -7  -8   3        203.36        148.58       102.75 o                         
  -6  -8   3      17054.85      17333.30       388.29 o                         
  -5  -8   3      11206.81      11651.70       191.04 o                         
  -4  -8   3       3069.63       2849.72       151.50 o                         
  -3  -8   3       1101.91        989.62       107.04 o                         
  -2  -8   3      15117.05      14408.06       193.24 o                         
  -1  -8   3      16820.28      16318.45       180.10 o                         
   0  -8   3       1192.37       1291.78        79.00 o                         
   1  -8   3       1291.56       1325.98        76.19 o                         
   2  -8   3      12387.71      14114.95       185.94 o                         
   3  -8   3      18545.01      18423.09       212.30 o                         
   4  -8   3      10864.12      10417.48       171.94 o                         
   5  -8   3         61.17         63.80        45.35 o                         
   6  -8   3      11885.51      12353.88       273.43 o                         
   7  -8   3      15393.03      15905.80       284.58 o                         
   8  -8   3         47.84         72.65        50.35 o                         
   9  -8   3       1429.10       1351.64       110.60 o                         
  10  -8   3       4618.97       4682.92        81.20 o                         
  11  -8   3        213.09        192.18        71.73 o                         
  12  -8   3         49.02         91.21        28.00 o                         
  13  -8   3       1460.34       1324.84        62.96 o                         
  14  -8   3       3025.94       3057.09       105.81 o                         
  15  -8   3       1666.78       1730.39        79.69 o                         
  16  -8   3        435.66        448.12        55.02 o                         
  17  -8   3       1773.40       1903.33       113.70 o                         
 -16  -7   3        127.14        103.03        40.45 o                         
 -15  -7   3        821.92        848.63        38.43 o                         
 -14  -7   3          6.59          7.39        24.74 o                         
 -13  -7   3          4.52        -20.43        20.43 o                         
 -12  -7   3       4183.25       3959.50        99.50 o                         
 -11  -7   3       2708.79       2819.21        83.06 o                         
 -10  -7   3       3975.85       3987.18        79.64 o                         
  -9  -7   3         95.54        106.39        27.95 o                         
  -8  -7   3      10810.44      10572.11       213.28 o                         
  -7  -7   3      12280.43      11686.32       174.59 o                         
  -6  -7   3       2252.68       2038.07        73.93 o                         
  -5  -7   3      24063.38      26755.52       877.21 o                         
  -4  -7   3        175.70        156.30        61.10 o                         
  -3  -7   3      35393.46      32134.17       469.52 o                         
  -2  -7   3      19970.88      18451.04       321.29 o                         
  -1  -7   3       2608.72       2860.41       106.75 o                         
   0  -7   3      10779.33      12419.83       189.21 o                         
   1  -7   3        134.70         95.27        39.50 o                         
   2  -7   3      22111.79      22437.75       215.86 o                         
   3  -7   3      24988.15      24741.00       270.66 o                         
   4  -7   3          4.48         27.25        29.20 o                         
   5  -7   3       2073.26       2074.20       111.99 o                         
   6  -7   3       1615.87       1739.99       109.69 o                         
   7  -7   3       1467.21       1538.10        93.96 o                         
   8  -7   3          8.41         48.01        45.01 o                         
   9  -7   3        283.85        501.46        77.94 o                         
  10  -7   3       2074.50       1994.80        68.87 o                         
  11  -7   3       2386.99       2531.01        65.36 o                         
  12  -7   3       2442.63       2473.60        63.82 o                         
  13  -7   3       2567.02       2601.23        79.96 o                         
  14  -7   3        666.38        570.15        62.70 o                         
  15  -7   3       5074.46       4978.89       131.43 o                         
  16  -7   3       2544.20       2719.25        79.63 o                         
  17  -7   3        964.07        382.83       550.50 o                         
 -16  -6   3        362.23        290.79        55.26 o                         
 -15  -6   3        497.00        468.06        41.83 o                         
 -14  -6   3        400.99        387.46        38.78 o                         
 -13  -6   3       3603.79       3808.17        97.24 o                         
 -12  -6   3       9107.00       9338.21       262.05 o                         
 -11  -6   3       6527.86       6406.74       108.01 o                         
 -10  -6   3        214.39        267.56        31.76 o                         
  -9  -6   3      11407.81      10803.40       148.08 o                         
  -8  -6   3       6206.15       5441.54       144.89 o                         
  -7  -6   3        142.51        105.02        48.67 o                         
  -6  -6   3      32084.14      33177.80       341.94 o                         
  -5  -6   3          8.31         30.42        47.16 o                         
  -4  -6   3      31054.75      30803.26       376.20 o                         
  -3  -6   3       2596.74       2674.62       136.12 o                         
  -2  -6   3        377.21        297.07        61.80 o                         
  -1  -6   3       9254.13       9244.06       254.53 o                         
   0  -6   3        713.98        901.81        64.98 o                         
   1  -6   3        407.15        537.09        55.30 o                         
   2  -6   3      28572.39      30637.60       247.87 o                         
   3  -6   3      16934.43      17242.94       260.82 o                         
   4  -6   3       4246.78       3725.45        89.17 o                         
   5  -6   3       8362.08       8967.98       152.92 o                         
   6  -6   3      10956.82      11255.62       197.46 o                         
   7  -6   3       2979.57       3420.80       124.51 o                         
   8  -6   3       6548.62       7110.92       197.25 o                         
   9  -6   3       3429.57       3203.14       138.87 o                         
  10  -6   3       6356.79       6389.65       132.02 o                         
  11  -6   3          8.06         27.00        24.99 o                         
  12  -6   3         88.33        170.71        28.99 o                         
  13  -6   3        808.92        773.39        81.66 o                         
  14  -6   3      14488.60      14890.83       292.03 o                         
  15  -6   3        663.78        667.37        45.83 o                         
  16  -6   3       1765.93       1677.45        64.80 o                         
  17  -6   3          6.03         32.13        23.91 o                         
 -17  -5   3          8.42        -31.95        31.95 o                         
 -16  -5   3          2.48         -7.41        21.20 o                         
 -15  -5   3         21.71         33.05        24.24 o                         
 -14  -5   3       1809.00       1701.84        64.35 o                         
 -13  -5   3          0.78         56.84        30.08 o                         
 -12  -5   3       4329.49       4154.50        89.49 o                         
 -11  -5   3       2315.03       2263.52        77.83 o                         
 -10  -5   3       7295.86       7046.80       114.11 o                         
  -9  -5   3       1040.21       1061.27        84.36 o                         
  -8  -5   3       4296.15       3776.82       116.85 o                         
  -7  -5   3      14684.26      13875.22       213.19 o                         
  -6  -5   3        647.83       1032.44        83.78 o                         
  -5  -5   3       8052.43       8389.78       146.84 o                         
  -4  -5   3      18972.07      18932.83       249.65 o                         
  -3  -5   3      16943.99      14868.28       270.45 o                         
  -2  -5   3       5137.27       4860.30       144.15 o                         
  -1  -5   3        261.20        122.74        52.39 o                         
   0  -5   3       4998.31       4535.52       114.38 o                         
   1  -5   3       6017.19       5509.87       121.04 o                         
   2  -5   3      16932.64      16726.92       229.63 o                         
   3  -5   3      13260.81      12624.59       149.25 o                         
   4  -5   3        546.34        398.67        36.25 o                         
   5  -5   3       9235.64      10418.95       215.01 o                         
   6  -5   3       4197.26       4690.84       115.19 o                         
   7  -5   3         48.17         48.20        42.48 o                         
   8  -5   3       4454.41       4266.52       155.81 o                         
   9  -5   3        144.45        152.34        57.78 o                         
  10  -5   3       3320.06       3419.80        69.47 o                         
  11  -5   3        485.06        528.27        30.74 o                         
  12  -5   3       2506.75       2654.41        87.01 o                         
  13  -5   3      10509.92      11112.35       359.24 o                         
  14  -5   3       1921.12       1772.37        76.94 o                         
  15  -5   3       6637.06       6583.22       137.32 o                         
  16  -5   3          7.94        -17.51        39.27 o                         
  17  -5   3       1201.41       1252.21        57.94 o                         
 -17  -4   3        843.24        688.26        66.53 o                         
 -16  -4   3        134.29        113.09        28.32 o                         
 -15  -4   3         52.89         18.10        24.60 o                         
 -14  -4   3       1608.14       1727.61        84.52 o                         
 -13  -4   3       3836.77       3770.85        82.54 o                         
 -12  -4   3        200.47        193.99        45.65 o                         
 -11  -4   3       3665.17       3308.93        77.12 o                         
 -10  -4   3       1290.63       1195.21        56.65 o                         
  -9  -4   3      17712.40      17084.90       251.04 o                         
  -8  -4   3      10932.25       9204.34       162.93 o                         
  -7  -4   3       1579.65       1604.55        83.72 o                         
  -6  -4   3        853.95        915.81        75.20 o                         
  -5  -4   3      13090.01      12448.75       273.99 o                         
  -4  -4   3      25188.89      24134.71       290.00 o                         
  -3  -4   3         28.33         35.82        36.67 o                         
  -2  -4   3       9645.78      10139.89       232.62 o                         
  -1  -4   3      25098.37      25933.29       375.03 o                         
   0  -4   3       5426.38       5418.46       160.73 o                         
   1  -4   3       8718.94       9245.41       203.22 o                         
   2  -4   3        681.36        683.55        56.69 o                         
   3  -4   3        633.29        619.46        45.77 o                         
   4  -4   3          9.93         56.62        11.50 o                         
   5  -4   3      12997.37      13253.96       169.38 o                         
   6  -4   3        445.92        441.00        53.19 o                         
   7  -4   3      10617.46      11100.78       178.26 o                         
   8  -4   3       2638.49       2730.56       108.87 o                         
   9  -4   3      18296.04      18908.72       339.42 o                         
  10  -4   3      10168.83      10403.95       139.72 o                         
  11  -4   3       1192.49       1380.75        40.81 o                         
  12  -4   3         89.41        115.85        27.79 o                         
  13  -4   3       6190.01       6563.80       130.23 o                         
  14  -4   3      14971.63      15370.64       521.81 o                         
  15  -4   3        577.83        655.48        50.44 o                         
  16  -4   3         88.54         65.84        25.43 o                         
  17  -4   3       1604.31       1541.34        89.75 o                         
 -17  -3   3          6.30         -0.86        26.14 o                         
 -16  -3   3        207.46        137.07        28.96 o                         
 -15  -3   3       3445.67       3372.40        76.73 o                         
 -14  -3   3       2642.29       2628.07        76.46 o                         
 -13  -3   3        616.48        590.20        40.74 o                         
 -12  -3   3       5619.46       5686.14       105.13 o                         
 -11  -3   3       5130.07       5048.19        90.50 o                         
 -10  -3   3       8807.69       8345.02       167.84 o                         
  -9  -3   3        591.78        442.48        54.60 o                         
  -8  -3   3       7956.51       7136.76       192.17 o                         
  -7  -3   3      19090.99      18932.67       388.97 o                         
  -6  -3   3       6333.12       6575.64       197.66 o                         
  -5  -3   3        206.18        158.31        43.66 o                         
  -4  -3   3      39066.39      37862.42       270.15 o                         
  -3  -3   3      80340.11      81612.84       531.42 o                         
  -2  -3   3       2354.12       2065.72        84.62 o                         
  -1  -3   3       2149.42       2076.46        80.20 o                         
   0  -3   3       3203.81       2878.21        90.61 o                         
   1  -3   3      17131.95      16586.72       251.83 o                         
   2  -3   3      38704.09      38471.34       357.09 o                         
   3  -3   3      13182.85      14917.80       194.10 o                         
   4  -3   3      14558.37      14280.35       185.75 o                         
   5  -3   3       1938.42       2127.02        86.47 o                         
   6  -3   3        778.37        863.00        70.96 o                         
   7  -3   3      18573.07      19200.56       282.32 o                         
   8  -3   3      26210.27      26106.94       328.48 o                         
   9  -3   3       3437.32       3715.15       128.98 o                         
  10  -3   3       3390.47       3635.18        81.45 o                         
  11  -3   3          5.89         -1.54        40.09 o                         
  12  -3   3       8956.06       8883.81       179.89 o                         
  13  -3   3      10046.48       9948.51       200.47 o                         
  14  -3   3        723.93        810.05       102.06 o                         
  15  -3   3       2303.08       2301.49        65.61 o                         
  16  -3   3        121.95        131.16        29.30 o                         
  17  -3   3        551.29        484.75        36.26 o                         
 -17  -2   3         99.14         35.58        34.52 o                         
 -16  -2   3       1048.37       1243.28        45.38 o                         
 -15  -2   3        109.68         77.40        30.92 o                         
 -14  -2   3       8355.47       8819.88       133.10 o                         
 -13  -2   3       3111.63       3140.44        82.71 o                         
 -12  -2   3       3765.77       3576.13        76.67 o                         
 -11  -2   3       1214.46       1226.16        63.30 o                         
 -10  -2   3       4162.22       4069.30       190.30 o                         
  -9  -2   3      33429.23      30965.94       546.66 o                         
  -8  -2   3       6235.25       5267.56       161.68 o                         
  -7  -2   3         41.64         67.04        48.41 o                         
  -6  -2   3       1689.27       1393.51        61.17 o                         
  -5  -2   3      53875.20      51902.55       617.52 o                         
  -4  -2   3      12523.88      11693.93       192.05 o                         
  -3  -2   3        901.60        768.65        63.14 o                         
  -2  -2   3      24353.17      25690.08       339.42 o                         
  -1  -2   3       3375.41       3459.02        85.43 o                         
   0  -2   3      19129.75      18409.77       182.32 o                         
   1  -2   3       9867.32       9949.25       131.76 o                         
   2  -2   3      24477.63      27493.33       287.57 o                         
   3  -2   3       1531.67       1635.81        55.32 o                         
   4  -2   3        960.54        874.60       100.11 o                         
   5  -2   3       9533.88       9772.09       244.69 o                         
   6  -2   3      13312.10      13691.16       239.31 o                         
   7  -2   3      20233.22      20885.66       274.06 o                         
   8  -2   3       1711.30       1730.94        73.38 o                         
   9  -2   3      31391.36      33055.29       527.76 o                         
  10  -2   3       7316.56       7480.61       174.98 o                         
  11  -2   3        420.60        456.25        34.97 o                         
  12  -2   3         91.64        102.39        30.73 o                         
  13  -2   3      12781.88      12649.09       207.75 o                         
  14  -2   3      10424.67      10351.66       177.16 o                         
  15  -2   3         19.70         11.35        22.39 o                         
  16  -2   3        300.33        273.13        31.58 o                         
  17  -2   3       1849.34       1901.63       111.73 o                         
 -18  -1   3        723.09        739.60        69.70 o                         
 -17  -1   3        586.64        536.51        54.45 o                         
 -16  -1   3         11.88         27.16        20.43 o                         
 -15  -1   3       9270.79       9903.55       150.36 o                         
 -14  -1   3       5207.16       5412.36       130.52 o                         
 -13  -1   3        149.09        171.77        37.30 o                         
 -12  -1   3       1626.74       1590.75        51.27 o                         
 -11  -1   3       4273.53       4224.19       101.24 o                         
 -10  -1   3       9379.26       9795.68       256.25 o                         
  -9  -1   3        100.71        125.84        49.55 o                         
  -8  -1   3      11194.89      11456.85       212.85 o                         
  -7  -1   3          8.15          4.64        50.46 o                         
  -6  -1   3        853.59        619.91        46.17 o                         
  -5  -1   3      13686.03      13434.03       188.70 o                         
  -4  -1   3      57293.87      56614.24       457.47 o                         
  -3  -1   3       4079.28       4346.91       123.77 o                         
  -2  -1   3          2.52         16.35        12.28 o                         
  -1  -1   3       2723.33       2666.92        68.59 o                         
   0  -1   3       5580.86       5871.62       328.59 o                         
   1  -1   3        514.24        351.69        25.52 o                         
   2  -1   3       1550.31       2405.43        74.90 o                         
   3  -1   3      13725.28      13755.52       198.31 o                         
   4  -1   3       8084.65       7494.37       152.02 o                         
   5  -1   3         51.96         68.93        40.39 o                         
   6  -1   3        145.79         87.85        34.00 o                         
   7  -1   3      26658.98      26543.48       345.52 o                         
   8  -1   3      16953.99      15575.61       215.57 o                         
   9  -1   3       3575.15       2946.37       134.17 o                         
  10  -1   3        247.95        274.05        68.40 o                         
  11  -1   3       3231.28       3191.06        66.62 o                         
  12  -1   3      16847.12      16851.51       190.26 o                         
  13  -1   3       1349.33       1286.11        52.52 o                         
  14  -1   3       1940.49       1896.73        61.75 o                         
  15  -1   3         96.35         51.11        23.65 o                         
  16  -1   3        845.28        758.17        42.23 o                         
  17  -1   3       1723.05       1772.41       108.92 o                         
 -18   0   3        389.30        390.57        39.89 o                         
 -17   0   3        102.78        114.56        19.32 o                         
 -16   0   3       3513.62       3637.23        87.61 o                         
 -15   0   3        181.74        113.49        36.67 o                         
 -14   0   3       6311.54       6320.54       113.74 o                         
 -13   0   3       6151.82       6435.04       157.46 o                         
 -12   0   3       2193.94       2167.90        54.97 o                         
 -11   0   3       1121.89       1110.31        39.89 o                         
 -10   0   3      24883.33      24794.47       455.89 o                         
  -9   0   3      28231.87      26611.90       335.71 o                         
  -8   0   3       4523.03       4416.47       145.69 o                         
  -7   0   3       5541.82       5644.88       161.77 o                         
  -6   0   3       5699.30       4828.02       119.35 o                         
  -5   0   3      59049.05      56714.43       432.68 o                         
  -4   0   3      47317.14      46123.23       568.06 o                         
  -3   0   3       9550.09       9705.12       210.62 o                         
  -2   0   3      19573.66      19858.00       160.54 o                         
  -1   0   3      32931.45      31693.21       307.72 o                         
   0   0   3       8403.75       7626.27       161.43 o                         
   1   0   3       3001.32       3439.16        67.01 o                         
   2   0   3       4525.74       3828.46        83.12 o                         
   3   0   3        272.02        393.86        36.91 o                         
   4   0   3       5323.04       5854.81       125.33 o                         
   5   0   3        947.68       1007.38        58.21 o                         
   6   0   3      29354.99      29185.78       251.07 o                         
   7   0   3        743.91        610.99        42.81 o                         
   8   0   3       4952.69       5168.08       160.37 o                         
   9   0   3       6745.65       6763.53       207.02 o                         
  10   0   3        879.92        770.40        36.79 o                         
  11   0   3       3349.54       3275.34        79.30 o                         
  12   0   3       3258.98       3308.46        80.63 o                         
  13   0   3      28393.82      27637.58       213.64 o                         
  14   0   3         15.91        -24.38        24.38 o                         
  15   0   3        651.90        729.52        39.82 o                         
  16   0   3        304.45        422.53        45.11 o                         
  17   0   3       2208.64       2143.57       108.00 o                         
 -18   1   3       1474.24       1473.73        74.67 o                         
 -17   1   3        145.22         68.84        39.04 o                         
 -16   1   3       1921.07       2187.17        71.52 o                         
 -15   1   3      12045.55      12839.85       173.46 o                         
 -14   1   3       1764.69       1660.64        61.38 o                         
 -13   1   3        143.03        167.12        24.51 o                         
 -12   1   3       1509.51       1525.90        43.81 o                         
 -11   1   3       9787.68       9246.58       109.98 o                         
 -10   1   3       1469.10       1424.49       109.66 o                         
  -9   1   3       2181.49       2112.10       112.70 o                         
  -8   1   3       4242.83       3796.04       149.21 o                         
  -7   1   3       5111.14       4519.31       110.85 o                         
  -6   1   3        632.85        784.29        57.42 o                         
  -5   1   3        812.97        868.17        61.68 o                         
  -4   1   3        184.49        252.66        69.42 o                         
  -3   1   3        269.02        347.01        35.27 o                         
  -2   1   3      26074.15      25806.00       202.94 o                         
  -1   1   3       4955.90       4348.09        96.35 o                         
   0   1   3      36682.91      38023.43       281.01 o                         
   1   1   3       9552.24      12148.84       173.57 o                         
   2   1   3       4816.42       5863.68        85.66 o                         
   3   1   3      34915.68      32492.40       257.14 o                         
   4   1   3         88.57         91.10        43.02 o                         
   5   1   3         32.09         48.41        29.30 o                         
   6   1   3       3794.29       3773.97       119.82 o                         
   7   1   3      27098.90      27080.99       351.03 o                         
   8   1   3      10793.20      10360.67       189.88 o                         
   9   1   3        181.25        383.68       152.08 o                         
  10   1   3       1270.43       1306.46        48.04 o                         
  11   1   3      14047.31      13855.50       188.61 o                         
  12   1   3       7383.84       7253.47       104.41 o                         
  13   1   3        397.42        361.59        34.63 o                         
  14   1   3       1850.57       1819.50        75.65 o                         
  15   1   3        381.28        378.91        38.56 o                         
  16   1   3       2512.61       2667.93        85.70 o                         
  17   1   3        532.64        564.61        53.94 o                         
 -18   2   3        201.90        185.14        51.62 o                         
 -17   2   3       1668.99       1772.02        95.99 o                         
 -16   2   3       1071.11        979.07        54.16 o                         
 -15   2   3       2812.40       2978.28        89.89 o                         
 -14   2   3       7633.37       8001.53       167.46 o                         
 -13   2   3        243.55        226.30        28.86 o                         
 -12   2   3       3736.37       3639.02        63.74 o                         
 -11   2   3        290.14        243.72        22.86 o                         
 -10   2   3      17211.07      15973.58       355.08 o                         
  -9   2   3      27622.78      27040.38       503.30 o                         
  -8   2   3       1014.73        937.57        68.78 o                         
  -7   2   3       6868.99       7295.71       140.67 o                         
  -6   2   3      11584.13      10435.06       202.54 o                         
  -5   2   3      24365.69      25004.01       404.23 o                         
  -4   2   3      11330.93      11179.61       173.61 o                         
  -3   2   3       1462.56       1328.72        58.44 o                         
  -2   2   3       2959.66       3647.48        55.29 o                         
  -1   2   3       1332.26        960.00        58.94 o                         
   0   2   3       1940.03       2045.30        77.21 o                         
   1   2   3       5674.68       4660.70       184.09 o                         
   2   2   3      47866.93      48881.41       265.97 o                         
   3   2   3       5137.64       4695.10        92.62 o                         
   4   2   3        887.04       1152.06        66.35 o                         
   5   2   3      15685.50      14852.90       154.80 o                         
   6   2   3      29206.96      29035.09       299.16 o                         
   7   2   3         26.67        -30.52        30.52 o                         
   8   2   3      10902.17      11057.54       168.88 o                         
   9   2   3        694.91        777.60        41.05 o                         
  10   2   3       7891.64       8104.30       136.50 o                         
  11   2   3       2675.08       2606.99        75.01 o                         
  12   2   3       2343.75       2419.83        73.29 o                         
  13   2   3       5344.22       5403.01       112.67 o                         
  14   2   3        149.07         93.66        34.25 o                         
  15   2   3        377.76        318.26        48.10 o                         
  16   2   3         63.22         34.47        18.61 o                         
 -18   3   3         88.29        123.43        43.46 o                         
 -17   3   3         30.62         26.73        15.21 o                         
 -16   3   3      14630.29      16256.50       181.37 o                         
 -15   3   3       7739.03       8358.34       140.52 o                         
 -14   3   3       1994.40       2147.73        55.76 o                         
 -13   3   3       3123.67       3210.37        64.60 o                         
 -12   3   3      10395.88      10500.20       154.71 o                         
 -11   3   3      15421.01      14764.79       146.49 o                         
 -10   3   3       6309.57       6443.20       274.57 o                         
  -9   3   3       5308.31       4619.26       173.81 o                         
  -8   3   3       1532.35       1942.73       105.16 o                         
  -7   3   3      11154.29      10115.61       171.05 o                         
  -6   3   3       5388.12       4849.25       168.15 o                         
  -5   3   3        232.97        155.54        45.26 o                         
  -4   3   3       3337.60       3383.52       105.83 o                         
  -3   3   3        181.35        209.70        36.01 o                         
  -2   3   3       1592.19       1665.93        55.91 o                         
  -1   3   3       6683.30       7136.35       108.94 o                         
   0   3   3         77.84        140.67        37.29 o                         
   1   3   3       2758.34       2756.48       118.81 o                         
   2   3   3       9257.27       8971.28       321.06 o                         
   3   3   3       5830.63       5423.14       115.45 o                         
   4   3   3        262.62        245.34        31.56 o                         
   5   3   3       2435.49       2890.70       113.03 o                         
   6   3   3       4639.27       4000.20       127.77 o                         
   7   3   3      22422.34      21978.12       349.96 o                         
   8   3   3       5385.79       5228.84       135.82 o                         
   9   3   3        825.67        780.99        46.92 o                         
  10   3   3         21.16         33.76        57.60 o                         
  11   3   3       7258.39       7431.43       121.92 o                         
  12   3   3      12570.12      12888.10       183.79 o                         
  13   3   3        428.70        424.64        44.14 o                         
  14   3   3         60.47         65.30        45.24 o                         
  15   3   3        502.22        411.74        41.04 o                         
  16   3   3       1136.87       1159.05        55.68 o                         
 -18   4   3         12.13         23.06        29.82 o                         
 -17   4   3       5191.44       5809.57       128.55 o                         
 -16   4   3       1019.64       1003.73        54.60 o                         
 -15   4   3       3945.39       4572.69        81.03 o                         
 -14   4   3        656.79        630.78        35.69 o                         
 -13   4   3        844.65        879.54        39.15 o                         
 -12   4   3       3947.66       4197.07        74.69 o                         
 -11   4   3         16.89         35.37        19.27 o                         
 -10   4   3      10506.63       9657.46       387.33 o                         
  -9   4   3       3425.42       3157.81       176.45 o                         
  -8   4   3       4840.00       4434.51       154.87 o                         
  -7   4   3       3154.12       3789.87       128.84 o                         
  -6   4   3       7980.56       8297.49       205.74 o                         
  -5   4   3        203.44        294.32        57.51 o                         
  -4   4   3       1525.08       1166.97        64.38 o                         
  -3   4   3       4477.08       4041.96       119.37 o                         
  -2   4   3        664.76        586.21        45.20 o                         
  -1   4   3       4760.32       3846.40       117.59 o                         
   0   4   3        282.61        314.57        55.50 o                         
   1   4   3      19131.13      18109.79       186.78 o                         
   2   4   3      25888.57      26349.02       407.19 o                         
   3   4   3       2221.76       3057.09        84.93 o                         
   4   4   3       4589.59       4371.42        83.98 o                         
   5   4   3      23995.41      21707.36       189.02 o                         
   6   4   3       8825.02       7960.65       120.06 o                         
   7   4   3        497.47        512.61        46.27 o                         
   8   4   3       7894.52       7806.17       165.86 o                         
   9   4   3        951.80        983.58        54.44 o                         
  10   4   3      13732.60      13741.73       169.03 o                         
  11   4   3        203.08        205.84        44.41 o                         
  12   4   3       1149.62       1179.01        53.14 o                         
  13   4   3         17.62         26.97        29.64 o                         
  14   4   3        368.56        313.81        39.42 o                         
  15   4   3        513.48        442.16        38.71 o                         
  16   4   3        200.30        186.57        22.23 o                         
 -18   5   3       1092.94       1105.36        81.91 o                         
 -17   5   3        178.51        134.47        64.84 o                         
 -16   5   3       8116.41       9011.58       136.59 o                         
 -15   5   3       1159.55       1374.30        49.81 o                         
 -14   5   3       1109.80       1287.88        49.09 o                         
 -13   5   3       4618.62       4922.30        85.74 o                         
 -12   5   3      18592.95      18964.98       257.63 o                         
 -11   5   3      18359.63      18660.35       138.63 o                         
 -10   5   3       1319.69       1291.65       136.24 o                         
  -9   5   3       1369.22       1230.33        90.69 o                         
  -8   5   3       1759.35       1780.68       120.36 o                         
  -7   5   3       2878.65       2245.70       127.21 o                         
  -6   5   3       1713.46       1554.46        87.97 o                         
  -5   5   3       3004.14       2742.82       170.70 o                         
  -4   5   3       9312.07       9450.78       195.43 o                         
  -3   5   3      11592.69      10347.42       509.27 o                         
  -2   5   3         40.87         87.80        25.60 o                         
  -1   5   3       1343.94       1062.43        47.52 o                         
   0   5   3       3766.51       4075.60       118.73 o                         
   1   5   3         19.84         67.91        30.84 o                         
   2   5   3      10123.35       9760.26       157.47 o                         
   3   5   3       4995.99       5064.00       102.77 o                         
   4   5   3      13004.44      13682.05       265.44 o                         
   5   5   3         76.18         -3.91        57.27 o                         
   6   5   3      33751.55      34846.16       754.16 o                         
   7   5   3      11417.03      10988.46       204.91 o                         
   8   5   3        277.99        253.22        35.63 o                         
   9   5   3       8669.37       8609.58       149.06 o                         
  10   5   3       2664.22       2629.62        86.12 o                         
  11   5   3       7505.38       7628.44       136.44 o                         
  12   5   3        534.22        472.69        40.99 o                         
  13   5   3         42.33         -0.90        36.39 o                         
  14   5   3        151.06        157.57        35.18 o                         
  15   5   3        933.35        933.53        37.64 o                         
 -18   6   3       1118.33       1206.27        85.61 o                         
 -17   6   3       5885.54       6258.23       279.36 o                         
 -16   6   3        662.76        598.04        36.72 o                         
 -15   6   3       3308.32       3668.97        73.10 o                         
 -14   6   3        568.52        549.07        38.17 o                         
 -13   6   3       2323.08       2412.55        67.39 o                         
 -12   6   3       3410.59       3446.76        64.98 o                         
 -11   6   3       1153.38       1332.70        41.62 o                         
 -10   6   3       2343.57       2076.63       165.37 o                         
  -9   6   3       2308.56       2000.76       105.33 o                         
  -8   6   3       1851.89       1863.50        96.87 o                         
  -7   6   3       6941.39       7307.85       244.84 o                         
  -6   6   3        537.58        445.35        59.55 o                         
  -5   6   3        764.23        526.69        59.37 o                         
  -4   6   3        204.01        159.02        43.64 o                         
  -3   6   3        194.39        224.71        24.95 o                         
  -2   6   3       9306.01       9166.04       128.32 o                         
  -1   6   3       2147.45       2633.27        73.95 o                         
   0   6   3      20907.84      19266.00       235.73 o                         
   1   6   3      61809.38      61542.91       363.12 o                         
   2   6   3       1485.63       1481.00        57.16 o                         
   3   6   3       6380.50       6929.82       124.48 o                         
   4   6   3      15144.64      15426.64       241.56 o                         
   5   6   3       8955.56       7585.33       148.91 o                         
   6   6   3      12026.51      11459.61       191.52 o                         
   7   6   3        552.16        398.01        58.26 o                         
   8   6   3        631.04        608.17        62.37 o                         
   9   6   3       6034.81       6133.05       105.15 o                         
  10   6   3       3510.29       3614.49        91.03 o                         
  11   6   3       1401.60       1340.15        48.44 o                         
  12   6   3        376.19        344.46        36.44 o                         
  13   6   3       1380.76       1230.97        68.17 o                         
  14   6   3       2844.10       2729.61        69.67 o                         
  15   6   3        521.81        482.86        25.26 o                         
 -18   7   3       1423.81       1538.87        91.16 o                         
 -17   7   3       1448.38        789.91       779.48 o                         
 -16   7   3       5596.94       5970.87       109.51 o                         
 -15   7   3         12.00         15.67        25.96 o                         
 -14   7   3       1210.81       1298.91        49.68 o                         
 -13   7   3         30.45         48.56        27.58 o                         
 -12   7   3       5766.39       5618.58       101.94 o                         
 -11   7   3       3286.84       3400.64        64.96 o                         
 -10   7   3       2379.54       2392.51        56.56 o                         
  -9   7   3        113.87        127.93        88.08 o                         
  -8   7   3      10753.65      10533.87       285.02 o                         
  -7   7   3       4007.02       3328.99       135.32 o                         
  -6   7   3       6801.52       6820.38       123.74 o                         
  -5   7   3      15349.23      15934.48       228.72 o                         
  -4   7   3       1122.74        975.33        70.18 o                         
  -3   7   3       4545.41       4370.12       107.56 o                         
  -2   7   3      16725.22      17341.36       235.14 o                         
  -1   7   3      14617.63      14340.89       138.59 o                         
   0   7   3      17269.49      17334.29       170.75 o                         
   1   7   3       4130.92       4641.68       100.11 o                         
   2   7   3      19695.27      21001.46       188.96 o                         
   3   7   3       3853.18       3588.27       101.71 o                         
   4   7   3      16569.35      17038.72       343.62 o                         
   5   7   3          4.38         32.25        36.55 o                         
   6   7   3       1454.35       1296.81        79.18 o                         
   7   7   3        171.93        120.59        31.07 o                         
   8   7   3        106.84         32.74        54.64 o                         
   9   7   3       1560.11       1488.15        57.39 o                         
  10   7   3       6647.39       6597.16       117.19 o                         
  11   7   3       1913.02       1900.14        60.79 o                         
  12   7   3         50.41         64.84        26.28 o                         
  13   7   3         76.26         75.03        31.46 o                         
  14   7   3        651.07        564.61        32.19 o                         
  15   7   3       1267.03       1226.24        37.94 o                         
 -18   8   3       6750.98       7025.10       171.30 o                         
 -17   8   3       2817.51       3075.94       172.98 o                         
 -16   8   3       1417.87       1393.98        68.49 o                         
 -15   8   3       1190.91       1107.79        48.00 o                         
 -14   8   3        522.28        554.28        40.93 o                         
 -13   8   3       2999.26       3024.79        75.86 o                         
 -12   8   3        747.43        592.85        46.80 o                         
 -11   8   3       2819.09       2698.26        63.48 o                         
 -10   8   3        240.24        236.63        22.84 o                         
  -9   8   3       7672.54       7750.44       242.62 o                         
  -8   8   3       1727.87       1536.45       101.54 o                         
  -7   8   3        250.27        252.45        59.03 o                         
  -6   8   3       1348.42       1515.66        80.90 o                         
  -5   8   3      10564.85      11409.84       164.19 o                         
  -4   8   3         54.58        -27.58        27.58 o                         
  -3   8   3        567.01        603.90        95.29 o                         
  -2   8   3         31.53         34.26        26.38 o                         
  -1   8   3       4790.52       5183.79        88.74 o                         
   0   8   3      45164.96      43871.76       294.52 o                         
   1   8   3       3503.82       3477.61        62.81 o                         
   2   8   3       1190.80       1341.19        81.73 o                         
   3   8   3       5959.26       5917.79       104.80 o                         
   4   8   3       3837.25       3468.89       111.49 o                         
   5   8   3       4885.01       4419.73       118.13 o                         
   6   8   3        432.12        427.87        34.31 o                         
   7   8   3        684.00        655.88        42.68 o                         
   8   8   3        222.07        213.15        32.88 o                         
   9   8   3       9544.83      10046.09       151.65 o                         
  10   8   3       7095.71       6851.74       125.97 o                         
  11   8   3         82.88         51.77        29.13 o                         
  12   8   3        163.61        175.21        27.82 o                         
  13   8   3       1944.31       1936.90        58.86 o                         
  14   8   3       1186.20       1220.48        40.45 o                         
 -18   9   3        232.90        199.44        41.25 o                         
 -17   9   3       2507.96       2908.12       100.44 o                         
 -16   9   3        272.86        292.21        44.58 o                         
 -15   9   3       3948.01       4411.70       124.38 o                         
 -14   9   3       2995.15       3094.04        75.08 o                         
 -13   9   3        372.77        511.35        45.46 o                         
 -12   9   3       2210.29       2473.10       118.78 o                         
 -11   9   3          4.53         87.25        26.61 o                         
 -10   9   3       6750.52       7149.47       137.81 o                         
  -9   9   3       1665.11       1564.22        49.21 o                         
  -8   9   3       2087.95       1993.41       121.28 o                         
  -7   9   3       1752.09       1326.26        94.36 o                         
  -6   9   3      21128.78      20883.66       233.33 o                         
  -5   9   3       7106.57       6794.36       210.36 o                         
  -4   9   3       1006.19        874.53        57.23 o                         
  -3   9   3         30.76         13.55        25.45 o                         
  -2   9   3       1162.45       1916.16        64.70 o                         
  -1   9   3      23864.30      24842.61       174.87 o                         
   0   9   3       3704.94       3265.64        68.97 o                         
   1   9   3       4573.88       4493.00        85.99 o                         
   2   9   3          8.98         65.44        28.22 o                         
   3   9   3      22609.98      22810.09       227.38 o                         
   4   9   3       9069.48       9414.10       179.51 o                         
   5   9   3        101.31         94.04        24.62 o                         
   6   9   3         65.06         47.46        40.19 o                         
   7   9   3        322.83        294.50        35.71 o                         
   8   9   3      16662.52      16611.38       216.36 o                         
   9   9   3        234.35        148.03        38.22 o                         
  10   9   3       1358.94       1281.33        58.74 o                         
  11   9   3        201.01        176.77        26.50 o                         
  12   9   3        361.83        401.85        32.50 o                         
  13   9   3        796.42        723.30        34.53 o                         
  14   9   3        681.05        664.83        28.80 o                         
 -17  10   3        187.11        204.79        41.76 o                         
 -16  10   3       1817.61       1871.41        79.19 o                         
 -15  10   3         54.34         73.65        34.17 o                         
 -14  10   3       7232.38       8042.87       236.93 o                         
 -13  10   3      10118.45      11551.56       245.21 o                         
 -12  10   3        195.37        238.59        32.69 o                         
 -11  10   3         22.54         32.33        30.41 o                         
 -10  10   3       2756.14       2592.06        73.07 o                         
  -9  10   3       3404.16       3198.84        83.52 o                         
  -8  10   3        754.41        816.02       102.05 o                         
  -7  10   3       7822.14       7708.29       208.83 o                         
  -6  10   3       1705.35       1665.08        80.36 o                         
  -5  10   3        274.20        178.83        56.03 o                         
  -4  10   3        636.09        608.73        42.97 o                         
  -3  10   3       1384.78       1407.49        61.01 o                         
  -2  10   3       4799.85       4440.39       104.62 o                         
  -1  10   3        801.74        855.46        46.76 o                         
   0  10   3       8865.69       8483.12       119.14 o                         
   1  10   3        189.07        302.07        36.23 o                         
   2  10   3       8082.64       8396.58       122.67 o                         
   3  10   3        950.50        989.03        57.12 o                         
   4  10   3       7341.61       7323.63       121.83 o                         
   5  10   3       7359.88       7459.12       112.11 o                         
   6  10   3        388.33        440.90        41.24 o                         
   7  10   3       9379.42       9372.14       167.88 o                         
   8  10   3       6549.92       6793.31       127.09 o                         
   9  10   3      14847.05      15415.78       213.55 o                         
  10  10   3       2866.13       2685.51        79.78 o                         
  11  10   3       1321.41       1418.41        51.84 o                         
  12  10   3        933.75        862.55        36.59 o                         
  13  10   3       1077.77       1077.02        38.90 o                         
 -17  11   3       1919.78       2004.97       132.75 o                         
 -16  11   3        107.99         75.48        32.48 o                         
 -15  11   3       3673.31       3902.47       109.30 o                         
 -14  11   3       1623.87       1593.59        61.94 o                         
 -13  11   3         50.66         29.99        31.52 o                         
 -12  11   3        676.17        833.21        60.10 o                         
 -11  11   3        188.73        265.26        47.32 o                         
 -10  11   3          3.26        -17.29        29.40 o                         
  -9  11   3       2060.60       2071.21        59.04 o                         
  -8  11   3        852.17        868.18        37.61 o                         
  -7  11   3        240.72        123.78        39.51 o                         
  -6  11   3       5148.45       4875.26       111.38 o                         
  -5  11   3       4288.02       3889.04        95.25 o                         
  -4  11   3        323.67        349.52        39.82 o                         
  -3  11   3       3370.41       3811.79        86.49 o                         
  -2  11   3        105.93         67.13        29.83 o                         
  -1  11   3      29213.93      29150.23       228.70 o                         
   0  11   3       1893.89       2080.80        61.12 o                         
   1  11   3       1591.78       1649.11        58.12 o                         
   2  11   3       8889.95       8790.99       204.98 o                         
   3  11   3      12001.88      12627.97       131.37 o                         
   4  11   3       6905.48       7137.72        96.10 o                         
   5  11   3         18.90         40.92        26.90 o                         
   6  11   3       2233.55       2217.49        71.67 o                         
   7  11   3      12513.44      13123.29       176.77 o                         
   8  11   3      10571.62      10872.36       159.90 o                         
   9  11   3        823.63        799.68        52.82 o                         
  10  11   3       1370.38       1167.72        45.85 o                         
  11  11   3         12.73         17.66        23.11 o                         
  12  11   3        541.38        471.47        32.65 o                         
  13  11   3          5.81         -2.02        10.72 o                         
 -17  12   3        101.58        153.91        58.09 o                         
 -16  12   3        252.85        177.45        32.05 o                         
 -15  12   3        432.72        398.08        44.51 o                         
 -14  12   3       6399.73       6659.29       141.45 o                         
 -13  12   3       2249.62       2313.14        74.94 o                         
 -12  12   3       1311.38       1331.35        71.15 o                         
 -11  12   3       2310.76       2382.50        74.53 o                         
 -10  12   3        783.94        632.00        45.79 o                         
  -9  12   3       3232.64       3307.94        78.51 o                         
  -8  12   3        774.17        697.26        38.24 o                         
  -7  12   3       4810.21       4833.98        79.65 o                         
  -6  12   3       1985.65       2068.27        74.12 o                         
  -5  12   3        676.44        621.23        46.55 o                         
  -4  12   3        306.34        375.22        41.49 o                         
  -3  12   3       5659.87       5363.84       107.46 o                         
  -2  12   3       4250.80       3880.33        88.40 o                         
  -1  12   3       2799.69       2978.56        89.43 o                         
   0  12   3       1511.07       1472.33        68.63 o                         
   1  12   3       1483.10       1427.64        44.24 o                         
   2  12   3      10285.20      10753.93        96.64 o                         
   3  12   3       1008.42       1123.60        39.06 o                         
   4  12   3       2902.14       2920.17        64.74 o                         
   5  12   3       1721.66       1727.27        50.62 o                         
   6  12   3         71.42         77.73        27.06 o                         
   7  12   3          8.27         14.67        27.68 o                         
   8  12   3       3547.81       3796.69        79.07 o                         
   9  12   3       2883.36       2792.56        65.30 o                         
  10  12   3        930.72       1028.77        40.77 o                         
  11  12   3       1108.15       1043.73        41.29 o                         
  12  12   3       1141.24       1190.90        33.33 o                         
 -17  13   3         26.23         94.17        42.18 o                         
 -16  13   3         29.82         50.48        42.13 o                         
 -15  13   3       3668.22       3998.80       140.30 o                         
 -14  13   3        963.57        907.83        75.04 o                         
 -13  13   3       1957.62       2212.27       101.27 o                         
 -12  13   3          9.32         25.74        32.75 o                         
 -11  13   3        500.76        463.36        48.32 o                         
 -10  13   3       1366.99       1481.32        66.02 o                         
  -9  13   3        631.16        599.51        42.98 o                         
  -8  13   3        298.10        295.48        38.73 o                         
  -7  13   3        950.35        847.14        53.40 o                         
  -6  13   3       2267.77       2249.38        70.60 o                         
  -5  13   3        148.18        115.33        58.12 o                         
  -4  13   3        467.05        481.98        36.32 o                         
  -3  13   3         98.15         83.68        22.92 o                         
  -2  13   3       4233.23       4017.40        74.13 o                         
  -1  13   3       6062.84       6111.45        87.87 o                         
   0  13   3         31.12         10.92        20.31 o                         
   1  13   3        589.53        596.21        27.62 o                         
   2  13   3       1657.45       1552.72        40.04 o                         
   3  13   3      11995.86      12542.92       120.96 o                         
   4  13   3         49.21         70.68        23.65 o                         
   5  13   3        151.38        127.26        25.55 o                         
   6  13   3       5416.59       5603.16        97.75 o                         
   7  13   3       8918.66       9245.17       129.93 o                         
   8  13   3       2747.13       3107.15        74.89 o                         
   9  13   3        393.87        449.47        35.59 o                         
  10  13   3        684.65        687.16        38.31 o                         
  11  13   3         42.30         59.44        15.39 o                         
 -16  14   3          7.51         39.29        33.70 o                         
 -15  14   3        461.20        490.06        60.70 o                         
 -14  14   3       1736.77       1962.92       128.71 o                         
 -13  14   3        179.75        151.61        48.11 o                         
 -12  14   3        684.56        606.79        58.44 o                         
 -11  14   3        749.75        704.75        52.40 o                         
 -10  14   3        494.96        500.19        56.13 o                         
  -9  14   3        154.35        106.68        75.67 o                         
  -8  14   3       1343.81       1333.10        61.67 o                         
  -7  14   3       2774.94       2784.67        74.57 o                         
  -6  14   3        176.99        216.28        33.79 o                         
  -5  14   3         33.56         36.13        37.16 o                         
  -4  14   3       2044.26       2145.97        54.08 o                         
  -3  14   3       2601.94       2414.03        61.89 o                         
  -2  14   3        574.56        582.16        33.98 o                         
  -1  14   3       5090.18       5049.43        83.12 o                         
   0  14   3         58.29        142.57        33.61 o                         
   1  14   3      15650.99      16016.18       130.83 o                         
   2  14   3       5796.28       5753.62        98.85 o                         
   3  14   3          6.82        -22.00        28.21 o                         
   4  14   3       6276.72       6327.41        96.69 o                         
   5  14   3       2245.45       2297.63        61.14 o                         
   6  14   3       1380.56       1459.08        56.82 o                         
   7  14   3         37.46         40.73        27.01 o                         
   8  14   3       1192.02       1152.22        47.33 o                         
   9  14   3         39.99         34.13        18.74 o                         
  10  14   3        192.57        200.78        19.66 o                         
  11  14   3        355.50        293.06        36.70 o                         
 -16  15   3       1148.89       1134.55        84.06 o                         
 -15  15   3       1599.14       1632.92        98.26 o                         
 -14  15   3        210.08        215.10        50.11 o                         
 -13  15   3         44.29         32.78        44.49 o                         
 -12  15   3       2033.30       2037.20        75.10 o                         
 -11  15   3        165.00        143.88        36.82 o                         
 -10  15   3        356.43        274.23        47.87 o                         
  -9  15   3       1947.79       1914.34       118.72 o                         
  -8  15   3        920.17        853.72        45.53 o                         
  -7  15   3       3240.12       2987.13        81.22 o                         
  -6  15   3       1493.11       1580.94        62.04 o                         
  -5  15   3        669.68        756.13        46.27 o                         
  -4  15   3      10131.20      10168.37       121.17 o                         
  -3  15   3          6.65         30.53        43.65 o                         
  -2  15   3       8209.92       8398.76       106.13 o                         
  -1  15   3        903.57        829.77        37.27 o                         
   0  15   3       3051.73       2932.81        67.76 o                         
   1  15   3         38.19         49.45        19.73 o                         
   2  15   3       8200.31       8470.01       119.77 o                         
   3  15   3       4740.64       4780.07        91.82 o                         
   4  15   3        362.08        356.66        33.64 o                         
   5  15   3         14.27         43.77        19.65 o                         
   6  15   3       5708.09       5980.32        89.77 o                         
   7  15   3       2595.95       2821.08        56.18 o                         
   8  15   3         18.36          3.15        19.75 o                         
   9  15   3         78.64         94.30        23.11 o                         
  10  15   3        118.65        112.89        17.81 o                         
 -15  16   3        905.33        888.21        51.55 o                         
 -14  16   3        141.67        125.46        40.60 o                         
 -13  16   3        675.52        614.90        67.02 o                         
 -12  16   3        702.44        580.30        94.06 o                         
 -11  16   3        548.45        478.28        46.09 o                         
 -10  16   3        273.06        262.95        41.99 o                         
  -9  16   3       2426.88       2315.06        74.23 o                         
  -8  16   3       1384.79       1371.16        60.32 o                         
  -7  16   3       1772.29       1636.13        64.64 o                         
  -6  16   3        482.69        448.82        38.30 o                         
  -5  16   3        330.85        323.17        33.83 o                         
  -4  16   3       3921.17       4003.17        80.24 o                         
  -3  16   3      22270.93      22779.50       176.63 o                         
  -2  16   3        757.57        857.49        39.01 o                         
  -1  16   3       2557.52       2652.02        64.82 o                         
   0  16   3       3776.11       3917.83        78.24 o                         
   1  16   3       7756.84       8148.81       128.99 o                         
   2  16   3       2651.55       2722.30        87.53 o                         
   3  16   3        805.94        821.98        43.65 o                         
   4  16   3        195.92        153.10        28.57 o                         
   5  16   3       2071.04       2052.70        61.86 o                         
   6  16   3        270.24        247.08        32.19 o                         
   7  16   3         24.92        -11.89        16.49 o                         
   8  16   3          2.48        -18.75        18.75 o                         
   9  16   3        251.69        203.67        22.78 o                         
 -15  17   3        302.01        286.67        46.18 o                         
 -14  17   3         29.21          2.27        22.90 o                         
 -13  17   3        445.17        539.53        52.85 o                         
 -12  17   3         69.52         22.85        33.39 o                         
 -11  17   3         16.24         14.21        28.99 o                         
 -10  17   3        855.34        950.08        52.35 o                         
  -9  17   3       2646.10       2483.13        96.01 o                         
  -8  17   3       1583.68       1552.18        70.21 o                         
  -7  17   3       1136.90       1185.83        59.21 o                         
  -6  17   3        896.74        867.53        59.60 o                         
  -5  17   3       3087.96       3072.18        78.21 o                         
  -4  17   3       7505.81       7846.71       110.74 o                         
  -3  17   3       3910.62       3820.36        82.79 o                         
  -2  17   3       4862.73       4734.48        91.53 o                         
  -1  17   3         39.17         89.25        30.60 o                         
   0  17   3        732.43        665.81        41.65 o                         
   1  17   3        203.89        143.07        39.63 o                         
   2  17   3       1853.86       2103.69        76.95 o                         
   3  17   3        568.72        536.24        47.96 o                         
   4  17   3        396.31        358.63        45.06 o                         
   5  17   3        302.46        252.85        38.95 o                         
   6  17   3       2032.72       2090.77        65.81 o                         
   7  17   3        574.00        537.93        32.72 o                         
   8  17   3         46.01         46.75        23.49 o                         
 -14  18   3         28.06         54.34        36.38 o                         
 -13  18   3          0.21          9.41        49.05 o                         
 -12  18   3        230.87        132.74        43.25 o                         
 -11  18   3        652.43        584.17        60.60 o                         
 -10  18   3        477.45        452.83        43.47 o                         
  -9  18   3       1610.05       1727.68        80.94 o                         
  -8  18   3       2679.11       2638.43        87.19 o                         
  -7  18   3        925.72        846.03        54.03 o                         
  -6  18   3        376.69        362.42        32.54 o                         
  -5  18   3        500.84        433.03        37.92 o                         
  -4  18   3       7835.98       8058.23       124.65 o                         
  -3  18   3       8829.38       9344.65       114.45 o                         
  -2  18   3         50.12         25.12        24.21 o                         
  -1  18   3        361.59        372.48        35.14 o                         
   0  18   3       2781.04       3023.69        89.33 o                         
   1  18   3       2638.97       2698.96        84.02 o                         
   2  18   3         89.79        133.20        34.34 o                         
   3  18   3        262.96        268.48        36.87 o                         
   4  18   3       1005.83        984.85        53.90 o                         
   5  18   3       3466.75       3591.99        95.22 o                         
   6  18   3        201.44        208.73        24.01 o                         
   7  18   3         70.08         93.17        26.81 o                         
 -13  19   3        255.97        215.54        47.28 o                         
 -12  19   3        514.00        418.74        70.83 o                         
 -11  19   3        101.29         39.79        39.83 o                         
 -10  19   3       2686.87       2779.84        68.45 o                         
  -9  19   3       3290.42       3364.92        87.11 o                         
  -8  19   3        735.03        737.17        44.44 o                         
  -7  19   3        800.70        864.93        44.12 o                         
  -6  19   3         26.30         34.99        24.09 o                         
  -5  19   3       2642.60       2717.19        58.84 o                         
  -4  19   3        116.77         99.72        28.36 o                         
  -3  19   3       2252.96       2143.55        56.85 o                         
  -2  19   3        442.83        384.05        29.94 o                         
  -1  19   3       1621.65       1678.80        58.05 o                         
   0  19   3        100.12        107.98        32.80 o                         
   1  19   3        437.98        459.97        42.58 o                         
   2  19   3       1637.28       1652.14        60.51 o                         
   3  19   3          1.43        -16.94        29.28 o                         
   4  19   3        498.71        537.55        42.63 o                         
   5  19   3        281.57        248.22        25.01 o                         
   6  19   3         95.03         63.47        29.17 o                         
 -12  20   3        123.70        160.58        43.85 o                         
 -11  20   3       1485.33       1574.73        72.78 o                         
 -10  20   3        590.29        453.31        37.38 o                         
  -9  20   3        475.89        449.53        33.38 o                         
  -8  20   3       2028.54       2028.83        59.75 o                         
  -7  20   3       1150.18       1044.10        39.95 o                         
  -6  20   3       1124.13       1103.98        48.63 o                         
  -5  20   3        837.71        791.51        39.51 o                         
  -4  20   3       6336.16       6655.88       126.98 o                         
  -3  20   3        592.51        553.09        39.12 o                         
  -2  20   3       2668.51       2739.87        74.00 o                         
  -1  20   3        159.62        184.86        31.29 o                         
   0  20   3       1579.21       1656.20        58.12 o                         
   1  20   3       2504.55       2800.05        68.82 o                         
   2  20   3          5.24         22.56        25.57 o                         
   3  20   3        481.45        481.27        31.72 o                         
   4  20   3        921.77        838.55        45.84 o                         
 -11  21   3        248.59        243.61        30.71 o                         
 -10  21   3       2232.84       2348.68       108.62 o                         
  -9  21   3       1887.49       1742.58        59.21 o                         
  -8  21   3        102.16         71.82        28.32 o                         
  -7  21   3       1225.90       1194.06        59.75 o                         
  -6  21   3       1785.54       2048.70        60.87 o                         
  -5  21   3       4256.79       4374.28        75.98 o                         
  -4  21   3        104.13         92.19        20.54 o                         
  -3  21   3       1264.27       1250.29        48.36 o                         
  -2  21   3        770.40        800.38        40.73 o                         
  -1  21   3       2898.59       2895.56        64.33 o                         
   0  21   3        685.96        704.12        37.81 o                         
   1  21   3        329.80        347.54        27.24 o                         
   2  21   3        156.64         93.25        17.87 o                         
  -9  22   3        164.90        170.57        46.09 o                         
  -8  22   3        334.63        365.18        40.01 o                         
  -7  22   3       2178.57       2220.40        63.21 o                         
  -6  22   3        729.43        746.56        44.34 o                         
  -5  22   3       2211.32       2460.30        76.28 o                         
  -4  22   3       1346.20       1306.50        58.92 o                         
  -3  22   3        124.37        118.86        32.46 o                         
  -2  22   3        339.95        349.65        32.62 o                         
  -1  22   3         39.56         36.32        21.92 o                         
   0  22   3        344.86        400.54        27.19 o                         
  -4  23   3        209.65        181.86        32.62 o                         
   0 -24   4       1474.90       1411.12        72.01 o                         
   1 -24   4         88.30        105.61        19.11 o                         
   2 -24   4       3162.66       3024.80        69.50 o                         
   3 -24   4       2050.25       1982.70        71.96 o                         
   4 -24   4       1990.29       1812.19        52.35 o                         
   5 -24   4         15.17         16.81        26.72 o                         
   6 -24   4       1968.54       1976.61        94.48 o                         
  -2 -23   4         30.22         47.87        19.48 o                         
  -1 -23   4         64.39         52.40        23.84 o                         
   0 -23   4        428.11        461.08        39.09 o                         
   1 -23   4       1709.54       1798.11        54.39 o                         
   2 -23   4        358.41        343.31        27.88 o                         
   3 -23   4       1211.91       1289.45        48.26 o                         
   4 -23   4          8.98         11.12        21.96 o                         
   5 -23   4       2758.43       2790.05        69.89 o                         
   6 -23   4         95.41        139.66        27.52 o                         
   7 -23   4        901.08        771.84        51.67 o                         
   8 -23   4       1011.41        948.52        42.23 o                         
   9 -23   4        134.23         98.23        29.99 o                         
  -4 -22   4         21.05          0.83        28.41 o                         
  -3 -22   4       1155.13       1175.70        53.79 o                         
  -2 -22   4         63.92         68.60        31.27 o                         
  -1 -22   4        868.10        921.75        45.02 o                         
   0 -22   4        634.01        609.21        37.92 o                         
   1 -22   4       2201.27       2288.10        72.39 o                         
   2 -22   4       4276.48       4665.16        88.54 o                         
   3 -22   4        488.01        592.89        38.03 o                         
   4 -22   4       1790.13       1949.22        63.57 o                         
   5 -22   4        129.99        145.99        23.23 o                         
   6 -22   4       1786.37       1656.02        52.87 o                         
   7 -22   4        470.50        503.79        32.79 o                         
   8 -22   4        455.47        378.35        30.81 o                         
   9 -22   4        247.82        145.98        29.99 o                         
  10 -22   4       1946.10       1801.37        50.77 o                         
  -6 -21   4         47.48         14.37        17.93 o                         
  -5 -21   4         25.59        -11.44        23.93 o                         
  -4 -21   4       3576.03       3643.34        77.24 o                         
  -3 -21   4         37.33          7.22        27.36 o                         
  -2 -21   4         34.94         40.61        28.13 o                         
  -1 -21   4          5.06         -5.92        23.65 o                         
   0 -21   4       3603.84       3823.17        83.50 o                         
   1 -21   4       6526.78       6856.66       114.82 o                         
   2 -21   4       1112.17       1079.16        57.42 o                         
   3 -21   4        272.15        293.44        33.70 o                         
   4 -21   4       1214.83       1224.03        54.12 o                         
   5 -21   4        734.39        887.04        44.52 o                         
   6 -21   4        100.31        116.79        32.79 o                         
   7 -21   4         66.23         54.87        28.03 o                         
   8 -21   4         37.08         18.29        26.58 o                         
   9 -21   4        236.77        254.63        27.88 o                         
  10 -21   4          0.78         25.95        23.55 o                         
  11 -21   4        804.60        671.60        41.56 o                         
  12 -21   4          8.12         19.75        21.95 o                         
  -7 -20   4         85.91         72.00        15.62 o                         
  -6 -20   4       1357.01       1405.15        43.27 o                         
  -5 -20   4       2411.19       2576.34        63.17 o                         
  -4 -20   4        199.37        238.99        29.97 o                         
  -3 -20   4       2299.23       2296.37        74.09 o                         
  -2 -20   4         61.02         33.49        28.78 o                         
  -1 -20   4       1204.42       1309.39        61.69 o                         
   0 -20   4        508.12        479.46        43.17 o                         
   1 -20   4       2976.69       3110.69        79.91 o                         
   2 -20   4       1792.58       1850.15        58.12 o                         
   3 -20   4         17.76         13.94        31.64 o                         
   4 -20   4         49.34         34.08        29.85 o                         
   5 -20   4       3080.16       3074.64        77.74 o                         
   6 -20   4       1165.75       1274.11        60.96 o                         
   7 -20   4         17.21         22.22        32.98 o                         
   8 -20   4         34.05         30.81        29.75 o                         
   9 -20   4         15.09          1.54        29.87 o                         
  10 -20   4       2664.58       2490.65        73.85 o                         
  11 -20   4        212.98        202.50        24.81 o                         
  12 -20   4          3.43         29.33        23.81 o                         
  -8 -19   4        397.70        361.73        22.21 o                         
  -7 -19   4         15.68         -2.04        19.31 o                         
  -6 -19   4        454.37        473.04        36.12 o                         
  -5 -19   4       1148.73       1144.32        52.57 o                         
  -4 -19   4       5013.02       5439.47       115.32 o                         
  -3 -19   4        766.28        770.30        46.95 o                         
  -2 -19   4         29.99         50.69        32.71 o                         
  -1 -19   4        783.19        842.48        53.27 o                         
   0 -19   4      10581.13      10969.68       146.32 o                         
   1 -19   4        422.76        348.87        42.34 o                         
   2 -19   4       1476.19       1678.48        58.46 o                         
   3 -19   4        320.55        304.85        35.78 o                         
   4 -19   4       4613.37       5043.17       102.80 o                         
   5 -19   4       1476.84       1532.29        66.85 o                         
   6 -19   4         20.98         36.63        34.72 o                         
   7 -19   4        961.82        840.49        56.80 o                         
   8 -19   4         66.89         37.50        35.36 o                         
   9 -19   4        621.21        662.58        46.04 o                         
  10 -19   4        515.07        485.98        39.75 o                         
  11 -19   4         20.00          6.80        22.46 o                         
  12 -19   4        944.20        876.94        53.75 o                         
  13 -19   4         67.31          8.18        56.03 o                         
  -9 -18   4        181.63        173.34        24.72 o                         
  -8 -18   4         98.20        115.83        23.54 o                         
  -7 -18   4         74.57         79.68        27.67 o                         
  -6 -18   4       6047.51       6340.85       111.22 o                         
  -5 -18   4       2341.84       2530.74        85.16 o                         
  -4 -18   4        223.94         98.93        56.13 o                         
  -3 -18   4        207.84        158.32        31.49 o                         
  -2 -18   4        362.71        397.20        38.70 o                         
  -1 -18   4       2438.96       2605.71        78.25 o                         
   0 -18   4          5.12        -10.56        31.46 o                         
   1 -18   4       7809.60       7989.53       120.06 o                         
   2 -18   4          7.82         39.82        26.98 o                         
   3 -18   4       2377.11       2534.87        69.10 o                         
   4 -18   4        194.73        165.43        30.04 o                         
   5 -18   4       3990.85       3923.35        80.54 o                         
   6 -18   4       2414.17       2418.94        72.71 o                         
   7 -18   4        106.50        103.73        35.31 o                         
   8 -18   4        769.60        773.21        65.18 o                         
   9 -18   4         69.61         48.85        42.25 o                         
  10 -18   4        227.21        173.12        32.46 o                         
  11 -18   4        234.69        210.82        37.62 o                         
  12 -18   4        565.67        596.58        43.73 o                         
  13 -18   4        672.92        656.32        46.03 o                         
  14 -18   4         15.17         23.35        27.14 o                         
 -10 -17   4          2.45         -2.91        19.41 o                         
  -9 -17   4       1413.77       1309.60        44.93 o                         
  -8 -17   4        634.38        612.60        37.40 o                         
  -7 -17   4        942.43        936.30        47.16 o                         
  -6 -17   4         21.45         12.85        30.28 o                         
  -5 -17   4       4048.12       4365.19       101.31 o                         
  -4 -17   4       1840.08       1763.58        78.37 o                         
  -3 -17   4         22.06          0.88        24.52 o                         
  -2 -17   4        799.35        756.65        47.40 o                         
  -1 -17   4      10030.48      10102.67       133.83 o                         
   0 -17   4      12232.92      12916.00       150.56 o                         
   1 -17   4         73.82        121.83        30.93 o                         
   2 -17   4         58.59         62.01        26.05 o                         
   3 -17   4         56.99         72.98        42.74 o                         
   4 -17   4       6352.95       6562.19       103.11 o                         
   5 -17   4        416.57        440.31        36.43 o                         
   6 -17   4         42.79         42.70        27.50 o                         
   7 -17   4          1.19         35.19        40.84 o                         
   8 -17   4       1385.99       1370.48        63.73 o                         
   9 -17   4         13.16         43.11        37.71 o                         
  10 -17   4        533.13        562.72        41.63 o                         
  11 -17   4       1363.07       1423.25        70.37 o                         
  12 -17   4       1380.59       1377.63        58.23 o                         
  13 -17   4        236.43        290.12        45.41 o                         
  14 -17   4          9.99        -20.19        22.73 o                         
 -11 -16   4       1086.78       1251.61        59.60 o                         
 -10 -16   4       1045.72       1058.47        49.34 o                         
  -9 -16   4        854.99        789.32        38.83 o                         
  -8 -16   4         74.25         62.89        26.33 o                         
  -7 -16   4        474.21        523.03        39.42 o                         
  -6 -16   4      10817.64      11042.06       142.85 o                         
  -5 -16   4        464.13        485.69        42.65 o                         
  -4 -16   4       2217.38       2065.42        69.10 o                         
  -3 -16   4         95.82        127.87        29.26 o                         
  -2 -16   4       7245.09       7396.13       105.71 o                         
  -1 -16   4       1064.23        942.97        47.98 o                         
   0 -16   4       2670.22       2465.98        68.27 o                         
   1 -16   4       7403.85       7288.98       119.08 o                         
   2 -16   4        494.80        451.74        36.42 o                         
   3 -16   4        178.05        116.33        41.33 o                         
   4 -16   4        630.21        774.67        39.76 o                         
   5 -16   4         27.35         42.38        26.65 o                         
   6 -16   4        228.06        270.14        33.12 o                         
   7 -16   4        113.42        102.74        28.81 o                         
   8 -16   4          6.58         -3.21        27.33 o                         
   9 -16   4       2265.73       2039.49        70.25 o                         
  10 -16   4        884.50        948.05        55.91 o                         
  11 -16   4          8.64         78.08        49.61 o                         
  12 -16   4       2363.17       2476.44        95.35 o                         
  13 -16   4        133.78         89.67        41.11 o                         
  14 -16   4        142.22        104.69        33.51 o                         
  15 -16   4         68.88         74.74        35.31 o                         
 -12 -15   4        172.82        157.68        26.62 o                         
 -11 -15   4        831.49        807.43        38.66 o                         
 -10 -15   4        105.06        119.82        19.58 o                         
  -9 -15   4        287.72        251.70        26.33 o                         
  -8 -15   4       1921.66       1865.76        59.61 o                         
  -7 -15   4       1458.57       1389.50        54.73 o                         
  -6 -15   4       4705.68       4873.38        99.86 o                         
  -5 -15   4      13027.76      13283.13       159.31 o                         
  -4 -15   4        103.46        130.48        32.27 o                         
  -3 -15   4       8768.40       9062.73       102.70 o                         
  -2 -15   4        113.34        124.67        24.82 o                         
  -1 -15   4       8683.14       8857.58       168.83 o                         
   0 -15   4       6594.46       6564.12        97.76 o                         
   1 -15   4        768.23        802.49        40.72 o                         
   2 -15   4       1395.56       1297.23        45.01 o                         
   3 -15   4       1040.33        952.24        42.84 o                         
   4 -15   4       1159.80       1183.43        50.04 o                         
   5 -15   4         32.85         42.16        44.75 o                         
   6 -15   4        490.86        503.12        40.50 o                         
   7 -15   4        418.11        311.93        41.51 o                         
   8 -15   4        866.14        870.84        55.36 o                         
   9 -15   4         49.77        -39.39        39.39 o                         
  10 -15   4         62.16         38.33        42.73 o                         
  11 -15   4       5543.47       6002.34       189.68 o                         
  12 -15   4         62.87         25.83        46.91 o                         
  13 -15   4        244.79        211.61        43.58 o                         
  14 -15   4       1124.94       1224.44        72.83 o                         
  15 -15   4       1745.62       1756.63       173.88 o                         
 -13 -14   4          3.14          5.05        18.66 o                         
 -12 -14   4        203.34        211.93        22.03 o                         
 -11 -14   4        446.28        452.46        28.45 o                         
 -10 -14   4       6050.94       6125.39        76.15 o                         
  -9 -14   4         28.19         17.65        16.59 o                         
  -8 -14   4          3.31         -0.33        23.26 o                         
  -7 -14   4       9909.59       9803.61       116.42 o                         
  -6 -14   4      13226.31      13529.25       159.21 o                         
  -5 -14   4         29.01         27.86        21.15 o                         
  -4 -14   4       1585.86       1638.10        59.14 o                         
  -3 -14   4        920.76        836.36        35.48 o                         
  -2 -14   4      16893.04      17359.01       142.64 o                         
  -1 -14   4       4024.40       3821.36        71.25 o                         
   0 -14   4       1121.37       1035.94        44.00 o                         
   1 -14   4        241.38        258.07        37.64 o                         
   2 -14   4       3496.01       3685.50        95.57 o                         
   3 -14   4       1299.66       1306.34        57.58 o                         
   4 -14   4       2211.94       2061.70        60.97 o                         
   5 -14   4        113.99        118.70        43.71 o                         
   6 -14   4        831.99        715.04        59.68 o                         
   7 -14   4        657.10        719.91        52.11 o                         
   8 -14   4       2242.22       2355.70        56.90 o                         
   9 -14   4         72.92         25.33        33.97 o                         
  10 -14   4       1923.19       1925.35        72.95 o                         
  11 -14   4       2062.83       2148.24        78.35 o                         
  12 -14   4       1639.33       1626.92        71.47 o                         
  13 -14   4         70.18         26.16        37.69 o                         
  14 -14   4         54.81         43.82        41.89 o                         
  15 -14   4        227.08        257.08        41.06 o                         
  16 -14   4       2753.08       2684.04        93.53 o                         
 -13 -13   4       1106.64       1171.26        44.39 o                         
 -12 -13   4       1091.01       1016.95        32.65 o                         
 -11 -13   4        471.48        480.55        32.70 o                         
 -10 -13   4       1886.90       1863.51        52.47 o                         
  -9 -13   4        381.96        356.26        32.18 o                         
  -8 -13   4       2929.50       2906.81        67.43 o                         
  -7 -13   4       1383.31       1453.12        60.51 o                         
  -6 -13   4       4884.81       5100.08        95.07 o                         
  -5 -13   4       4523.93       4701.57        89.25 o                         
  -4 -13   4         69.63         51.13        24.99 o                         
  -3 -13   4       9285.58       9789.62       113.93 o                         
  -2 -13   4        371.68        432.59        36.51 o                         
  -1 -13   4      11563.30      11731.06       431.09 o                         
   0 -13   4        205.81        172.10        52.16 o                         
   1 -13   4        602.15        507.49        49.84 o                         
   2 -13   4       1084.41       1090.34        63.71 o                         
   3 -13   4       1194.09       1149.07        74.10 o                         
   4 -13   4       1681.37       1600.15        87.24 o                         
   5 -13   4         20.09         -0.35        37.54 o                         
   6 -13   4        483.25        487.58        35.46 o                         
   7 -13   4       3678.04       3534.84        83.82 o                         
   8 -13   4       2511.57       2322.67        65.46 o                         
   9 -13   4        109.64         10.99        50.26 o                         
  10 -13   4       4716.97       5099.08        97.92 o                         
  11 -13   4       5871.00       6089.34       113.82 o
[truncated: 1,414,911 more chars]
