# Supplementary material for: Unexpected reactions of NHC*—CuI and —AgI bromides with potassium thio- or seleno­cyanate
Source: Acta Crystallogr E Crystallogr Commun. 2019 Oct 22;75(Pt 11):1657–63. doi: 10.1107/S2056989019013719 (PMC6829722; doi:10.1107/S2056989019013719)
Supplement: Supplementary file 3 [file e-75-01657-2sup3.hkl]

data_2                                                                          
_shelx_title ' tac228 in P-1 No2' 
_shelx_refln_list_code          4                                               
_shelx_F_calc_maximum      287.53                                               
_exptl_crystal_F_000      1400.00                                               
_reflns_d_resolution_high  0.7987                                               
                                                                                
loop_                                                                           
 _space_group_symop_operation_xyz                                               
 'x, y, z'                                                                      
 '-x, -y, -z'                                                                   
                                                                                
_cell_length_a    13.6265                                                       
_cell_length_b    14.7422                                                       
_cell_length_c    16.9397                                                       
_cell_angle_alpha 106.417                                                       
_cell_angle_beta  112.282                                                       
_cell_angle_gamma  96.221                                                       
                                                                                
_shelx_F_squared_multiplier     1.000                                           
                                                                                
loop_                                                                           
 _refln_index_h                                                                 
 _refln_index_k                                                                 
 _refln_index_l                                                                 
 _refln_F_squared_calc                                                          
 _refln_F_squared_meas                                                          
 _refln_F_squared_sigma                                                         
 _refln_observed_status                                                         
   2   0   0        571.86        658.15        16.91 o                         
   3   0   0       2231.12       2081.86        23.99 o                         
   4   0   0       1703.04       1782.01        24.90 o                         
   5   0   0      16915.11      16183.92       101.10 o                         
   6   0   0      16335.12      17467.17       106.61 o                         
   7   0   0        349.48        305.36        13.21 o                         
   8   0   0        440.39        530.54        17.36 o                         
   9   0   0        134.84        110.34         8.71 o                         
  10   0   0       1464.25       1523.06        29.91 o                         
  11   0   0       3462.19       3461.08        54.71 o                         
  12   0   0        572.78        557.35        28.49 o                         
  13   0   0        343.89        351.11        31.71 o                         
  14   0   0       1338.48       1366.78        68.50 o                         
  15   0   0        203.03        264.27        35.94 o                         
 -15   1   0          7.72         34.48        22.08 o                         
 -14   1   0         32.42         28.33        21.07 o                         
 -13   1   0        213.88        218.51        24.76 o                         
 -12   1   0        438.51        430.19        25.04 o                         
 -11   1   0       5189.79       5268.43       105.10 o                         
 -10   1   0       5641.46       5524.84        58.39 o                         
  -9   1   0         45.39         34.22         7.19 o                         
  -8   1   0        333.47        437.08        15.58 o                         
  -7   1   0       1375.86       1483.19        27.23 o                         
  -6   1   0       6364.85       6409.80        56.95 o                         
  -5   1   0      39452.43      39729.71       203.71 o                         
  -4   1   0       4688.48       5193.25        46.20 o                         
  -3   1   0        566.67        560.68        10.47 o                         
  -2   1   0        429.54        539.75        12.21 o                         
   2   1   0        263.90        211.29         6.78 o                         
   3   1   0        172.41        127.99         4.78 o                         
   4   1   0       2924.58       2138.49        35.35 o                         
   5   1   0       9946.17       9277.36        65.74 o                         
   6   1   0      31018.11      30721.65       172.67 o                         
   7   1   0       2194.68       2492.77        37.22 o                         
   8   1   0        350.98        391.45        15.57 o                         
   9   1   0        234.89        225.90        13.38 o                         
  10   1   0         14.35         17.36         8.36 o                         
  11   1   0       3786.65       3829.49        64.83 o                         
  12   1   0       1761.23       1611.38        43.34 o                         
  13   1   0          1.71         30.11        18.59 o                         
  14   1   0          4.26         -2.44        17.96 o                         
  15   1   0         21.09        -12.81        24.27 o                         
 -15   2   0         30.63         21.83        32.92 o                         
 -14   2   0         71.55         85.00        31.39 o                         
 -13   2   0         99.29        157.87        20.77 o                         
 -12   2   0       3580.57       3564.46        68.91 o                         
 -11   2   0       1614.54       1673.87        39.00 o                         
 -10   2   0        506.81        477.57        18.92 o                         
  -9   2   0        204.86        213.05        11.68 o                         
  -8   2   0         17.36         23.46         6.32 o                         
  -7   2   0       3719.21       3472.09        38.70 o                         
  -6   2   0        221.27        186.19         8.28 o                         
  -5   2   0      29527.66      29719.14       164.66 o                         
  -4   2   0      19701.03      19991.40       105.79 o                         
  -3   2   0        486.06        747.20        10.59 o                         
  -2   2   0       5672.61       5831.52        51.57 o                         
  -1   2   0       2166.94       2276.15        49.24 o                         
   0   2   0        846.93        916.20        29.84 o                         
   1   2   0      18028.57      19950.13       135.85 o                         
   2   2   0       1414.85       1978.84        17.47 o                         
   3   2   0       4605.57       4418.25        31.40 o                         
   4   2   0        760.27       1053.27        14.78 o                         
   5   2   0         51.03         44.20         5.05 o                         
   6   2   0       5230.72       4996.05        54.45 o                         
   7   2   0        718.29        774.93        20.80 o                         
   8   2   0       1401.92       1249.22        23.17 o                         
   9   2   0         54.99         45.19         7.05 o                         
  10   2   0        463.73        390.98        16.14 o                         
  11   2   0       1246.24       1155.80        40.09 o                         
  12   2   0       1458.83       1409.33        37.73 o                         
  13   2   0         99.39         98.11        19.64 o                         
  14   2   0        109.93         54.50        17.65 o                         
 -15   3   0        534.69        646.65        63.44 o                         
 -14   3   0         40.81         25.31        17.28 o                         
 -13   3   0       1419.36       1225.26        37.70 o                         
 -12   3   0       4679.47       4527.44        79.39 o                         
 -11   3   0       2739.52       2933.17        45.75 o                         
 -10   3   0        121.64         94.34         8.64 o                         
  -9   3   0        151.32        166.01         9.53 o                         
  -8   3   0       1623.65       1761.04        25.05 o                         
  -7   3   0      12341.74      12545.41        81.38 o                         
  -6   3   0       9986.79       9617.05        70.02 o                         
  -5   3   0       3275.54       3502.42        30.28 o                         
  -4   3   0        710.12        844.62        11.35 o                         
  -3   3   0       3102.83       2948.08        42.27 o                         
  -2   3   0       4329.32       5145.49        34.48 o                         
  -1   3   0      39380.43      40837.65       162.92 o                         
   0   3   0       2528.09       3292.46        17.88 o                         
   1   3   0      65052.36      63742.07       263.07 o                         
   2   3   0       2702.69       2528.65        19.25 o                         
   3   3   0       1746.96       1509.88        18.10 o                         
   4   3   0       1515.51       1615.56        19.21 o                         
   5   3   0         39.20         45.19         5.08 o                         
   6   3   0       3137.09       3010.19        31.67 o                         
   7   3   0        336.77        361.70        13.00 o                         
   8   3   0       4899.28       4815.87        49.22 o                         
   9   3   0       1800.25       1736.94        29.48 o                         
  10   3   0        168.31        165.00        13.62 o                         
  11   3   0        218.13        179.03        12.32 o                         
  12   3   0         10.53          5.92        13.00 o                         
  13   3   0        765.85        830.55        37.84 o                         
  14   3   0        892.07        993.44        43.04 o                         
 -15   4   0         33.51         38.72        25.96 o                         
 -14   4   0        263.82        261.59        32.56 o                         
 -13   4   0        720.14        611.57        25.53 o                         
 -12   4   0       6825.91       6781.96        92.97 o                         
 -11   4   0       3010.74       3052.73        42.26 o                         
 -10   4   0       1254.58       1378.80        25.71 o                         
  -9   4   0         30.21         34.33         6.55 o                         
  -8   4   0        776.40       1076.41        19.16 o                         
  -7   4   0       7256.88       7895.25        57.12 o                         
  -6   4   0       7294.37       6494.19        43.41 o                         
  -5   4   0        977.42       1256.26        16.48 o                         
  -4   4   0       6238.56       5284.71        65.51 o                         
  -3   4   0         18.96         32.52         2.55 o                         
  -2   4   0       8364.35      10076.80        45.74 o                         
  -1   4   0      13093.48      12889.44        47.74 o                         
   0   4   0      27743.13      26960.06        90.08 o                         
   1   4   0       1322.24       1851.61        17.11 o                         
   2   4   0        706.81        627.62         9.43 o                         
   3   4   0       6757.30       6313.96        38.58 o                         
   4   4   0       3518.36       3778.70        30.64 o                         
   5   4   0       1793.64       1501.46        19.64 o                         
   6   4   0       1773.60       1611.19        22.26 o                         
   7   4   0       1352.79       1182.24        21.51 o                         
   8   4   0        440.05        381.83        12.48 o                         
   9   4   0        241.60        196.21        10.72 o                         
  10   4   0         12.43         10.31         7.93 o                         
  11   4   0         33.86         25.81         8.50 o                         
  12   4   0         52.43         32.67        13.13 o                         
  13   4   0        154.11        169.61        19.96 o                         
  14   4   0       1278.92       1377.71        77.52 o                         
 -15   5   0        173.10        191.29        29.16 o                         
 -14   5   0        696.28        612.27        37.64 o                         
 -13   5   0         67.78         54.11        19.72 o                         
 -12   5   0        263.11        317.47        15.86 o                         
 -11   5   0       4121.13       4049.89        46.89 o                         
 -10   5   0       1977.74       2097.71        28.09 o                         
  -9   5   0        183.14        134.25         7.19 o                         
  -8   5   0       1354.52       1419.02        19.19 o                         
  -7   5   0          1.26          4.32         4.14 o                         
  -6   5   0      12154.83      11093.74        79.21 o                         
  -5   5   0       5818.13       5398.76        56.80 o                         
  -4   5   0       2729.31       2050.25        19.52 o                         
  -3   5   0       9626.60       9429.12        44.21 o                         
  -2   5   0       4575.66       4606.71        26.77 o                         
  -1   5   0      19552.96      21027.89        74.52 o                         
   0   5   0        874.09        574.93         8.35 o                         
   1   5   0       1132.44       1084.65        12.69 o                         
   2   5   0       1128.09        914.65        12.64 o                         
   3   5   0       2620.20       2804.32        26.52 o                         
   4   5   0        216.50        131.46         6.46 o                         
   5   5   0       1627.37       1761.86        21.59 o                         
   6   5   0         13.19         16.48         5.06 o                         
   7   5   0       1479.05       1366.96        21.60 o                         
   8   5   0          9.06          5.81         6.70 o                         
   9   5   0          4.63         -8.04         8.04 o                         
  10   5   0         52.49         58.98         9.64 o                         
  11   5   0        355.30        368.19        16.42 o                         
  12   5   0        423.59        448.40        26.84 o                         
  13   5   0        533.92        497.28        29.26 o                         
 -15   6   0         73.18         84.87        19.34 o                         
 -14   6   0        442.00        458.37        34.47 o                         
 -13   6   0        329.05        332.83        18.85 o                         
 -12   6   0        641.42        715.43        24.12 o                         
 -11   6   0       1236.46       1274.59        28.27 o                         
 -10   6   0        413.22        439.80        13.71 o                         
  -9   6   0       2680.35       2652.34        29.85 o                         
  -8   6   0       7306.55       7699.72        57.59 o                         
  -7   6   0         20.94         35.33         5.40 o                         
  -6   6   0       1757.10       1747.57        29.91 o                         
  -5   6   0       4932.97       4494.13        50.67 o                         
  -4   6   0       1879.68       1986.49        28.96 o                         
  -3   6   0        693.79        645.53         9.59 o                         
  -2   6   0       7965.56       9076.45        41.51 o                         
  -1   6   0       1338.81       1660.18        14.91 o                         
   0   6   0       6141.30       5411.83        29.78 o                         
   1   6   0       8768.24       9135.45        43.01 o                         
   2   6   0      36414.91      36384.00       162.07 o                         
   3   6   0      13049.51      13284.13        76.05 o                         
   4   6   0      10552.64      10540.82        59.92 o                         
   5   6   0       1949.82       1813.42        21.62 o                         
   6   6   0        217.56        233.61         8.67 o                         
   7   6   0       5398.39       5316.85        47.03 o                         
   8   6   0       4154.68       4191.17        44.73 o                         
   9   6   0        163.65        157.28        10.84 o                         
  10   6   0        306.00        320.89        15.29 o                         
  11   6   0        191.39        208.51        18.09 o                         
  12   6   0        262.54        283.29        21.48 o                         
  13   6   0        549.46        612.38        33.24 o                         
 -15   7   0        135.48        101.23        19.21 o                         
 -14   7   0        726.27        692.83        34.74 o                         
 -13   7   0        325.72        301.86        17.56 o                         
 -12   7   0        655.61        729.54        23.69 o                         
 -11   7   0         25.55         28.53         8.58 o                         
 -10   7   0        239.88        239.55        11.16 o                         
  -9   7   0       5702.64       5586.79        81.51 o                         
  -8   7   0       6512.96       6352.10        77.92 o                         
  -7   7   0       2469.64       2608.23        32.46 o                         
  -6   7   0       1008.56       1159.17        22.74 o                         
  -5   7   0        666.14        601.61        13.51 o                         
  -4   7   0       8396.61       8308.68        44.50 o                         
  -3   7   0      25790.44      26634.71        97.40 o                         
  -2   7   0       9753.09      10606.98        48.92 o                         
  -1   7   0       3378.15       3772.09        25.71 o                         
   0   7   0        461.53        423.53         8.03 o                         
   1   7   0        112.31        171.37         5.84 o                         
   2   7   0      13386.91      13004.43        67.22 o                         
   3   7   0      17743.78      17566.31        77.39 o                         
   4   7   0       1335.23       1370.50        18.44 o                         
   5   7   0       1407.52       1281.54        19.22 o                         
   6   7   0       2144.72       2205.50        26.49 o                         
   7   7   0       3818.04       3655.86        40.08 o                         
   8   7   0       2917.43       2900.11        40.63 o                         
   9   7   0       1333.39       1336.50        28.03 o                         
  10   7   0       2330.46       2282.72        45.83 o                         
  11   7   0       1006.91       1169.44        38.06 o                         
  12   7   0         17.74         13.71        16.24 o                         
 -15   8   0          7.66          4.03        19.48 o                         
 -14   8   0        204.78        197.91        21.55 o                         
 -13   8   0        233.41        199.37        15.41 o                         
 -12   8   0        534.84        522.51        16.95 o                         
 -11   8   0        330.78        281.32        11.29 o                         
 -10   8   0        282.31        319.16        11.92 o                         
  -9   8   0        719.22        650.59        16.51 o                         
  -8   8   0       1237.10       1111.91        20.26 o                         
  -7   8   0        721.90        769.48        17.98 o                         
  -6   8   0       1050.38       1050.12        20.23 o                         
  -5   8   0       2901.51       2600.28        27.18 o                         
  -4   8   0       5161.25       5043.87        32.99 o                         
  -3   8   0      12301.18      13053.81        59.72 o                         
  -2   8   0       6599.60       6913.77        39.85 o                         
  -1   8   0       2240.59       2589.52        21.75 o                         
   0   8   0       4665.69       4901.33        30.06 o                         
   1   8   0        422.77        309.58         7.98 o                         
   2   8   0       8279.21       8367.01        45.39 o                         
   3   8   0       9509.51       9006.06        48.17 o                         
   4   8   0       3698.39       3533.40        30.32 o                         
   5   8   0       1806.22       1894.83        24.35 o                         
   6   8   0       1425.65       1370.57        22.80 o                         
   7   8   0         36.11         43.81         6.77 o                         
   8   8   0       1699.77       1639.66        28.46 o                         
   9   8   0        492.35        488.30        24.46 o                         
  10   8   0        131.27         75.08        15.69 o                         
  11   8   0         36.73         83.77        17.39 o                         
 -15   9   0        808.05        973.29        50.55 o                         
 -14   9   0         63.59         69.20        17.32 o                         
 -13   9   0         54.22         40.46        14.17 o                         
 -12   9   0         49.93         28.05        10.68 o                         
 -11   9   0        616.01        492.07        18.12 o                         
 -10   9   0       1430.09       1349.46        25.46 o                         
  -9   9   0       2898.35       2879.37        49.92 o                         
  -8   9   0         50.15         59.10         7.11 o                         
  -7   9   0       1120.53       1177.54        21.00 o                         
  -6   9   0       1748.98       1970.61        25.83 o                         
  -5   9   0       3987.30       4240.59        38.41 o                         
  -4   9   0       1377.52       1249.42        15.84 o                         
  -3   9   0        528.20        560.58         9.95 o                         
  -2   9   0       1620.62       1519.57        17.10 o                         
  -1   9   0         50.24         45.18         4.58 o                         
   0   9   0        113.98        160.09         6.42 o                         
   1   9   0       4469.40       4407.90        29.52 o                         
   2   9   0       1144.85       1148.56        14.60 o                         
   3   9   0        133.16        195.02         6.94 o                         
   4   9   0          2.61          5.29         4.45 o                         
   5   9   0        290.06        252.85        10.60 o                         
   6   9   0       1050.43       1077.05        21.07 o                         
   7   9   0        202.47        215.22        12.07 o                         
   8   9   0          1.93          7.09         9.57 o                         
   9   9   0        222.34        212.58        25.15 o                         
  10   9   0         15.61        -13.38        15.19 o                         
  11   9   0         47.88         23.14        18.18 o                         
 -14  10   0        495.73        557.29        34.26 o                         
 -13  10   0         27.74          7.90        15.71 o                         
 -12  10   0          0.23          1.21        13.08 o                         
 -11  10   0        257.15        198.55        17.51 o                         
 -10  10   0       4804.75       4973.29        57.84 o                         
  -9  10   0      12650.41      12969.71        91.07 o                         
  -8  10   0       2053.69       2074.15        29.82 o                         
  -7  10   0        520.27        517.12        14.04 o                         
  -6  10   0        321.15        248.51         8.21 o                         
  -5  10   0       1454.52       1533.53        18.48 o                         
  -4  10   0       7385.35       7505.00        44.37 o                         
  -3  10   0        803.64        756.84        11.71 o                         
  -2  10   0        612.41        618.55        11.48 o                         
  -1  10   0         61.30         51.24         4.64 o                         
   0  10   0       2265.60       2360.05        21.50 o                         
   1  10   0       6193.66       6333.48        38.18 o                         
   2  10   0      13994.66      14333.54        80.08 o                         
   3  10   0       3291.08       3185.13        31.39 o                         
   4  10   0        900.57        722.45        16.73 o                         
   5  10   0       2527.35       2531.21        46.26 o                         
   6  10   0        564.10        484.11        23.28 o                         
   7  10   0        549.89        498.20        19.43 o                         
   8  10   0         83.26         87.89        10.87 o                         
   9  10   0          5.03         11.56        12.84 o                         
  10  10   0        206.91        184.80        24.05 o                         
 -14  11   0       1158.54       1245.47        49.44 o                         
 -13  11   0        160.90        141.03        20.53 o                         
 -12  11   0          9.90        -15.27        15.27 o                         
 -11  11   0        716.01        575.55        25.02 o                         
 -10  11   0       2672.80       2506.32        43.86 o                         
  -9  11   0       4730.54       4866.09        55.18 o                         
  -8  11   0       3538.89       3776.65        49.54 o                         
  -7  11   0       1902.75       1971.64        30.00 o                         
  -6  11   0       3713.36       3655.37        34.65 o                         
  -5  11   0       2123.73       2305.74        24.94 o                         
  -4  11   0       6147.44       6477.00        42.64 o                         
  -3  11   0       9679.64       9817.29        60.19 o                         
  -2  11   0       2189.24       2198.51        23.02 o                         
  -1  11   0        747.16        611.13        11.69 o                         
   0  11   0        237.50        214.65         7.57 o                         
   1  11   0       3569.85       3616.40        29.54 o                         
   2  11   0       5838.06       6137.25        44.31 o                         
   3  11   0       2523.54       2498.38        43.97 o                         
   4  11   0        224.11        176.17        11.11 o                         
   5  11   0         59.35         61.21         9.54 o                         
   6  11   0        277.07        223.08        12.49 o                         
   7  11   0        774.20        737.77        27.47 o                         
   8  11   0        522.61        585.22        29.01 o                         
   9  11   0        101.79         84.77        21.89 o                         
 -13  12   0         80.42         35.68        17.57 o                         
 -12  12   0        225.71        208.67        21.00 o                         
 -11  12   0        175.13        205.21        20.05 o                         
 -10  12   0        217.04        144.49        16.41 o                         
  -9  12   0        952.39        961.67        29.22 o                         
  -8  12   0       1703.25       1639.54        36.64 o                         
  -7  12   0        682.54        705.83        22.72 o                         
  -6  12   0        273.70        236.08        11.04 o                         
  -5  12   0        536.91        479.99        13.85 o                         
  -4  12   0       1696.72       1763.42        29.36 o                         
  -3  12   0       4845.96       5021.11        54.24 o                         
  -2  12   0       1279.57       1342.17        23.46 o                         
  -1  12   0          2.60         -1.12         6.33 o                         
   0  12   0          7.02         26.51         6.13 o                         
   1  12   0        531.56        482.89        12.66 o                         
   2  12   0       3173.89       3206.05        43.06 o                         
   3  12   0        193.02        190.78        10.34 o                         
   4  12   0         97.97         93.33         9.42 o                         
   5  12   0          1.12          3.26         8.28 o                         
   6  12   0        244.48        226.65        16.51 o                         
   7  12   0        591.65        609.40        29.32 o                         
   8  12   0        543.65        519.12        28.78 o                         
 -13  13   0         10.03         10.11        17.52 o                         
 -12  13   0         37.42         39.28        18.64 o                         
 -11  13   0        187.58        215.75        23.23 o                         
 -10  13   0         50.92         79.04        15.16 o                         
  -9  13   0        121.76         94.67        15.03 o                         
  -8  13   0         87.42        114.33        14.77 o                         
  -7  13   0         22.04         24.60        11.95 o                         
  -6  13   0         60.42         51.31         7.59 o                         
  -5  13   0        495.72        413.32        14.92 o                         
  -4  13   0       1024.10        897.49        21.78 o                         
  -3  13   0         77.91         59.22         8.19 o                         
  -2  13   0       2081.09       2006.93        36.42 o                         
  -1  13   0       1690.65       1700.51        32.06 o                         
   0  13   0        145.47        177.01        10.13 o                         
   1  13   0        102.35         90.88         9.03 o                         
   2  13   0        498.07        482.54        14.41 o                         
   3  13   0         21.49         31.43         8.56 o                         
   4  13   0        504.35        464.77        24.93 o                         
   5  13   0        796.65        827.32        32.32 o                         
   6  13   0        481.21        435.09        25.96 o                         
   7  13   0        999.52       1051.16        38.62 o                         
 -12  14   0          9.66         -7.81        16.79 o                         
 -11  14   0          0.57         -0.06        15.91 o                         
 -10  14   0        377.27        439.24        27.87 o                         
  -9  14   0        664.57        840.54        32.65 o                         
  -8  14   0        304.81        277.32        20.43 o                         
  -7  14   0       1786.93       1594.00        40.67 o                         
  -6  14   0        222.90        215.46        15.72 o                         
  -5  14   0          8.18          8.53         8.39 o                         
  -4  14   0          5.16          8.25         8.51 o                         
  -3  14   0        122.78        126.97         9.90 o                         
  -2  14   0         15.19         14.43         7.66 o                         
  -1  14   0        353.44        277.28        20.57 o                         
   0  14   0        191.33        172.58        12.40 o                         
   1  14   0        503.92        511.86        24.36 o                         
   2  14   0        395.11        393.04        20.64 o                         
   3  14   0          5.81          4.90        12.66 o                         
   4  14   0        738.33        834.93        32.94 o                         
   5  14   0       1829.18       1997.58        51.03 o                         
   6  14   0       1881.92       1887.53        50.90 o                         
 -11  15   0          1.87          2.13        17.66 o                         
 -10  15   0        176.78        191.27        21.24 o                         
  -9  15   0         77.84         87.75        18.29 o                         
  -8  15   0         18.90         23.63        13.08 o                         
  -7  15   0        130.33        118.38        15.30 o                         
  -6  15   0        213.18        248.90        16.60 o                         
  -5  15   0        411.40        323.36        18.14 o                         
  -4  15   0         21.23          8.88        10.35 o                         
  -3  15   0          0.03         -5.55        10.85 o                         
  -2  15   0        215.42        204.82        16.40 o                         
  -1  15   0        439.57        449.94        24.92 o                         
   0  15   0        961.15        955.28        36.80 o                         
   1  15   0         17.49          8.62        20.15 o                         
   2  15   0          0.75         12.62        15.39 o                         
   3  15   0        212.89        283.14        23.02 o                         
   4  15   0         65.07         56.04        17.60 o                         
  -9  16   0          7.38         -6.30        19.39 o                         
  -8  16   0        634.55        626.28        37.67 o                         
  -7  16   0        734.71        705.55        33.65 o                         
  -6  16   0       1157.91       1089.71        46.59 o                         
  -5  16   0       1016.41        951.18        55.27 o                         
  -4  16   0        110.09         87.16        18.09 o                         
  -3  16   0         40.44         28.92        16.25 o                         
  -2  16   0        562.11        591.54        35.85 o                         
  -1  16   0         13.82         31.64        18.52 o                         
   0  16   0        183.36        167.64        30.81 o                         
   1  16   0        535.86        503.84        35.75 o                         
   2  16   0         26.21         42.56        18.62 o                         
   3  16   0        104.36        109.60        21.55 o                         
  -7  17   0        951.58        997.11        59.62 o                         
  -6  17   0       1954.14       1739.92        97.97 o                         
  -5  17   0        775.29        765.34       167.27 o                         
  -4  17   0        942.35        888.04        68.22 o                         
  -3  17   0          7.49        -14.48        19.60 o                         
  -2  17   0        270.49        352.74        45.94 o                         
  -1  17   0       1582.48       1600.02        95.01 o                         
   0  17   0       2332.92       2392.12       238.55 o                         
  -1 -17   1        156.15          6.95        35.80 o                         
   0 -17   1       1452.04       1341.62        68.87 o                         
   1 -17   1       1340.54       1539.89        71.19 o                         
   2 -17   1       1088.55       1192.97        51.48 o                         
   3 -17   1         71.79         34.30        17.21 o                         
   4 -17   1        373.26        315.75        34.67 o                         
   5 -17   1          4.31         -9.89        20.20 o                         
   6 -17   1        685.21        715.53        54.56 o                         
   7 -17   1        728.34        797.08        45.38 o                         
   8 -17   1        299.29        215.83        26.05 o                         
  -3 -16   1          5.11         24.54        16.95 o                         
  -2 -16   1        286.61        351.04        28.24 o                         
  -1 -16   1        104.06        105.76        20.96 o                         
   0 -16   1         18.19          6.98        17.35 o                         
   1 -16   1        368.50        394.44        30.92 o                         
   2 -16   1        584.29        596.19        42.12 o                         
   3 -16   1         64.15         42.06        16.61 o                         
   4 -16   1         54.51         47.63        15.11 o                         
   5 -16   1         31.86         -9.75        12.83 o                         
   6 -16   1        121.69        139.56        17.42 o                         
   7 -16   1        173.55        137.40        17.37 o                         
   8 -16   1          1.34          0.40        16.15 o                         
   9 -16   1        214.62        238.18        23.45 o                         
  10 -16   1        268.91        294.87        31.15 o                         
  -5 -15   1        152.06        185.19        22.39 o                         
  -4 -15   1        316.60        359.60        25.88 o                         
  -3 -15   1         30.87         26.33        15.08 o                         
  -2 -15   1        189.96        205.99        19.73 o                         
  -1 -15   1          1.14         -6.74        11.69 o                         
   0 -15   1         68.06         65.08        10.75 o                         
   1 -15   1        321.60        301.74        16.37 o                         
   2 -15   1         20.45          8.04         9.44 o                         
   3 -15   1       1528.95       1582.71        39.14 o                         
   4 -15   1       1215.16       1190.76        31.06 o                         
   5 -15   1         89.04         77.15        12.87 o                         
   6 -15   1         83.67         47.54        10.09 o                         
   7 -15   1        187.08        127.31        15.67 o                         
   8 -15   1         50.62         63.03        14.96 o                         
   9 -15   1       1212.38       1403.85        47.01 o                         
  10 -15   1        977.20        922.63        39.89 o                         
  11 -15   1          0.92         14.13        19.76 o                         
  -6 -14   1        218.62        258.26        23.29 o                         
  -5 -14   1        480.52        526.13        29.46 o                         
  -4 -14   1         35.72         32.55        14.67 o                         
  -3 -14   1        173.58        162.47        13.13 o                         
  -2 -14   1        121.62        111.36        13.03 o                         
  -1 -14   1        276.10        268.02        12.83 o                         
   0 -14   1         13.20         14.05         7.37 o                         
   1 -14   1         42.15         41.95         8.70 o                         
   2 -14   1       1014.74       1013.83        24.83 o                         
   3 -14   1       1863.32       1822.38        42.66 o                         
   4 -14   1        675.73        675.40        21.26 o                         
   5 -14   1       1328.42       1174.50        24.78 o                         
   6 -14   1         11.84          7.17         7.60 o                         
   7 -14   1         18.96         19.20        10.10 o                         
   8 -14   1        494.76        386.88        23.09 o                         
   9 -14   1        925.37       1034.58        39.20 o                         
  10 -14   1        358.59        444.55        27.71 o                         
  11 -14   1         76.32         51.65        16.94 o                         
  12 -14   1          8.35          8.43        17.55 o                         
  -8 -13   1        759.51        762.31        35.83 o                         
  -7 -13   1        388.07        404.52        25.59 o                         
  -6 -13   1        104.12         79.77        15.26 o                         
  -5 -13   1         15.54         -5.07        10.28 o                         
  -4 -13   1         10.12         20.60         7.63 o                         
  -3 -13   1       2171.87       2191.11        35.59 o                         
  -2 -13   1         95.08        109.09         9.52 o                         
  -1 -13   1        181.01        167.27         9.88 o                         
   0 -13   1         20.80         30.37         7.55 o                         
   1 -13   1        550.02        520.97        18.15 o                         
   2 -13   1         14.63          3.77         8.31 o                         
   3 -13   1       1313.17       1230.55        25.18 o                         
   4 -13   1        599.93        635.88        17.93 o                         
   5 -13   1         82.91         65.87         8.42 o                         
   6 -13   1          5.49         27.94         6.98 o                         
   7 -13   1         46.81         26.78        15.17 o                         
   8 -13   1        132.42        136.65        14.62 o                         
   9 -13   1        608.36        564.92        25.84 o                         
  10 -13   1         28.31         35.63        13.64 o                         
  11 -13   1          0.31        -15.80        15.80 o                         
  12 -13   1         38.36         43.70        17.30 o                         
  13 -13   1        558.55        546.80        40.30 o                         
  -9 -12   1        381.13        373.99        31.46 o                         
  -8 -12   1       1468.76       1528.44        45.08 o                         
  -7 -12   1       1050.15       1057.65        36.55 o                         
  -6 -12   1         18.58         14.25         9.40 o                         
  -5 -12   1         12.53         18.50         7.55 o                         
  -4 -12   1       2173.76       2081.65        34.56 o                         
  -3 -12   1       3117.13       3068.94        36.06 o                         
  -2 -12   1       6668.70       6635.43        50.90 o                         
  -1 -12   1       1678.50       1627.86        24.24 o                         
   0 -12   1         36.86         23.58         8.16 o                         
   1 -12   1          0.83          1.31         5.64 o                         
   2 -12   1        866.78        839.18        15.67 o                         
   3 -12   1       9959.43      10006.73        79.42 o                         
   4 -12   1        321.81        324.70        11.09 o                         
   5 -12   1        363.15        323.17        11.87 o                         
   6 -12   1          9.29          8.06         5.49 o                         
   7 -12   1        124.22        165.94        12.58 o                         
   8 -12   1       1333.69       1450.39        36.78 o                         
   9 -12   1       2826.25       2821.09        52.65 o                         
  10 -12   1        405.91        322.76        19.94 o                         
  11 -12   1        349.41        342.20        25.62 o                         
  12 -12   1        543.64        548.33        27.98 o                         
  13 -12   1         91.74         61.84        18.22 o                         
 -10 -11   1        181.90        198.08        20.92 o                         
  -9 -11   1        444.84        415.49        25.67 o                         
  -8 -11   1       2780.07       3148.80        61.90 o                         
  -7 -11   1       1849.02       1856.74        33.63 o                         
  -6 -11   1         53.25         38.05        10.72 o                         
  -5 -11   1        259.34        222.25        11.43 o                         
  -4 -11   1       2893.23       2874.51        38.61 o                         
  -3 -11   1       4325.40       4432.76        34.33 o                         
  -2 -11   1       5695.20       6033.12        42.20 o                         
  -1 -11   1       3519.46       3611.08        28.33 o                         
   0 -11   1       4343.93       4535.80        32.73 o                         
   1 -11   1         20.55         24.86         5.03 o                         
   2 -11   1       5939.92       6187.97        41.36 o                         
   3 -11   1       5234.23       5049.15        36.93 o                         
   4 -11   1      14525.96      14688.97        70.91 o                         
   5 -11   1       1627.45       1731.23        21.78 o                         
   6 -11   1        602.16        561.09        14.12 o                         
   7 -11   1        291.96        282.98        12.48 o                         
   8 -11   1       2729.28       2808.15        42.85 o                         
   9 -11   1       4729.60       4945.74        58.64 o                         
  10 -11   1       2881.03       2672.99        45.51 o                         
  11 -11   1        493.52        419.58        29.16 o                         
  12 -11   1         65.37         72.87        15.27 o                         
  13 -11   1        178.44        240.56        21.95 o                         
  14 -11   1        524.95        588.55        35.89 o                         
 -10 -10   1         29.26         20.19        15.50 o                         
  -9 -10   1          2.50         -6.71        10.28 o                         
  -8 -10   1       1616.99       1545.15        30.75 o                         
  -7 -10   1       3296.06       3323.36        42.31 o                         
  -6 -10   1       2320.38       2148.49        29.64 o                         
  -5 -10   1         73.02         64.83         6.83 o                         
  -4 -10   1        486.54        512.37        11.45 o                         
  -3 -10   1        850.67        876.94        14.05 o                         
  -2 -10   1       9952.89      10245.46        53.65 o                         
  -1 -10   1       4319.16       4628.13        30.99 o                         
   0 -10   1         41.17         68.83         4.91 o                         
   1 -10   1        539.56        538.77        11.03 o                         
   2 -10   1         52.43         32.00         4.18 o                         
   3 -10   1       8240.73       7914.72        53.33 o                         
   4 -10   1       7473.44       7515.34        43.78 o                         
   5 -10   1       5541.38       5792.60        39.96 o                         
   6 -10   1       2212.44       2229.31        24.64 o                         
   7 -10   1       4058.21       4092.65        41.32 o                         
   8 -10   1        136.91        122.05         9.32 o                         
   9 -10   1       1604.63       1644.87        30.32 o                         
  10 -10   1        720.82        683.78        19.20 o                         
  11 -10   1         43.32         44.28         9.39 o                         
  12 -10   1         25.91         23.03        12.65 o                         
  13 -10   1         10.46         20.05        14.32 o                         
  14 -10   1        607.10        778.53        39.29 o                         
 -11  -9   1         22.16         32.13        21.44 o                         
 -10  -9   1        225.15        226.21        19.47 o                         
  -9  -9   1        661.83        751.38        23.04 o                         
  -8  -9   1          3.93          1.60         7.77 o                         
  -7  -9   1         57.95         76.26         8.24 o                         
  -6  -9   1         18.54         14.87         5.47 o                         
  -5  -9   1       1625.37       1578.22        22.28 o                         
  -4  -9   1       2757.47       2691.79        26.61 o                         
  -3  -9   1        951.55        952.17        14.70 o                         
  -2  -9   1        625.58        572.38        10.95 o                         
  -1  -9   1       1967.53       1806.83        19.32 o                         
   0  -9   1        121.79        148.18         5.81 o                         
   1  -9   1       1029.44       1105.06        15.25 o                         
   2  -9   1       5244.68       5107.45        32.73 o                         
   3  -9   1         20.91         50.40         5.17 o                         
   4  -9   1       8709.95       8690.49        48.39 o                         
   5  -9   1        967.33       1040.83        17.60 o                         
   6  -9   1        434.27        443.60        12.60 o                         
   7  -9   1          8.67         18.97         4.39 o                         
   8  -9   1       1076.74        855.79        30.05 o                         
   9  -9   1         67.10         93.89         7.03 o                         
  10  -9   1        101.58         77.33         9.92 o                         
  11  -9   1        294.84        314.40        13.51 o                         
  12  -9   1        396.59        406.15        20.59 o                         
  13  -9   1        304.24        325.59        23.56 o                         
  14  -9   1          2.70         19.45        16.84 o                         
 -12  -8   1         27.08         70.50        20.28 o                         
 -11  -8   1        386.44        333.94        21.52 o                         
 -10  -8   1       2615.44       2545.06        44.95 o                         
  -9  -8   1       5426.28       5403.87        57.09 o                         
  -8  -8   1       1969.55       1878.96        30.33 o                         
  -7  -8   1        503.46        485.67        14.50 o                         
  -6  -8   1         27.04         25.63         5.76 o                         
  -5  -8   1         41.72         45.35         5.34 o                         
  -4  -8   1       2034.53       2109.23        22.82 o                         
  -3  -8   1       3322.26       3192.43        30.04 o                         
  -2  -8   1        252.49        275.35         7.88 o                         
  -1  -8   1        218.27        287.36         7.24 o                         
   0  -8   1        185.97        133.59         5.40 o                         
   1  -8   1       5270.84       5898.75        33.78 o                         
   2  -8   1       4058.64       3758.91        26.53 o                         
   3  -8   1       6676.83       6213.72        38.15 o                         
   4  -8   1       4533.52       5198.93        35.16 o                         
   5  -8   1       2225.52       2537.43        28.65 o                         
   6  -8   1        859.63        779.58        15.70 o                         
   7  -8   1        658.26        624.05        14.44 o                         
   8  -8   1       4629.88       4557.30        50.73 o                         
   9  -8   1         46.03         42.31         6.33 o                         
  10  -8   1         34.11         34.40         7.72 o                         
  11  -8   1        658.52        660.48        20.45 o                         
  12  -8   1        336.19        325.29        16.96 o                         
  13  -8   1        127.41         89.92        16.42 o                         
  14  -8   1        337.50        220.22        23.51 o                         
  15  -8   1        113.07        153.61        27.05 o                         
 -12  -7   1         12.05          8.86        12.97 o                         
 -11  -7   1        391.34        382.64        20.27 o                         
 -10  -7   1        529.45        503.19        21.76 o                         
  -9  -7   1       2755.29       2732.99        44.02 o                         
  -8  -7   1       8847.62       8686.81        71.19 o                         
  -7  -7   1       2187.22       2085.46        29.51 o                         
  -6  -7   1       1143.54       1071.68        18.36 o                         
  -5  -7   1       2838.61       2905.60        28.14 o                         
  -4  -7   1       2315.66       2454.66        25.21 o                         
  -3  -7   1      10535.84      10167.60        58.47 o                         
  -2  -7   1       4910.32       4685.21        30.19 o                         
  -1  -7   1        224.92        158.99         5.72 o                         
   0  -7   1       1648.04       1767.31        16.18 o                         
   1  -7   1        424.99        376.35         7.16 o                         
   2  -7   1       4188.08       4072.76        25.69 o                         
   3  -7   1       6335.79       6610.83        37.65 o                         
   4  -7   1       3082.74       3871.88        27.40 o                         
   5  -7   1       1608.87       1648.32        35.46 o                         
   6  -7   1        370.85        252.88         8.98 o                         
   7  -7   1        382.73        350.18        11.22 o                         
   8  -7   1       1178.76        991.44        23.64 o                         
   9  -7   1       4566.95       4497.40        52.12 o                         
  10  -7   1         68.22         59.32         7.05 o                         
  11  -7   1         12.66          8.59         6.93 o                         
  12  -7   1        138.66        162.07        13.64 o                         
  13  -7   1         58.37         58.08        14.14 o                         
  14  -7   1        369.27        406.10        27.61 o                         
  15  -7   1         33.84         36.93        20.40 o                         
 -13  -6   1        603.30        553.01        35.05 o                         
 -12  -6   1        190.87        214.86        25.29 o                         
 -11  -6   1        201.94        224.77        16.64 o                         
 -10  -6   1          5.58         -2.88         9.73 o                         
  -9  -6   1       3167.74       3242.16        56.00 o                         
  -8  -6   1       6848.40       6827.51        55.92 o                         
  -7  -6   1        833.35        866.79        18.11 o                         
  -6  -6   1        232.46        236.93         9.66 o                         
  -5  -6   1         23.83         44.15         5.20 o                         
  -4  -6   1       4766.64       5072.02        40.43 o                         
  -3  -6   1       4863.94       5134.78        36.20 o                         
  -2  -6   1       5285.89       4983.89        30.56 o                         
  -1  -6   1       1546.95       1566.10        15.24 o                         
   0  -6   1        127.81         97.29         4.24 o                         
   1  -6   1       2061.46       2507.73        17.19 o                         
   2  -6   1       3456.65       3254.63        20.39 o                         
   3  -6   1      35679.07      35880.83       125.34 o                         
   4  -6   1       2065.58       2339.12        30.32 o                         
   5  -6   1       3726.93       3221.34        30.81 o                         
   6  -6   1        459.25        420.25        10.47 o                         
   7  -6   1        517.90        456.49        11.02 o                         
   8  -6   1         51.69         27.41         5.10 o                         
   9  -6   1         19.84         18.03         5.65 o                         
  10  -6   1       1802.90       1753.88        24.76 o                         
  11  -6   1        897.88        900.77        20.31 o                         
  12  -6   1         64.50         64.98         9.84 o                         
  13  -6   1        301.18        295.06        15.93 o                         
  14  -6   1        708.71        667.69        33.85 o                         
  15  -6   1        139.47        137.63        24.78 o                         
 -13  -5   1        163.75        169.44        19.26 o                         
 -12  -5   1         62.78         39.69        22.56 o                         
 -11  -5   1        137.46        116.44        11.29 o                         
 -10  -5   1         91.77         84.26        11.46 o                         
  -9  -5   1       2268.31       2261.63        33.88 o                         
  -8  -5   1       1578.25       1513.34        24.26 o                         
  -7  -5   1        426.89        354.67        15.57 o                         
  -6  -5   1      14171.01      14583.65       100.94 o                         
  -5  -5   1       4265.67       4400.72        36.54 o                         
  -4  -5   1         45.16         47.93         4.36 o                         
  -3  -5   1        754.16        667.47        11.70 o                         
  -2  -5   1       2197.74       2707.21        22.67 o                         
  -1  -5   1       7932.47       7587.27        36.74 o                         
   0  -5   1      14541.54      13483.57        51.52 o                         
   1  -5   1        445.41        342.67         5.83 o                         
   2  -5   1       5429.31       6758.91        33.92 o                         
   3  -5   1        275.48        267.53        10.93 o                         
   4  -5   1        952.30        776.68        11.73 o                         
   5  -5   1       2753.26       2220.55        22.70 o                         
   6  -5   1       4730.88       4146.89        33.52 o                         
   7  -5   1        551.75        673.83        13.74 o                         
   8  -5   1       6741.39       6995.08        47.82 o                         
   9  -5   1       2309.25       2158.75        25.26 o                         
  10  -5   1       1004.90       1214.36        21.25 o                         
  11  -5   1       4789.82       4857.75        57.73 o                         
  12  -5   1       3070.08       2942.09        58.20 o                         
  13  -5   1       1533.50       1403.62        35.18 o                         
  14  -5   1        373.38        390.29        29.75 o                         
  15  -5   1        167.37        155.24        25.31 o                         
 -14  -4   1         77.32         62.50        15.70 o                         
 -13  -4   1        105.45         51.95        14.86 o                         
 -12  -4   1         28.49         25.70        10.16 o                         
 -11  -4   1        275.08        289.80        14.42 o                         
 -10  -4   1        484.15        442.26        17.38 o                         
  -9  -4   1       2229.71       2161.98        30.90 o                         
  -8  -4   1        463.35        466.29        14.39 o                         
  -7  -4   1       2446.81       2688.12        31.15 o                         
  -6  -4   1       1432.04       1315.14        19.69 o                         
  -5  -4   1       8322.68       7614.03        48.74 o                         
  -4  -4   1       4632.83       4846.62        33.69 o                         
  -3  -4   1       7300.71       7384.26        47.82 o                         
  -2  -4   1       9412.30       8555.54        47.45 o                         
  -1  -4   1       1046.80       1591.45        14.82 o                         
   0  -4   1      22042.42      20406.05        88.60 o                         
   1  -4   1      10989.62      11359.86        47.46 o                         
   2  -4   1       2390.18       3009.43        20.48 o                         
   3  -4   1       4251.71       4474.89        30.88 o                         
   4  -4   1        257.56        345.15         8.12 o                         
   5  -4   1      10783.03      10365.53        58.48 o                         
   6  -4   1      16730.08      15694.38        86.72 o                         
   7  -4   1      14690.30      15355.71        97.21 o                         
   8  -4   1       2874.75       2951.91        35.19 o                         
   9  -4   1       2315.91       2162.83        29.24 o                         
  10  -4   1        696.11        602.49        15.31 o                         
  11  -4   1       3727.19       3885.39        58.04 o                         
  12  -4   1       3591.99       3462.40        51.60 o                         
  13  -4   1        814.67        710.79        28.48 o                         
  14  -4   1        901.43        945.22        52.23 o                         
  15  -4   1        590.74        576.10        66.09 o                         
 -14  -3   1        278.09        300.44        25.43 o                         
 -13  -3   1        105.98         85.25        16.38 o                         
 -12  -3   1        245.88        240.80        13.82 o                         
 -11  -3   1       1385.47       1394.50        29.65 o                         
 -10  -3   1        351.53        350.26        14.92 o                         
  -9  -3   1        854.08        848.78        19.38 o                         
  -8  -3   1       1048.75       1053.82        21.75 o                         
  -7  -3   1         48.08         13.03         5.55 o                         
  -6  -3   1       1194.67       1200.65        21.42 o                         
  -5  -3   1       6004.38       5964.36        45.82 o                         
  -4  -3   1       1412.35       1763.50        17.57 o                         
  -3  -3   1       4279.85       4883.99        38.50 o                         
  -2  -3   1       2332.19       2296.45        19.75 o                         
  -1  -3   1        155.97         54.80         3.35 o                         
   0  -3   1        362.70        333.60         5.30 o                         
   1  -3   1       3901.82       4230.05        25.07 o                         
   2  -3   1         47.31         87.76        11.80 o                         
   3  -3   1       9949.83      10351.28        75.99 o                         
   4  -3   1      12744.02      11835.89        72.42 o                         
   5  -3   1        300.32        362.76         9.82 o                         
   6  -3   1       8585.01       8025.86        57.16 o                         
   7  -3   1       1639.80       1437.90        23.96 o                         
   8  -3   1        962.46        914.89        18.21 o                         
   9  -3   1       6532.52       6440.93       105.76 o                         
  10  -3   1        400.95        440.60        16.64 o                         
  11  -3   1       2040.98       1973.19        41.12 o                         
  12  -3   1       2432.03       2444.73        42.10 o                         
  13  -3   1         71.01         40.09        11.17 o                         
  14  -3   1        408.55        324.88        51.94 o                         
  15  -3   1        349.38        330.28        37.95 o                         
 -15  -2   1         52.99         86.49        28.26 o                         
 -14  -2   1        881.23       1033.67        41.04 o                         
 -13  -2   1         11.39         22.62        14.61 o                         
 -12  -2   1       1818.74       1832.46        41.63 o                         
 -11  -2   1       3634.01       3491.29        79.35 o                         
 -10  -2   1        723.72        755.01        20.00 o                         
  -9  -2   1        993.42        935.31        21.17 o                         
  -8  -2   1         16.88         10.05         5.92 o                         
  -7  -2   1       7094.64       6628.67        62.96 o                         
  -6  -2   1      14104.00      13360.61        88.49 o                         
  -5  -2   1        580.78        405.59        10.99 o                         
  -4  -2   1        553.04        443.18         8.79 o                         
  -3  -2   1       1007.44       1151.65        14.43 o                         
  -2  -2   1      40149.85      40624.52       163.57 o                         
  -1  -2   1      15761.80      15808.63       125.16 o                         
   0  -2   1       1969.32       2100.75        46.54 o                         
   1  -2   1       3579.41       4560.54        51.62 o                         
   2  -2   1       1847.47       2145.13        28.67 o                         
   3  -2   1      20959.20      20983.54       122.40 o                         
   4  -2   1       1432.94       1131.93        17.89 o                         
   5  -2   1       2714.69       2550.62        54.94 o                         
   6  -2   1       1017.41       1213.73        20.32 o                         
   7  -2   1         32.50          8.40         4.88 o                         
   8  -2   1        986.61        907.09        24.99 o                         
   9  -2   1       1341.12       1287.99        27.78 o                         
  10  -2   1       2781.51       2834.14        59.18 o                         
  11  -2   1         43.11         49.61        10.52 o                         
  12  -2   1         77.41         87.64        10.87 o                         
  13  -2   1         73.77         60.13        12.26 o                         
  14  -2   1         10.93         23.57        23.84 o                         
  15  -2   1        136.92        146.39        30.35 o                         
 -15  -1   1        122.46         58.50        27.20 o                         
 -14  -1   1        126.11        159.86        21.63 o                         
 -13  -1   1       1347.19       1298.89        49.86 o                         
 -12  -1   1       4110.87       4198.20        69.33 o                         
 -11  -1   1       2004.45       2008.19        47.96 o                         
 -10  -1   1       1021.55       1092.79        22.19 o                         
  -9  -1   1        615.14        642.85        18.47 o                         
  -8  -1   1        224.97        110.49        10.16 o                         
  -7  -1   1       2453.57       2557.70        34.61 o                         
  -6  -1   1      17111.38      16303.69       105.92 o                         
  -5  -1   1      23741.21      23597.55       129.72 o                         
  -4  -1   1       1336.22       1533.06        19.43 o                         
  -3  -1   1       9858.85       9083.46        77.03 o                         
  -2  -1   1        557.20        782.66        23.74 o                         
   2  -1   1       8738.05      10691.50        97.75 o                         
   3  -1   1       3716.49       3714.13        42.89 o                         
   4  -1   1       9218.06       9356.86        90.01 o                         
   5  -1   1      13182.87      13429.84       122.26 o                         
   6  -1   1       6492.22       7832.52        78.98 o                         
   7  -1   1       4637.48       5124.57        53.16 o                         
   8  -1   1        795.18        663.61        19.12 o                         
   9  -1   1       2223.03       2275.43        35.18 o                         
  10  -1   1       2941.46       2884.56        41.98 o                         
  11  -1   1       1310.89       1318.32        36.00 o                         
  12  -1   1         47.71         23.14        12.40 o                         
  13  -1   1        194.78        245.60        27.73 o                         
  14  -1   1        876.59        977.05        73.70 o                         
  15  -1   1          1.88        -32.98        39.35 o                         
 -15   0   1         10.30        -23.07        23.07 o                         
 -14   0   1        382.80        425.28        40.24 o                         
 -13   0   1        774.73        799.68        42.20 o                         
 -12   0   1       4590.48       4679.95        70.31 o                         
 -11   0   1       6521.91       6816.96        98.13 o                         
 -10   0   1       2151.77       2227.08        41.32 o                         
  -9   0   1          3.25         -5.14         7.16 o                         
  -8   0   1         19.58          7.72         7.90 o                         
  -7   0   1       3176.81       2912.69        36.62 o                         
  -6   0   1      33298.80      32452.72       200.44 o                         
  -5   0   1      37110.10      36749.29       190.18 o                         
  -4   0   1      28415.31      29325.63       151.92 o                         
  -3   0   1      10094.75      10608.25        78.78 o                         
  -2   0   1         53.99         33.87         6.88 o                         
   2   0   1      22304.05      23926.01       135.25 o                         
   3   0   1        937.56        829.48        16.17 o                         
   4   0   1       5909.99       5563.91        56.93 o                         
   5   0   1      43852.77      42237.86       231.65 o                         
   6   0   1      11199.16      11781.17        83.92 o                         
   7   0   1      12217.27      13399.73       108.08 o                         
   8   0   1       4378.94       4194.29        49.58 o                         
   9   0   1       1231.67       1156.71        25.38 o                         
  10   0   1          7.67         18.05         7.86 o                         
  11   0   1        307.15        276.65        19.39 o                         
  12   0   1         29.55         50.81        13.73 o                         
  13   0   1        106.27         77.91        21.58 o                         
  14   0   1        333.25        387.54        41.29 o                         
 -15   1   1          4.14         27.21        21.36 o                         
 -14   1   1         11.74        -13.48        19.59 o                         
 -13   1   1          7.07         14.25        14.67 o                         
 -12   1   1          1.67         12.02        11.96 o                         
 -11   1   1       8630.34       8533.08       103.45 o                         
 -10   1   1        819.69        731.69        22.62 o                         
  -9   1   1       1380.38       1467.92        27.24 o                         
  -8   1   1       2948.98       3033.02        41.66 o                         
  -7   1   1       1176.79       1037.77        22.15 o                         
  -6   1   1      12717.01      11952.30       100.38 o                         
  -5   1   1      39752.96      40311.42       230.44 o                         
  -4   1   1        210.46        335.66         8.26 o                         
  -3   1   1      11316.60      11748.07        69.13 o                         
  -2   1   1        284.48        286.12         7.47 o                         
   1   1   1       3112.32       4333.99        99.07 o                         
   2   1   1        924.91       1168.39        16.19 o                         
   3   1   1        164.16        128.92         8.58 o                         
   4   1   1          7.77         21.94         3.36 o                         
   5   1   1       2942.25       2304.77        34.69 o                         
   6   1   1       8020.78       7731.03       122.24 o                         
   7   1   1       2640.15       2904.22        74.42 o                         
   8   1   1       1296.64       1241.47        30.78 o                         
   9   1   1       2720.62       2621.39        38.21 o                         
  10   1   1        484.02        515.86        21.44 o                         
  11   1   1       4993.79       4884.31        80.93 o                         
  12   1   1         20.43         -9.05        13.43 o                         
  13   1   1        279.38        252.90        28.16 o                         
  14   1   1          5.82         22.83        20.76 o                         
 -15   2   1        234.47        250.91        33.75 o                         
 -14   2   1          9.09         49.24        19.48 o                         
 -13   2   1        577.56        709.89        51.72 o                         
 -12   2   1        222.32        264.83        25.42 o                         
 -11   2   1         27.79         14.93         9.80 o                         
 -10   2   1        902.20        834.54        34.67 o                         
  -9   2   1        134.44         72.52         6.65 o                         
  -8   2   1       4050.47       4204.36        69.26 o                         
  -7   2   1       4235.50       3834.00        53.93 o                         
  -6   2   1       1059.17        892.04        25.23 o                         
  -5   2   1       1066.67        917.33        13.39 o                         
  -4   2   1       1856.55       1792.61        16.38 o                         
  -3   2   1       2351.63       2498.24        20.14 o                         
  -2   2   1       9711.48       8733.03        58.31 o                         
  -1   2   1          8.87         17.81         3.56 o                         
   0   2   1       7053.26       6296.54        44.75 o                         
   1   2   1       1843.73       2242.34        17.48 o                         
   2   2   1       6752.98       6607.10        46.92 o                         
   3   2   1         39.95        121.85         5.19 o                         
   4   2   1        464.59        615.86        11.22 o                         
   5   2   1       5281.83       4962.45        38.03 o                         
   6   2   1       3913.07       3769.20        33.62 o                         
   7   2   1       1607.59       1323.71        23.34 o                         
   8   2   1        611.83        518.41        15.90 o                         
   9   2   1       1475.80       1520.31        30.71 o                         
  10   2   1       1907.57       1917.75        41.86 o                         
  11   2   1       2375.34       2338.92        56.21 o                         
  12   2   1        373.02        354.91        26.30 o                         
  13   2   1        347.37        409.10        34.11 o                         
  14   2   1         49.11         59.02        20.16 o                         
 -16   3   1        101.90         42.33        23.77 o                         
 -15   3   1         59.70         46.51        21.59 o                         
 -14   3   1        162.51        175.77        26.59 o                         
 -13   3   1       1605.61       1473.32        54.58 o                         
 -12   3   1       5235.75       5383.12        94.79 o                         
 -11   3   1        158.67        163.19        12.65 o                         
 -10   3   1        712.44        667.03        17.43 o                         
  -9   3   1       1098.63       1022.73        25.61 o                         
  -8   3   1        108.71         94.60         7.68 o                         
  -7   3   1       6656.93       6419.02        52.02 o                         
  -6   3   1       2000.75       2074.33        22.30 o                         
  -5   3   1        994.79       1290.87        15.61 o                         
  -4   3   1       4605.21       4330.31        31.20 o                         
  -3   3   1      29256.41      28038.96       151.58 o                         
  -2   3   1       1354.58       1208.08        13.04 o                         
  -1   3   1       3868.91       5320.14        30.23 o                         
   0   3   1       2561.52       2788.76        20.31 o                         
   1   3   1      11838.83      11508.14        56.77 o                         
   2   3   1      30734.71      29384.09       119.14 o                         
   3   3   1       1170.56       1084.92        13.89 o                         
   4   3   1        184.68        156.36         6.36 o                         
   5   3   1       2485.42       2625.73        26.46 o                         
   6   3   1       6831.44       6350.28        48.46 o                         
   7   3   1         29.49         27.64         4.97 o                         
   8   3   1       2468.76       2314.24        38.58 o                         
   9   3   1        615.25        572.60        21.96 o                         
  10   3   1       2424.18       2484.69        55.05 o                         
  11   3   1       1496.89       1634.15        47.00 o                         
  12   3   1        399.37        468.73        27.80 o                         
  13   3   1         63.13         61.29        17.03 o                         
  14   3   1        896.88        910.25        70.74 o                         
 -16   4   1        373.48        410.69        51.93 o                         
 -15   4   1        120.48        119.12        23.26 o                         
 -14   4   1        285.44        332.79        33.60 o                         
 -13   4   1          8.02        -11.54        18.13 o                         
 -12   4   1       1237.97       1291.08        59.54 o                         
 -11   4   1        872.62        917.02        34.44 o                         
 -10   4   1        797.78        723.78        17.34 o                         
  -9   4   1        561.10        615.79        15.08 o                         
  -8   4   1         49.26         33.00         5.70 o                         
  -7   4   1       9891.68       9146.09        74.71 o                         
  -6   4   1       7750.63       6625.57        46.41 o                         
  -5   4   1       2829.16       3647.81        31.22 o                         
  -4   4   1       1631.64       1304.16        16.49 o                         
  -3   4   1       1073.50        771.92        13.14 o                         
  -2   4   1        577.69        747.89         9.71 o                         
  -1   4   1       8653.19       9809.05        51.53 o                         
   0   4   1      10339.52      10752.68        45.27 o                         
   1   4   1       9781.37       8611.83        85.80 o                         
   2   4   1       2059.34       2333.41        20.51 o                         
   3   4   1       1776.00       1689.22        17.41 o                         
   4   4   1        421.58        342.73         9.26 o                         
   5   4   1       1313.00       1267.09        18.55 o                         
   6   4   1        189.09        213.25         8.84 o                         
   7   4   1       1758.41       1827.86        23.92 o                         
   8   4   1       1573.19       1401.68        24.67 o                         
   9   4   1        696.90        653.29        23.78 o                         
  10   4   1        123.12        105.26        12.05 o                         
  11   4   1       1214.07       1229.34        32.56 o                         
  12   4   1       1576.86       1614.43        47.21 o                         
  13   4   1         42.49         23.17        19.57 o                         
 -16   5   1          2.11         13.68        21.65 o                         
 -15   5   1        348.70        418.29        30.69 o                         
 -14   5   1         30.75         31.82        16.03 o                         
 -13   5   1        217.34        187.85        15.68 o                         
 -12   5   1         15.43         20.61        11.76 o                         
 -11   5   1        510.74        499.67        18.18 o                         
 -10   5   1        632.35        515.86        15.17 o                         
  -9   5   1       2950.08       2726.64        30.62 o                         
  -8   5   1        253.58        300.75         9.22 o                         
  -7   5   1       2317.85       2103.25        43.26 o                         
  -6   5   1       7408.59       6927.81        48.02 o                         
  -5   5   1       1247.05       1197.06        21.87 o                         
  -4   5   1       6678.19       6430.33        43.02 o                         
  -3   5   1        661.47        711.10        10.04 o                         
  -2   5   1       1164.61       1553.19        13.27 o                         
  -1   5   1      19122.53      18869.85        69.78 o                         
   0   5   1          5.86         20.67         2.87 o                         
   1   5   1       4023.43       3585.81        22.94 o                         
   2   5   1       5727.02       5565.96        41.30 o                         
   3   5   1       2548.88       2634.09        25.55 o                         
   4   5   1       5794.02       5670.56        47.29 o                         
   5   5   1        650.77        568.57        12.30 o                         
   6   5   1       1815.10       1787.41        22.17 o                         
   7   5   1       2151.18       2204.18        25.98 o                         
   8   5   1         95.58         90.15         8.85 o                         
   9   5   1          3.06         11.16         8.89 o                         
  10   5   1        488.98        462.41        20.59 o                         
  11   5   1          6.76        -11.65        15.38 o                         
  12   5   1        468.88        468.57        25.80 o                         
  13   5   1        174.47        124.48        19.94 o                         
 -15   6   1        183.29        254.59        30.64 o                         
 -14   6   1        797.92        848.08        34.67 o                         
 -13   6   1         17.74          8.68         8.81 o                         
 -12   6   1       2304.45       2262.13        46.93 o                         
 -11   6   1       2198.05       2175.99        32.59 o                         
 -10   6   1       1105.69       1002.61        19.38 o                         
  -9   6   1       4818.80       4483.58        74.33 o                         
  -8   6   1       3670.31       3955.30        38.39 o                         
  -7   6   1       1484.44       1539.15        22.85 o                         
  -6   6   1       8288.72       7925.43        51.37 o                         
  -5   6   1       1725.17       1860.59        22.43 o                         
  -4   6   1      15005.14      14793.25        69.55 o                         
  -3   6   1      18955.31      20089.11        75.32 o                         
  -2   6   1      13417.41      14638.69        55.82 o                         
  -1   6   1       7315.95       7107.38        40.10 o                         
   0   6   1      12986.26      13034.44        58.42 o                         
   1   6   1       2423.38       2380.24        19.42 o                         
   2   6   1      17095.87      17411.46        96.96 o                         
   3   6   1       3398.96       3680.91        30.30 o                         
   4   6   1       4601.01       4379.32        36.75 o                         
   5   6   1       8467.76       8156.22        70.20 o                         
   6   6   1        639.22        624.21        12.91 o                         
   7   6   1       9038.80       8909.10        64.92 o                         
   8   6   1       2758.02       2820.64        36.16 o                         
   9   6   1       1364.94       1374.63        27.72 o                         
  10   6   1       3652.35       3813.05        55.87 o                         
  11   6   1        962.18        957.29        34.15 o                         
  12   6   1         12.68         19.10        15.85 o                         
 -15   7   1        623.34        731.68        39.88 o                         
 -14   7   1        598.54        584.31        32.99 o                         
 -13   7   1        488.63        428.22        16.83 o                         
 -12   7   1         15.90         26.67         7.82 o                         
 -11   7   1        933.70        848.98        19.14 o                         
 -10   7   1        579.02        493.64        19.11 o                         
  -9   7   1       4947.75       4816.33        44.41 o                         
  -8   7   1       2834.86       2802.51        31.08 o                         
  -7   7   1       4140.05       4531.36        47.11 o                         
  -6   7   1       3983.84       3615.39        32.96 o                         
  -5   7   1         69.50        202.25         8.61 o                         
  -4   7   1       4842.77       4515.55        30.94 o                         
  -3   7   1      19701.32      20081.15        75.19 o                         
  -2   7   1       3187.44       3467.92        23.85 o                         
  -1   7   1      19672.53      20347.25        90.23 o                         
   0   7   1      12998.30      13102.18        59.00 o                         
   1   7   1       2526.68       2634.50        21.60 o                         
   2   7   1      12449.66      12148.46       120.09 o                         
   3   7   1       3805.64       3574.06        33.89 o                         
   4   7   1       3810.97       3907.72        38.86 o                         
   5   7   1       5189.12       5218.21        43.88 o                         
   6   7   1       1980.49       1970.00        27.21 o                         
   7   7   1        776.03        812.83        20.22 o                         
   8   7   1       3097.73       3018.50        46.65 o                         
   9   7   1        749.16        642.13        19.34 o                         
  10   7   1       2633.02       2613.55        54.68 o                         
  11   7   1       2502.85       2795.67        65.01 o                         
  12   7   1          1.67         14.61        16.20 o                         
 -15   8   1         16.71          4.72        18.68 o                         
 -14   8   1        342.43        349.08        29.39 o                         
 -13   8   1         15.86          4.11        11.80 o                         
 -12   8   1          0.76         -5.02        10.59 o                         
 -11   8   1        657.72        671.85        22.02 o                         
 -10   8   1       1911.97       1959.75        31.55 o                         
  -9   8   1         35.59         27.00         6.18 o                         
  -8   8   1        519.05        503.62        15.08 o                         
  -7   8   1        468.00        578.92        16.01 o                         
  -6   8   1         13.01         11.83         5.13 o                         
  -5   8   1       8473.52       8650.61        52.81 o                         
  -4   8   1          4.85         12.91         3.72 o                         
  -3   8   1       2660.84       2477.05        18.92 o                         
  -2   8   1       5843.05       6467.05        36.72 o                         
  -1   8   1       3931.59       4357.88        41.41 o                         
   0   8   1      15223.24      14851.02        90.09 o                         
   1   8   1       5064.31       4676.62        31.89 o                         
   2   8   1       1949.18       1903.28        23.86 o                         
   3   8   1        453.73        420.78        10.35 o                         
   4   8   1       2629.73       2644.76        32.02 o                         
   5   8   1       1552.47       1587.38        24.17 o                         
   6   8   1          8.66         13.83         6.76 o                         
   7   8   1        489.52        439.19        16.11 o                         
   8   8   1       1649.19       1559.88        31.76 o                         
   9   8   1        679.91        625.26        25.80 o                         
  10   8   1        447.21        432.57        27.02 o                         
  11   8   1         61.08         43.84        17.14 o                         
 -15   9   1        814.88       1047.50        48.04 o                         
 -14   9   1        214.16        217.31        23.83 o                         
 -13   9   1        634.29        775.69        32.57 o                         
 -12   9   1        189.16        249.09        15.37 o                         
 -11   9   1        965.33        921.23        24.75 o                         
 -10   9   1      10831.27      10720.24        89.27 o                         
  -9   9   1       2484.99       2543.69        36.69 o                         
  -8   9   1        197.49        233.86        11.20 o                         
  -7   9   1        340.30        298.26        11.68 o                         
  -6   9   1        130.63        150.52         7.51 o                         
  -5   9   1       2168.92       1963.10        21.05 o                         
  -4   9   1       4149.86       4143.40        31.14 o                         
  -3   9   1          6.65         12.36         3.63 o                         
  -2   9   1        485.54        500.28         9.77 o                         
  -1   9   1       1562.63       1566.85        16.93 o                         
   0   9   1        376.94        387.03         8.41 o                         
   1   9   1       1681.47       1545.13        17.76 o                         
   2   9   1         17.94         30.10         4.42 o                         
   3   9   1        380.28        360.08        11.83 o                         
   4   9   1       1968.47       2011.26        29.86 o                         
   5   9   1        883.79        920.62        21.61 o                         
   6   9   1        510.74        463.95        16.47 o                         
   7   9   1        130.16         96.03         9.54 o                         
   8   9   1        505.95        557.50        20.84 o                         
   9   9   1         27.18         38.10        18.76 o                         
  10   9   1         11.07        -18.41        18.41 o                         
 -14  10   1       3200.40       3410.99        78.64 o                         
 -13  10   1       1574.91       1770.88        55.34 o                         
 -12  10   1       2626.77       2878.10        61.06 o                         
 -11  10   1         11.56          5.55        11.56 o                         
 -10  10   1       5370.76       5520.75        63.88 o                         
  -9  10   1       2041.21       2207.42        37.06 o                         
  -8  10   1         85.88         91.92         8.11 o                         
  -7  10   1       2976.33       2947.91        33.17 o                         
  -6  10   1        682.14        630.20        13.62 o                         
  -5  10   1       4916.10       5095.70        34.76 o                         
  -4  10   1      10250.56      10306.46        53.19 o                         
  -3  10   1       5267.08       5328.34        33.63 o                         
  -2  10   1       8351.24       8323.46        50.88 o                         
  -1  10   1       5941.61       5961.20        41.54 o                         
   0  10   1        249.13        217.81         7.36 o                         
   1  10   1        368.22        387.08         8.87 o                         
   2  10   1         90.30        122.05         6.31 o                         
   3  10   1        153.12        123.81         8.34 o                         
   4  10   1       1330.93       1356.96        25.60 o                         
   5  10   1        178.85        172.95        14.34 o                         
   6  10   1        165.27        143.40        12.72 o                         
   7  10   1          0.36         -3.59         7.02 o                         
   8  10   1        163.00        204.78        17.44 o                         
   9  10   1         43.41         30.79        15.15 o                         
 -14  11   1       1358.90       1443.64        53.16 o                         
 -13  11   1         24.27         14.12        22.75 o                         
 -12  11   1        219.07        282.11        23.45 o                         
 -11  11   1         61.17        146.76        15.13 o                         
 -10  11   1        286.10        252.42        15.65 o                         
  -9  11   1       4651.60       4681.04        58.38 o                         
  -8  11   1       2527.77       2413.16        37.50 o                         
  -7  11   1        382.55        366.16        14.15 o                         
  -6  11   1       3449.45       3517.26        34.48 o                         
  -5  11   1         19.62         29.25         5.33 o                         
  -4  11   1       2422.47       2635.52        25.58 o                         
  -3  11   1       3099.95       3132.96        26.59 o                         
  -2  11   1        861.65        846.97        13.62 o                         
  -1  11   1       3982.07       3977.66        32.12 o                         
   0  11   1       2255.21       2184.31        24.38 o                         
   1  11   1        978.02        959.86        22.16 o                         
   2  11   1       4296.20       4194.18        61.91 o                         
   3  11   1        109.26         81.08        10.06 o                         
   4  11   1         16.22          6.89         9.40 o                         
   5  11   1         23.05         29.21        11.57 o                         
   6  11   1        294.79        299.98        19.69 o                         
   7  11   1         13.04         41.16        20.18 o                         
   8  11   1          0.35         16.37        15.24 o                         
   9  11   1        123.98         90.29        23.65 o                         
 -13  12   1         11.69         -0.63        17.39 o                         
 -12  12   1         39.64         68.26        16.59 o                         
 -11  12   1        519.45        641.32        28.82 o                         
 -10  12   1        448.15        490.80        23.27 o                         
  -9  12   1       3547.79       3785.15        56.18 o                         
  -8  12   1       2182.20       2274.58        45.08 o                         
  -7  12   1         67.08         65.29        11.57 o                         
  -6  12   1        127.80        136.66         8.40 o                         
  -5  12   1         47.96         26.38         6.98 o                         
  -4  12   1       4594.32       4698.02        46.97 o                         
  -3  12   1       3518.74       3515.90        44.12 o                         
  -2  12   1         25.52         21.75         5.38 o                         
  -1  12   1        790.58        737.20        18.29 o                         
   0  12   1         10.70          9.05         4.28 o                         
   1  12   1        388.08        411.90        13.98 o                         
   2  12   1       1430.63       1255.48        51.83 o                         
   3  12   1        287.86        271.57        15.32 o                         
   4  12   1        481.64        482.08        20.81 o                         
   5  12   1         27.99         35.71        14.02 o                         
   6  12   1        178.03        154.66        16.04 o                         
   7  12   1       1562.29       1758.80        48.19 o                         
   8  12   1        383.92        429.09        27.48 o                         
 -13  13   1        286.06        270.19        24.86 o                         
 -12  13   1        279.46        306.33        24.33 o                         
 -11  13   1         76.04         87.88        17.11 o                         
 -10  13   1         16.69          4.69        14.61 o                         
  -9  13   1        265.69        228.49        16.38 o                         
  -8  13   1         82.46         86.27        13.44 o                         
  -7  13   1       1723.48       1792.81        46.39 o                         
  -6  13   1        620.34        621.00        29.98 o                         
  -5  13   1        637.29        628.29        18.10 o                         
  -4  13   1       2334.88       2295.23        36.01 o                         
  -3  13   1       1077.02       1012.07        23.86 o                         
  -2  13   1        419.43        367.82        15.87 o                         
  -1  13   1        339.78        311.71        14.06 o                         
   0  13   1       1288.45       1372.15        26.65 o                         
   1  13   1       4064.13       4118.12        53.05 o                         
   2  13   1        661.14        631.37        39.43 o                         
   3  13   1        206.48        174.01        16.39 o                         
   4  13   1         74.91         66.69        14.87 o                         
   5  13   1       1298.87       1308.84        40.43 o                         
   6  13   1       1363.14       1312.66        42.21 o                         
 -12  14   1        691.17        689.66        35.78 o                         
 -11  14   1        175.20        113.19        22.06 o                         
 -10  14   1         50.57         38.19        14.98 o                         
  -9  14   1        681.41        640.47        29.01 o                         
  -8  14   1        858.49        939.69        32.58 o                         
  -7  14   1         32.83         39.98        12.31 o                         
  -6  14   1       3143.76       3100.38        58.57 o                         
  -5  14   1         72.47         55.61         9.09 o                         
  -4  14   1        754.98        660.39        20.58 o                         
  -3  14   1        505.91        435.53        31.98 o                         
  -2  14   1        197.43        180.96        13.98 o                         
  -1  14   1       1302.83       1342.02        30.38 o                         
   0  14   1       2242.19       2206.39        40.80 o                         
   1  14   1        791.96        834.61        24.42 o                         
   2  14   1       2213.00       2697.88        58.26 o                         
   3  14   1       1735.17       1801.31        50.04 o                         
   4  14   1        148.81        151.11        17.56 o                         
   5  14   1        169.88        170.28        22.87 o                         
 -11  15   1          3.04         27.45        17.44 o                         
 -10  15   1         75.57         99.22        19.35 o                         
  -9  15   1        208.54        203.81        18.47 o                         
  -8  15   1        453.68        484.94        24.82 o                         
  -7  15   1        158.93        167.88        16.59 o                         
  -6  15   1         28.31         22.10        12.64 o                         
  -5  15   1         34.73         31.10        12.65 o                         
  -4  15   1        212.98        201.21        20.75 o                         
  -3  15   1        512.03        516.74        29.29 o                         
  -2  15   1       1234.11       1168.61        46.86 o                         
  -1  15   1        111.78        109.94        16.33 o                         
   0  15   1        193.55        190.42        21.74 o                         
   1  15   1          1.74         19.66        17.17 o                         
   2  15   1        403.73        449.40        26.94 o                         
   3  15   1        527.62        488.04        28.47 o                         
   4  15   1          6.52          4.43        16.52 o                         
  -9  16   1          7.20          8.44        18.03 o                         
  -8  16   1        401.46        326.57        28.58 o                         
  -7  16   1        280.07        276.56        28.22 o                         
  -6  16   1        796.40        739.40        46.54 o                         
  -5  16   1        215.67        284.12        41.28 o                         
  -4  16   1        205.97        205.51        23.23 o                         
  -3  16   1         78.69        103.35        18.75 o                         
  -2  16   1       1013.21       1144.34        57.49 o                         
  -1  16   1        337.23        296.56        33.66 o                         
   0  16   1       1056.09       1006.15        47.08 o                         
   1  16   1        603.74        606.79        35.93 o                         
   2  16   1        104.64        108.15        20.50 o                         
  -7  17   1       1708.94       1764.01        66.87 o                         
  -6  17   1        722.26        566.79        57.91 o                         
  -5  17   1       1024.59       1038.40        75.21 o                         
  -4  17   1       1179.38       1264.00       123.57 o                         
  -3  17   1          9.90        -61.50        61.50 o                         
  -2  17   1         54.11         19.43        40.99 o                         
  -1  17   1        438.26        353.19        50.95 o                         
   2 -18   2        914.50        868.16        55.73 o                         
   3 -18   2        423.79        359.86       119.07 o                         
   4 -18   2         89.65         51.73        27.36 o                         
  -2 -17   2         63.30         60.86        20.77 o                         
  -1 -17   2          1.01          9.31        34.95 o                         
   0 -17   2        403.67        328.35        36.46 o                         
   1 -17   2        785.99        782.67        43.83 o                         
   2 -17   2        601.56        578.33        37.47 o                         
   3 -17   2        414.09        327.72        28.99 o                         
   4 -17   2         81.01         46.80        21.39 o                         
   5 -17   2         78.39         27.43        22.86 o                         
   6 -17   2        466.63        550.95        37.22 o                         
   7 -17   2        255.78        246.53        23.50 o                         
   8 -17   2        195.15        141.85        21.37 o                         
  -4 -16   2          3.20          3.01        21.64 o                         
  -3 -16   2         11.15         15.14        16.48 o                         
  -2 -16   2         81.97         99.52        20.54 o                         
  -1 -16   2         37.85         29.36        14.50 o                         
   0 -16   2         11.87          4.91        17.79 o                         
   1 -16   2        338.68        298.73        27.15 o                         
   2 -16   2          5.83         -3.17        13.44 o                         
   3 -16   2        734.35        800.10        33.89 o                         
   4 -16   2        318.35        283.96        21.79 o                         
   5 -16   2          2.14          1.93        12.57 o                         
   6 -16   2       1434.45       1398.85        40.76 o                         
   7 -16   2         72.22         80.71        16.20 o                         
   8 -16   2        290.37        392.90        29.47 o                         
   9 -16   2        113.29        128.22        19.72 o                         
  -6 -15   2         44.45         29.13        19.76 o                         
  -5 -15   2        579.99        653.60        32.62 o                         
  -4 -15   2        171.74        197.35        20.66 o                         
  -3 -15   2         18.39         14.43        15.71 o                         
  -2 -15   2        216.99        203.87        15.90 o                         
  -1 -15   2         21.97         33.29        10.16 o                         
   0 -15   2         13.58          2.24        13.64 o                         
   1 -15   2        590.85        550.20        20.15 o                         
   2 -15   2         74.06         69.20        10.19 o                         
   3 -15   2       2383.94       2166.64        42.51 o                         
   4 -15   2       1040.34        901.80        26.99 o                         
   5 -15   2        466.82        373.85        19.92 o                         
   6 -15   2        583.82        587.50        25.89 o                         
   7 -15   2       1377.62       1385.74        44.56 o                         
   8 -15   2        963.83       1047.12        40.15 o                         
   9 -15   2       2304.84       2616.77        63.66 o                         
  10 -15   2        649.49        677.87        34.19 o                         
  11 -15   2        478.05        418.89        28.93 o                         
  -7 -14   2          7.83        -16.54        16.54 o                         
  -6 -14   2        455.93        499.76        28.38 o                         
  -5 -14   2         16.30         23.26        14.56 o                         
  -4 -14   2         46.10         37.70        12.44 o                         
  -3 -14   2          5.99          3.23         8.88 o                         
  -2 -14   2       1402.89       1439.23        28.40 o                         
  -1 -14   2        451.05        471.70        17.54 o                         
   0 -14   2          8.39          7.23         9.20 o                         
   1 -14   2        567.90        551.89        19.44 o                         
   2 -14   2        308.07        274.32        14.35 o                         
   3 -14   2         29.92         17.59         9.60 o                         
   4 -14   2         90.59         69.05         9.23 o                         
   5 -14   2         53.29         25.75         8.35 o                         
   6 -14   2        177.45        149.64        11.71 o                         
   7 -14   2        539.39        537.98        21.82 o                         
   8 -14   2          2.18         17.16        12.66 o                         
   9 -14   2        926.27       1000.56        36.30 o                         
  10 -14   2        775.16        821.47        34.49 o                         
  11 -14   2        264.51        275.02        22.36 o                         
  12 -14   2        957.53        941.83        40.84 o                         
  -8 -13   2        490.79        459.21        29.27 o                         
  -7 -13   2        807.48        790.42        32.30 o                         
  -6 -13   2         26.86         22.30        11.71 o                         
  -5 -13   2        306.09        314.08        13.99 o                         
  -4 -13   2         24.57          8.65         6.78 o                         
  -3 -13   2       1217.12       1234.11        24.32 o                         
  -2 -13   2       1714.76       1818.59        27.82 o                         
  -1 -13   2       1053.01       1125.16        21.76 o                         
   0 -13   2        179.14        187.99        10.59 o                         
   1 -13   2        577.37        586.14        19.29 o                         
   2 -13   2       5787.35       5727.22        72.90 o                         
   3 -13   2       3531.74       3482.47        41.91 o                         
   4 -13   2        351.53        341.35        13.23 o                         
   5 -13   2       1422.71       1517.22        27.49 o                         
   6 -13   2        403.28        410.69        14.48 o                         
   7 -13   2       1254.94       1354.64        35.88 o                         
   8 -13   2       2150.24       2091.87        45.66 o                         
   9 -13   2         31.45          9.38        13.65 o                         
  10 -13   2          0.25          5.95        13.75 o                         
  11 -13   2          7.43         24.98        14.24 o                         
  12 -13   2          9.60         33.11        15.51 o                         
  -9 -12   2       1236.14       1280.66        41.35 o                         
  -8 -12   2       1895.78       2033.26        66.13 o                         
  -7 -12   2        551.09        534.11        23.10 o                         
  -6 -12   2        379.07        345.35        15.38 o                         
  -5 -12   2        609.34        546.71        15.55 o                         
  -4 -12   2        214.50        197.80         9.24 o                         
  -3 -12   2       5636.57       5644.30        50.50 o                         
  -2 -12   2       7957.85       8070.53        60.16 o                         
  -1 -12   2       2257.27       2251.16        26.02 o                         
   0 -12   2       1946.71       2099.20        22.17 o                         
   1 -12   2        107.58        119.08         7.08 o                         
   2 -12   2       3229.43       3142.76        29.10 o                         
   3 -12   2      12198.11      12122.28        71.58 o                         
   4 -12   2       5999.03       6414.86        45.35 o                         
   5 -12   2       4549.34       4818.73        42.28 o                         
   6 -12   2       4942.69       5067.30        63.81 o                         
   7 -12   2        104.42        117.83        12.43 o                         
   8 -12   2       3115.25       3291.62        55.78 o                         
   9 -12   2        272.55        291.67        20.95 o                         
  10 -12   2        212.38        150.45        16.87 o                         
  11 -12   2        675.59        710.22        31.35 o                         
  12 -12   2        381.67        319.04        23.49 o                         
  13 -12   2        423.92        449.79        28.34 o                         
 -10 -11   2         13.11         -3.33        18.77 o                         
  -9 -11   2         47.87         53.51        15.47 o                         
  -8 -11   2       2759.98       2940.69        51.22 o                         
  -7 -11   2       3016.66       2967.36        55.85 o                         
  -6 -11   2       1930.13       1810.67        36.62 o                         
  -5 -11   2        883.65        862.78        16.38 o                         
  -4 -11   2        304.33        278.45        10.30 o                         
  -3 -11   2       4839.03       4821.02        37.07 o                         
  -2 -11   2      10531.96      10891.18        62.33 o                         
  -1 -11   2       2248.97       2369.18        22.78 o                         
   0 -11   2       2554.32       2495.78        22.86 o                         
   1 -11   2        623.78        606.36        12.09 o                         
   2 -11   2       1507.34       1560.52        18.27 o                         
   3 -11   2       7939.24       7943.26        48.07 o                         
   4 -11   2       5371.42       5360.31        38.62 o                         
   5 -11   2       5546.41       5590.94        39.36 o                         
   6 -11   2       3811.81       3877.51        36.71 o                         
   7 -11   2       1117.73       1115.12        23.09 o                         
   8 -11   2        530.74        552.95        21.61 o                         
   9 -11   2       3233.57       3224.64        47.38 o                         
  10 -11   2        656.61        551.89        44.92 o                         
  11 -11   2       1613.94       1540.24        35.12 o                         
  12 -11   2       1347.43       1302.14        42.91 o                         
  13 -11   2         48.95         79.68        16.42 o                         
 -11 -10   2         87.56         59.27        22.91 o                         
 -10 -10   2        240.77        272.17        18.89 o                         
  -9 -10   2         83.46         92.26        13.05 o                         
  -8 -10   2        168.17        164.38        10.44 o                         
  -7 -10   2       1280.52       1295.98        24.16 o                         
  -6 -10   2        483.03        455.28        13.84 o                         
  -5 -10   2        156.51        137.52         7.18 o                         
  -4 -10   2       1212.33       1192.74        17.15 o                         
  -3 -10   2        469.50        470.05        10.55 o                         
  -2 -10   2       5846.64       6028.30        38.45 o                         
  -1 -10   2       4840.96       4968.29        32.31 o                         
   0 -10   2       2924.17       2924.31        23.29 o                         
   1 -10   2      10811.69      10952.31        51.33 o                         
   2 -10   2       1768.71       1916.96        19.58 o                         
   3 -10   2       1375.41       1280.78        17.26 o                         
   4 -10   2       2452.49       2528.91        24.53 o                         
   5 -10   2          4.21         11.95         4.71 o                         
   6 -10   2        798.53        800.93        17.48 o                         
   7 -10   2         68.06         51.33         6.78 o                         
   8 -10   2       3285.92       3179.66        58.70 o                         
   9 -10   2       1814.82       1708.43        24.09 o                         
  10 -10   2        857.07        795.07        20.48 o                         
  11 -10   2        327.05        308.81        15.59 o                         
  12 -10   2        396.32        344.00        21.45 o                         
  13 -10   2        137.09        131.39        17.98 o                         
  14 -10   2        272.13        245.30        29.21 o                         
 -12  -9   2         12.50         10.61        20.06 o                         
 -11  -9   2         47.44         38.04        15.97 o                         
 -10  -9   2        608.29        595.37        22.22 o                         
  -9  -9   2       4379.16       4255.04        50.46 o                         
  -8  -9   2          2.77          1.93         7.53 o                         
  -7  -9   2         80.26         66.61         7.53 o                         
  -6  -9   2        758.43        728.03        15.05 o                         
  -5  -9   2         33.36         11.78         5.11 o                         
  -4  -9   2       3870.79       3955.55        30.96 o                         
  -3  -9   2       1331.78       1385.17        16.60 o                         
  -2  -9   2        424.18        556.09        10.88 o                         
  -1  -9   2         86.60        114.56         5.67 o                         
   0  -9   2        313.40        245.92         7.21 o                         
   1  -9   2       1256.45       1257.93        14.66 o                         
   2  -9   2        842.13        685.10        11.32 o                         
   3  -9   2          0.57         11.85         3.90 o                         
   4  -9   2       4087.34       3971.43        30.35 o                         
   5  -9   2        841.67        764.42        13.42 o                         
   6  -9   2       1600.98       1499.86        37.27 o                         
   7  -9   2         47.73         35.36         5.12 o                         
   8  -9   2        731.13        785.03        17.41 o                         
   9  -9   2       1834.86       1857.16        28.00 o                         
  10  -9   2          9.14         11.87         7.48 o                         
  11  -9   2        879.53        847.59        22.61 o                         
  12  -9   2         65.26         63.72        12.51 o                         
  13  -9   2        282.28        331.20        26.23 o                         
  14  -9   2        529.75        713.64        44.46 o                         
 -12  -8   2        465.10        510.51        28.71 o                         
 -11  -8   2        124.64        150.95        16.20 o                         
 -10  -8   2        526.80        528.34        20.61 o                         
  -9  -8   2       2508.62       2585.09        37.51 o                         
  -8  -8   2       6490.68       6669.08        60.34 o                         
  -7  -8   2        176.54        166.85         9.17 o                         
  -6  -8   2        306.61        320.53        10.45 o                         
  -5  -8   2        246.96        208.49         8.28 o                         
  -4  -8   2       4402.03       4391.22        34.37 o                         
  -3  -8   2       9545.30       9271.29        49.85 o                         
  -2  -8   2       3675.08       4014.25        28.53 o                         
  -1  -8   2         44.79         47.63         4.27 o                         
   0  -8   2       7984.27       7811.70        41.41 o                         
   1  -8   2       3600.19       3928.94        25.86 o                         
   2  -8   2       1847.31       1889.83        17.85 o                         
   3  -8   2       1811.92       1854.77        18.08 o                         
   4  -8   2       1748.31       2025.98        19.58 o                         
   5  -8   2       2822.69       3058.61        32.68 o                         
   6  -8   2       2613.52       2623.21        36.19 o                         
   7  -8   2       1884.97       2091.24        29.69 o                         
   8  -8   2          0.94          3.78         4.58 o                         
   9  -8   2        939.32        910.29        18.06 o                         
  10  -8   2         38.12         36.59         6.93 o                         
  11  -8   2       1085.30       1082.70        22.81 o                         
  12  -8   2         19.97         30.24         7.86 o                         
  13  -8   2          2.60         18.09        16.66 o                         
  14  -8   2       1214.50       1496.44        59.58 o                         
 -13  -7   2        146.72        128.98        20.41 o                         
 -12  -7   2         18.81         -4.81        19.76 o                         
 -11  -7   2        381.91        378.64        19.33 o                         
 -10  -7   2        212.76        184.36        12.95 o                         
  -9  -7   2       2810.93       2854.73        49.16 o                         
  -8  -7   2       5191.60       5347.54        49.10 o                         
  -7  -7   2        612.54        668.84        15.53 o                         
  -6  -7   2        732.96        729.21        14.66 o                         
  -5  -7   2       2148.40       2048.68        24.06 o                         
  -4  -7   2        353.42        352.86        10.01 o                         
  -3  -7   2      18007.43      18197.25        76.97 o                         
  -2  -7   2       5805.35       6119.48        34.32 o                         
  -1  -7   2         94.99        102.35         4.72 o                         
   0  -7   2       1228.32       1162.81        12.96 o                         
   1  -7   2        381.43        354.19         7.14 o                         
   2  -7   2       1707.40       1271.78        13.13 o                         
   3  -7   2       3675.82       3875.01        27.81 o                         
   4  -7   2       3977.73       3411.71        27.20 o                         
   5  -7   2       1481.15       1544.47        20.41 o                         
   6  -7   2        725.50        637.76        13.96 o                         
   7  -7   2        179.40        167.96         7.58 o                         
   8  -7   2        207.65        181.68         9.31 o                         
   9  -7   2         13.71         16.63         5.64 o                         
  10  -7   2        459.96        464.50        14.76 o                         
  11  -7   2        499.32        569.87        17.96 o                         
  12  -7   2        419.64        496.35        18.63 o                         
  13  -7   2          2.22         -9.49        12.38 o                         
  14  -7   2        214.63        250.09        28.01 o                         
 -13  -6   2        773.42        786.72        32.84 o                         
 -12  -6   2         25.26         25.91        12.35 o                         
 -11  -6   2        112.45        128.17        11.88 o                         
 -10  -6   2          1.54          1.28        12.29 o                         
  -9  -6   2       3029.24       2992.13        41.19 o                         
  -8  -6   2       4784.83       4513.63        44.65 o                         
  -7  -6   2       1230.19       1184.78        21.53 o                         
  -6  -6   2       2614.81       2398.21        27.35 o                         
  -5  -6   2       1337.75       1527.86        21.61 o                         
  -4  -6   2       8539.72       9414.38        57.55 o                         
  -3  -6   2      10486.98      10383.37        53.54 o                         
  -2  -6   2       8001.06       8186.42        41.45 o                         
  -1  -6   2         50.73         23.50         2.87 o                         
   0  -6   2          5.05         13.47         2.65 o                         
   1  -6   2       1781.04       1546.46        13.56 o                         
   2  -6   2       1508.17       1303.22        13.96 o                         
   3  -6   2       9034.80       8782.17        49.65 o                         
   4  -6   2        210.26        113.01         5.65 o                         
   5  -6   2       7335.03       7102.62        49.25 o                         
   6  -6   2       1892.51       2235.95        25.88 o                         
   7  -6   2       3506.73       3406.83        30.77 o                         
   8  -6   2       8077.07       7531.71        57.60 o                         
   9  -6   2        548.60        476.13        13.46 o                         
  10  -6   2       1372.92       1360.53        28.87 o                         
  11  -6   2         13.02         17.01         8.72 o                         
  12  -6   2         26.21         31.72         9.29 o                         
  13  -6   2        540.40        525.20        23.43 o                         
  14  -6   2        108.94         62.30        20.83 o                         
  15  -6   2        258.89        490.83        37.43 o                         
 -14  -5   2         23.52         17.06        18.51 o                         
 -13  -5   2        325.93        300.64        21.51 o                         
 -12  -5   2        228.84        227.72        15.51 o                         
 -11  -5   2        744.16        712.60        22.27 o                         
 -10  -5   2       1035.39       1019.17        24.31 o                         
  -9  -5   2          5.47          1.09         7.20 o                         
  -8  -5   2       2745.19       2727.08        33.82 o                         
  -7  -5   2         25.87         18.85         6.05 o                         
  -6  -5   2      12008.79      12252.98        67.17 o                         
  -5  -5   2       5357.58       5586.23        42.80 o                         
  -4  -5   2       6843.06       7461.75        46.32 o                         
  -3  -5   2       8302.91       8206.70        46.00 o                         
  -2  -5   2       9591.19       8630.10        44.84 o                         
  -1  -5   2       5326.56       4779.84        26.25 o                         
   0  -5   2      19969.47      19826.52        67.54 o                         
   1  -5   2       1735.16       2093.21        16.00 o                         
   2  -5   2      18756.50      20055.76        92.28 o                         
   3  -5   2      10881.67      11702.51        77.46 o                         
   4  -5   2       1604.34       2253.07        24.18 o                         
   5  -5   2       6109.38       5446.68        42.02 o                         
   6  -5   2       3392.98       3485.21        33.51 o                         
   7  -5   2       8114.94       8983.80        72.65 o                         
   8  -5   2       5153.72       4931.43        49.71 o                         
   9  -5   2       3431.90       3054.20        33.46 o                         
  10  -5   2         92.40        148.02         9.93 o                         
  11  -5   2        812.47        779.54        21.57 o                         
  12  -5   2        379.74        293.88        15.48 o                         
  13  -5   2       3595.53       3587.08        83.19 o                         
  14  -5   2       1910.24       1857.23        63.34 o                         
  15  -5   2         40.04         28.01        23.79 o                         
 -14  -4   2         75.73         60.45        14.33 o                         
 -13  -4   2        155.23        159.00        17.81 o                         
 -12  -4   2       1029.57       1041.96        34.25 o                         
 -11  -4   2       6163.55       6084.08        72.80 o                         
 -10  -4   2        334.46        338.31        15.14 o                         
  -9  -4   2       3198.37       3336.52        39.48 o                         
  -8  -4   2        471.49        400.33        13.22 o                         
  -7  -4   2        422.02        398.31        11.38 o                         
  -6  -4   2       1448.76       1289.34        19.03 o                         
  -5  -4   2       6818.15       6864.00        45.25 o                         
  -4  -4   2        109.04        192.71         6.76 o                         
  -3  -4   2        150.38        173.77         5.13 o                         
  -2  -4   2       1953.25       1561.84        21.10 o                         
  -1  -4   2        666.26        669.10         9.00 o                         
   0  -4   2       4283.56       3779.38        23.62 o                         
   1  -4   2      26743.73      29441.54       136.56 o                         
   2  -4   2      18439.97      19903.01        96.82 o                         
   3  -4   2      36658.63      36552.20       157.49 o                         
   4  -4   2      20824.20      21824.49       109.79 o                         
   5  -4   2      12672.99      12542.27        89.15 o                         
   6  -4   2       6015.82       6122.49        44.06 o                         
   7  -4   2       6044.32       6406.08        52.10 o                         
   8  -4   2      11368.30      11625.51        93.29 o                         
   9  -4   2       5953.11       5953.79        61.28 o                         
  10  -4   2        343.93        335.48        14.03 o                         
  11  -4   2       2475.77       2568.01        47.90 o                         
  12  -4   2        621.36        556.01        23.39 o                         
  13  -4   2       1446.52       1337.19        40.53 o                         
  14  -4   2       1696.94       1739.45        69.80 o                         
  15  -4   2        883.82        917.19        67.66 o                         
 -15  -3   2        162.46        134.36        24.14 o                         
 -14  -3   2          7.27         19.02        15.01 o                         
 -13  -3   2         49.12         39.12        10.95 o                         
 -12  -3   2         12.29          7.67        11.25 o                         
 -11  -3   2        159.73        153.74        12.35 o                         
 -10  -3   2          1.22         10.94         7.47 o                         
  -9  -3   2        429.72        361.26        12.84 o                         
  -8  -3   2       6308.83       6252.86        62.46 o                         
  -7  -3   2       4202.28       3619.02        35.71 o                         
  -6  -3   2       2456.20       2477.85        25.93 o                         
  -5  -3   2        370.39        211.21         7.34 o                         
  -4  -3   2        201.25        293.31         7.89 o                         
  -3  -3   2       6430.91       6754.92        45.94 o                         
  -2  -3   2        252.49        182.48         6.46 o                         
  -1  -3   2      14286.22      15182.48        73.97 o                         
   0  -3   2      10575.54       9619.64        48.85 o                         
   1  -3   2       1867.71       2135.82        21.80 o                         
   2  -3   2      15863.22      19857.71       100.33 o                         
   3  -3   2      21272.56      23445.83       110.38 o                         
   4  -3   2       8211.88       7982.27        52.85 o                         
   5  -3   2        810.57        981.50        17.35 o                         
   6  -3   2       2735.41       2415.64        28.30 o                         
   7  -3   2        772.77        684.31        15.28 o                         
   8  -3   2       4016.13       4154.51        42.76 o                         
   9  -3   2       6779.48       6775.18        99.60 o                         
  10  -3   2          0.29          7.10         5.71 o                         
  11  -3   2        922.71        959.91        38.87 o                         
  12  -3   2        521.00        563.04        31.83 o                         
  13  -3   2         36.30         46.25        17.59 o                         
  14  -3   2        634.04        637.67        44.74 o                         
  15  -3   2        282.96        192.67        66.39 o                         
 -15  -2   2        100.30        104.27        23.56 o                         
 -14  -2   2        237.71        229.60        21.09 o                         
 -13  -2   2        501.86        494.84        29.32 o                         
 -12  -2   2       1868.07       1868.82        49.96 o                         
 -11  -2   2       1835.33       1946.53        64.11 o                         
 -10  -2   2        234.91        251.18        11.10 o                         
  -9  -2   2       2932.46       2657.64        42.45 o                         
  -8  -2   2        149.02        220.58        10.07 o                         
  -7  -2   2       6659.82       5802.30        44.50 o                         
  -6  -2   2      15731.12      14118.22        89.19 o                         
  -5  -2   2       5676.63       6193.84        40.14 o                         
  -4  -2   2      23676.52      23682.20       161.72 o                         
  -3  -2   2      13476.95      12624.12        86.88 o                         
  -2  -2   2      16084.12      15861.50       103.13 o                         
  -1  -2   2         39.34         49.03         4.15 o                         
   0  -2   2        151.02        174.91         5.96 o                         
   1  -2   2       4229.57       6001.64        47.09 o                         
   2  -2   2       2801.90       2951.49        34.94 o                         
   3  -2   2      12089.51      12676.76        80.62 o                         
   4  -2   2       8159.83       8166.05        65.79 o                         
   5  -2   2       3853.28       4400.46        51.48 o                         
   6  -2   2       1781.59       2039.31        45.01 o                         
   7  -2   2       2707.29       2647.07        55.84 o                         
   8  -2   2       4456.50       4141.23        89.84 o                         
   9  -2   2        206.77        160.65         7.68 o                         
  10  -2   2         27.68         26.86         6.01 o                         
  11  -2   2         50.27         34.86        10.92 o                         
  12  -2   2          4.09         13.05        17.80 o                         
  13  -2   2         88.47         91.96        21.29 o                         
  14  -2   2        280.49        306.28        37.54 o                         
 -15  -1   2         79.47         52.70        21.12 o                         
 -14  -1   2        806.96        783.24        63.15 o                         
 -13  -1   2        201.72        221.58        21.29 o                         
 -12  -1   2       5166.95       5293.63        73.80 o                         
 -11  -1   2       3167.01       3174.38        51.06 o                         
 -10  -1   2       5524.06       5836.74        59.14 o                         
  -9  -1   2       3044.99       2994.57        40.00 o                         
  -8  -1   2        220.08        131.34        13.39 o                         
  -7  -1   2       3253.17       2940.79        46.87 o                         
  -6  -1   2      11619.47      11469.37        74.73 o                         
  -5  -1   2      27428.04      28659.07       163.33 o                         
  -4  -1   2       6086.42       6539.87        55.33 o                         
  -3  -1   2      72161.70      70999.24       365.56 o                         
  -2  -1   2       2405.22       2291.54        54.93 o                         
   1  -1   2      11628.42      13403.73       150.51 o                         
   2  -1   2        337.22        346.50        13.61 o                         
   3  -1   2      17419.50      19223.15       122.78 o                         
   4  -1   2        985.84        589.47        15.07 o                         
   5  -1   2       8749.35       9199.52        75.47 o                         
   6  -1   2        170.84        152.24        13.90 o                         
   7  -1   2       3003.68       3039.79        40.06 o                         
   8  -1   2       1194.86       1042.31        24.35 o                         
   9  -1   2         20.03         18.69         7.72 o                         
  10  -1   2        232.67        213.14        16.09 o                         
  11  -1   2         59.04         55.09        12.17 o                         
  12  -1   2          2.47          8.27        13.48 o                         
  13  -1   2        715.24        725.94        45.50 o                         
  14  -1   2        917.49        815.09        56.56 o                         
 -15   0   2        207.38        179.45        45.72 o                         
 -14   0   2       1275.89       1264.24        81.99 o                         
 -13   0   2         15.63         39.99        14.70 o                         
 -12   0   2       4240.01       4228.68        68.94 o                         
 -11   0   2       8347.35       8413.10        99.81 o                         
 -10   0   2       3090.33       3063.56        41.13 o                         
  -9   0   2      10294.23      10639.57        86.99 o                         
  -8   0   2      14785.51      14553.09       111.98 o                         
  -7   0   2       3469.16       3485.26        41.55 o                         
  -6   0   2       4335.42       3830.35        38.66 o                         
  -5   0   2        981.00       1006.74        17.10 o                         
  -4   0   2       5673.94       6156.01        60.27 o                         
  -3   0   2       1462.46       1285.04        27.84 o                         
  -2   0   2        879.60        816.22        21.37 o                         
   0   0   2        691.79       1037.02        19.78 o                         
   1   0   2       5239.53       6482.15        68.26 o                         
   2   0   2      82674.97      90030.69       545.77 o                         
   3   0   2      18510.78      18629.07       119.42 o                         
   4   0   2        774.17        869.66        18.60 o                         
   5   0   2       1542.06       1296.53        23.44 o                         
   6   0   2        472.74        587.33        18.58 o                         
   7   0   2        614.24        729.40        20.24 o                         
   8   0   2       2137.54       1958.23        43.00 o                         
   9   0   2        111.77        105.27        10.13 o                         
  10   0   2       6796.36       6585.35        82.00 o                         
  11   0   2       1207.38       1184.06        37.59 o                         
  12   0   2        231.94        218.89        22.29 o                         
  13   0   2        185.46        210.23        26.39 o                         
  14   0   2         10.18         23.66        23.02 o                         
 -16   1   2         56.48         62.19        24.28 o                         
 -15   1   2         11.16         28.74        22.88 o                         
 -14   1   2         17.83          7.53        19.49 o                         
 -13   1   2         16.32         10.11        13.97 o                         
 -12   1   2       3107.69       3128.74        59.32 o                         
 -11   1   2        892.60        842.62        23.65 o                         
 -10   1   2        126.84        129.13        11.05 o                         
  -9   1   2       1148.84       1215.20        27.01 o                         
  -8   1   2       2799.05       2573.19        41.73 o                         
  -7   1   2        144.09         61.01         7.03 o                         
  -6   1   2       5685.53       5363.80        72.05 o                         
  -5   1   2        674.14        603.35        12.76 o                         
  -4   1   2         18.62         35.23         4.34 o                         
  -3   1   2       4763.37       4128.88        31.36 o                         
  -2   1   2       4016.02       3727.79        35.28 o                         
  -1   1   2        880.50        562.88        23.27 o                         
   0   1   2       4874.99       4505.33        97.52 o                         
   1   1   2       7983.73       8117.30        50.01 o                         
   2   1   2      12140.97      12430.52        94.43 o                         
   3   1   2         69.97        206.44         8.28 o                         
   4   1   2       4143.75       3990.34        42.09 o                         
   5   1   2       5996.96       5334.57        54.30 o                         
   6   1   2        691.93        725.20        17.68 o                         
   7   1   2        265.69        319.24         9.92 o                         
   8   1   2        256.86        238.72        10.51 o                         
   9   1   2        271.93        323.98        15.03 o                         
  10   1   2       4895.56       4954.53        74.59 o                         
  11   1   2       1638.17       1561.16        50.33 o                         
  12   1   2          9.98          3.59        13.68 o                         
  13   1   2        151.99        141.45        23.20 o                         
  14   1   2        377.19        418.71        37.21 o                         
 -16   2   2          1.41        -23.01        24.90 o                         
 -15   2   2         73.44         81.33        41.87 o                         
 -14   2   2          9.73         -2.97        15.61 o                         
 -13   2   2        230.52        286.50        25.57 o                         
 -12   2   2         77.36         83.88        14.19 o                         
 -11   2   2        532.79        572.36        24.19 o                         
 -10   2   2       1201.00       1164.78        27.14 o                         
  -9   2   2       3189.98       3157.54        46.70 o                         
  -8   2   2       1062.90       1317.89        38.70 o                         
  -7   2   2        132.67        157.75         7.71 o                         
  -6   2   2         25.50         82.46         5.79 o                         
  -5   2   2        751.53        751.56        11.45 o                         
  -4   2   2        337.99        181.11         4.77 o                         
  -3   2   2        589.47        670.84         9.28 o                         
  -2   2   2      42137.54      41052.96       254.14 o                         
  -1   2   2       3208.01       3007.92        27.60 o                         
   0   2   2       1141.68       1870.46        19.03 o                         
   1   2   2       3768.40       4818.18        29.59 o                         
   2   2   2       3005.96       3084.52        32.96 o                         
   3   2   2        362.58        564.75        10.53 o                         
   4   2   2       1681.79       1776.35        25.03 o                         
   5   2   2      28398.33      28188.60       142.25 o                         
   6   2   2      10860.86      11041.13        69.48 o                         
   7   2   2         74.02         54.14         5.98 o                         
   8   2   2       1186.22       1155.41        25.27 o                         
   9   2   2      12440.69      12350.90       136.46 o                         
  10   2   2       4713.46       4692.27        77.87 o                         
  11   2   2       4328.63       4437.96        85.94 o                         
  12   2   2        706.02        699.02        36.30 o                         
  13   2   2          1.76        -10.97        17.65 o                         
 -16   3   2         17.68         16.36        18.10 o                         
 -15   3   2        518.56        495.74        43.38 o                         
 -14   3   2        124.61        164.51        21.18 o                         
 -13   3   2        355.88        309.66        23.69 o                         
 -12   3   2       1110.45       1161.20        46.84 o                         
 -11   3   2          1.06         14.82         8.39 o                         
 -10   3   2       1698.39       1662.78        32.19 o                         
  -9   3   2       4248.32       4169.29        48.68 o                         
  -8   3   2        835.80        694.20        17.37 o                         
  -7   3   2       8274.17       7811.96        56.14 o                         
  -6   3   2       2947.89       2855.93        28.14 o                         
  -5   3   2        437.15        258.05         6.33 o                         
  -4   3   2      15656.80      15015.36        77.46 o                         
  -3   3   2       4438.55       3715.06        25.23 o                         
  -2   3   2      18848.25      20671.41        96.87 o                         
  -1   3   2       3073.21       3597.59        25.26 o                         
   0   3   2       2401.74       2392.56        21.53 o                         
   1   3   2      13555.11      13505.63        64.55 o                         
   2   3   2      12499.56      12016.72        66.25 o                         
   3   3   2         26.38         27.91         3.18 o                         
   4   3   2       9213.34       9959.01        58.04 o                         
   5   3   2       2136.87       2142.48        29.43 o                         
   6   3   2       5539.79       5259.79        51.33 o                         
   7   3   2         17.35         20.64         5.42 o                         
   8   3   2        891.58        857.81        18.78 o                         
   9   3   2          4.33          1.35         7.13 o                         
  10   3   2        241.57        250.27        20.06 o                         
  11   3   2       3873.96       3806.63        68.07 o                         
  12   3   2       1014.69        950.89        45.72 o                         
  13   3   2         35.20         29.43        18.74 o                         
 -16   4   2         17.27          6.94        23.35 o                         
 -15   4   2          2.68         10.67        25.52 o                         
 -14   4   2        511.27        526.34        38.43 o                         
 -13   4   2       2467.74       2418.73        61.53 o                         
 -12   4   2        108.18         69.03        11.98 o                         
 -11   4   2         28.10         40.68         7.39 o                         
 -10   4   2        100.85        103.75         7.36 o                         
  -9   4   2       3055.08       2680.70        30.81 o                         
  -8   4   2       1216.77       1076.68        18.68 o                         
  -7   4   2       1013.23        913.46        14.48 o                         
  -6   4   2        172.07        324.52         9.65 o                         
  -5   4   2       1939.86       1479.31        17.23 o                         
  -4   4   2       2248.01       2058.32        21.81 o                         
  -3   4   2       2121.47       2599.82        27.07 o                         
  -2   4   2      39066.91      39691.45       206.12 o                         
  -1   4   2       9648.48      10462.57        50.64 o                         
   0   4   2       1244.92       1390.11        23.17 o                         
   1   4   2       1171.30        890.96        13.54 o                         
   2   4   2         23.32         51.53         5.29 o                         
   3   4   2        295.18        335.22         9.20 o                         
   4   4   2        282.15        300.96        10.62 o                         
   5   4   2       4653.17       4367.21        36.25 o                         
   6   4   2       3095.94       2858.55        28.95 o                         
   7   4   2       2571.93       2615.39        30.17 o                         
   8   4   2        733.73        731.23        17.54 o                         
   9   4   2        783.82        755.57        23.72 o                         
  10   4   2         42.38         51.38        10.37 o                         
  11   4   2        440.20        424.09        23.87 o                         
  12   4   2        292.09        299.25        24.83 o                         
  13   4   2         18.50         39.30        21.66 o                         
 -16   5   2        413.51        390.88        37.56 o                         
 -15   5   2        256.79        332.87        32.94 o                         
 -14   5   2         54.05         49.87        14.63 o                         
 -13   5   2       2279.65       2159.75        44.41 o                         
 -12   5   2       4498.10       4490.66        84.88 o                         
 -11   5   2         20.40         26.40         7.44 o                         
 -10   5   2       1092.92        947.46        18.91 o                         
  -9   5   2        270.60        241.78         8.80 o                         
  -8   5   2        145.92        148.08         9.03 o                         
  -7   5   2       7397.37       6688.74        55.61 o                         
  -6   5   2        285.98        267.82         9.99 o                         
  -5   5   2       2395.13       2122.53        32.20 o                         
  -4   5   2      13846.78      13439.47       100.46 o                         
  -3   5   2       4992.51       5520.39        34.02 o                         
  -2   5   2      26867.55      29386.37       105.13 o                         
  -1   5   2      25277.74      24910.09       102.55 o                         
   0   5   2       1270.47       1224.88        14.91 o                         
   1   5   2        171.79        255.49         7.95 o                         
   2   5   2       6969.70       7625.14        50.88 o                         
   3   5   2        754.75        712.56        18.70 o                         
   4   5   2      15521.80      14531.88        85.82 o                         
   5   5   2      10226.56      10575.08        65.18 o                         
   6   5   2          1.70          5.04         4.70 o                         
   7   5   2        375.19        329.56        10.87 o                         
   8   5   2       2207.36       2172.72        33.75 o                         
   9   5   2       1402.96       1389.64        29.00 o                         
  10   5   2        136.40        119.00        15.11 o                         
  11   5   2         27.56          2.99        13.82 o                         
  12   5   2          2.87        -14.36        18.07 o                         
 -16   6   2         23.07         -3.81        22.03 o                         
 -15   6   2        809.90        715.69        46.18 o                         
 -14   6   2        149.92         93.34        13.25 o                         
 -13   6   2       1132.33        940.27        27.41 o                         
 -12   6   2       3884.30       3657.28        89.10 o                         
 -11   6   2          3.85         14.44         6.13 o                         
 -10   6   2       2347.23       1990.57        36.20 o                         
  -9   6   2       4004.14       4068.12        42.40 o                         
  -8   6   2       2951.53       3096.93        37.46 o                         
  -7   6   2      25373.57      25635.96       131.76 o                         
  -6   6   2      43787.43      43734.92       200.25 o                         
  -5   6   2        497.23        645.54        14.85 o                         
  -4   6   2       1296.38       1240.44        17.19 o                         
  -3   6   2       6639.50       7477.16        38.33 o                         
  -2   6   2       5216.94       5351.58        31.79 o                         
  -1   6   2      19560.86      19194.83        92.05 o                         
   0   6   2       5051.52       5317.85        46.56 o                         
   1   6   2        156.33         77.58         4.33 o                         
   2   6   2      10543.04      10531.55        64.00 o                         
   3   6   2       3475.17       3896.57        35.70 o                         
   4   6   2      11951.42      12003.50        74.43 o                         
   5   6   2      11973.49      11775.43       102.56 o                         
   6   6   2       2090.40       2162.85        28.90 o                         
   7   6   2        338.56        295.76        13.32 o                         
   8   6   2        652.81        599.44        19.84 o                         
   9   6   2       1747.01       1658.17        35.19 o                         
  10   6   2       4926.56       4888.05        69.37 o                         
  11   6   2       1789.53       1698.57        49.84 o                         
  12   6   2          2.38         22.82        18.46 o                         
 -16   7   2        118.71         86.25        46.14 o                         
 -15   7   2        528.74        547.56        37.22 o                         
 -14   7   2        229.96        220.76        28.65 o                         
 -13   7   2        125.04         74.60         9.15 o                         
 -12   7   2       3045.85       2854.11        55.33 o                         
 -11   7   2         55.78         32.46         9.27 o                         
 -10   7   2       1887.64       1911.31        28.96 o                         
  -9   7   2       2162.81       2105.50        29.63 o                         
  -8   7   2       1802.92       1752.99        24.14 o                         
  -7   7   2        462.46        471.41        13.64 o                         
  -6   7   2       7075.94       6685.30        46.42 o                         
  -5   7   2        926.58        765.84        15.27 o                         
  -4   7   2       1589.56       1368.06        15.51 o                         
  -3   7   2         36.55         33.93         3.32 o                         
  -2   7   2       2811.45       3823.81        26.67 o                         
  -1   7   2      26424.59      27429.88       113.09 o                         
   0   7   2      12242.84      11754.48        56.74 o                         
   1   7   2        636.18        675.64        16.68 o                         
   2   7   2       1168.99       1071.92        18.05 o                         
   3   7   2       1978.36       1862.60        22.74 o                         
   4   7   2      11044.34      11609.79        72.30 o                         
   5   7   2       6385.93       6502.68        56.30 o                         
   6   7   2        988.14        859.52        19.50 o                         
   7   7   2         33.37         40.09         7.88 o                         
   8   7   2       2285.02       2204.04        35.70 o                         
   9   7   2       1544.19       1454.39        30.49 o                         
  10   7   2       1119.91       1164.33        41.02 o                         
  11   7   2        826.78        905.00        38.37 o                         
 -15   8   2          4.50         -3.99        25.73 o                         
 -14   8   2         17.73          8.11        18.06 o                         
 -13   8   2        527.39        622.51        30.34 o                         
 -12   8   2        700.20        641.27        22.44 o                         
 -11   8   2       1362.26       1478.53        28.15 o                         
 -10   8   2        175.25        121.36        11.26 o                         
  -9   8   2        561.29        443.67        17.11 o                         
  -8   8   2        892.75        922.28        19.47 o                         
  -7   8   2          8.12         11.91         5.72 o                         
  -6   8   2       3943.57       3641.00        33.93 o                         
  -5   8   2       1903.21       1580.30        24.76 o                         
  -4   8   2       1480.19       1623.88        16.07 o                         
  -3   8   2         25.37         56.36         4.11 o                         
  -2   8   2        928.18        836.34        13.27 o                         
  -1   8   2         39.59        114.50         6.31 o                         
   0   8   2       2643.18       2544.79        23.78 o                         
   1   8   2        955.44        849.94        18.21 o                         
   2   8   2        112.77         90.97         6.28 o                         
   3   8   2       1009.29       1165.81        18.47 o                         
   4   8   2       2521.77       2719.78        30.36 o                         
   5   8   2       6149.03       6526.58        56.55 o                         
   6   8   2       1329.75       1454.16        27.10 o                         
   7   8   2        223.60        200.99        11.21 o                         
   8   8   2        565.05        506.41        18.63 o                         
   9   8   2        596.03        575.32        29.38 o                         
  10   8   2        609.45        612.98        32.14 o                         
 -15   9   2          8.48         18.27        19.15 o                         
 -14   9   2        241.31        253.35        26.54 o                         
 -13   9   2        542.23        674.27        30.26 o                         
 -12   9   2       2443.63       2639.37        54.94 o                         
 -11   9   2          0.77         11.99         7.66 o                         
 -10   9   2        870.59        881.81        24.42 o                         
  -9   9   2         59.94         71.21         8.70 o                         
  -8   9   2       4628.92       4708.50        44.80 o                         
  -7   9   2       4354.50       4254.23        39.23 o                         
  -6   9   2        122.65        148.17         7.58 o                         
  -5   9   2       3066.48       2934.02        24.87 o                         
  -4   9   2        587.39        605.79        10.58 o                         
  -3   9   2        972.05        987.91        12.91 o                         
  -2   9   2       4236.96       4418.26        32.65 o                         
  -1   9   2       1315.78       1305.06        17.20 o                         
   0   9   2          3.76         12.60         4.23 o                         
   1   9   2         37.57         42.79         3.92 o                         
   2   9   2       3104.38       3060.11        29.55 o                         
   3   9   2       1015.49        986.84        17.93 o                         
   4   9   2        240.01        249.84        11.49 o                         
   5   9   2        101.14        105.33         9.85 o                         
   6   9   2        129.30        124.34        11.43 o                         
   7   9   2       1623.11       1599.94        34.03 o                         
   8   9   2       1568.94       1630.56        44.18 o                         
   9   9   2          1.61         -5.34        14.71 o                         
  10   9   2          4.49         22.00        19.45 o                         
 -15  10   2        850.05        974.72        48.42 o                         
 -14  10   2        355.02        328.46        29.56 o                         
 -13  10   2       1636.52       1756.11        59.23 o                         
 -12  10   2        680.87        765.44        27.72 o                         
 -11  10   2        144.25        111.74        11.97 o                         
 -10  10   2        485.38        551.11        20.66 o                         
  -9  10   2        372.42        392.42        16.90 o                         
  -8  10   2       3025.93       3017.57        32.73 o                         
  -7  10   2       9290.69       9548.68        62.35 o                         
  -6  10   2       6685.55       6964.42        46.99 o                         
  -5  10   2        499.74        460.09        10.10 o                         
  -4  10   2        282.70        270.36         7.28 o                         
  -3  10   2          5.79         26.10         4.16 o                         
  -2  10   2       2413.95       2563.61        24.08 o                         
  -1  10   2       2217.72       2233.46        23.87 o                         
   0  10   2         43.80         43.39         5.45 o                         
   1  10   2        605.37        569.44        11.41 o                         
   2  10   2        265.02        220.40         9.04 o                         
   3  10   2         33.39         20.28         6.71 o                         
   4  10   2        502.69        511.61        17.13 o                         
   5  10   2        130.27        135.06        11.83 o                         
   6  10   2        372.41        359.60        19.15 o                         
   7  10   2        429.48        443.75        23.46 o                         
   8  10   2        684.94        774.67        30.96 o                         
   9  10   2        513.02        505.00        29.68 o                         
 -14  11   2          3.45         45.58        21.46 o                         
 -13  11   2        414.08        365.45        26.51 o                         
 -12  11   2       1162.98       1278.24        39.92 o                         
 -11  11   2        153.96        163.86        13.64 o                         
 -10  11   2        638.82        762.47        24.22 o                         
  -9  11   2        743.42        752.03        23.49 o                         
  -8  11   2        436.85        387.93        15.00 o                         
  -7  11   2       3627.50       3613.11        44.33 o                         
  -6  11   2         16.31          4.04         4.27 o                         
  -5  11   2         79.10        114.36         6.95 o                         
  -4  11   2        396.71        393.32        10.06 o                         
  -3  11   2        979.58        946.91        13.80 o                         
  -2  11   2        159.82        126.96         6.82 o                         
  -1  11   2        369.99        363.67        10.67 o                         
   0  11   2       1381.99       1367.87        22.27 o                         
   1  11   2        847.50        793.88        21.16 o                         
   2  11   2         72.68         61.13         8.13 o                         
   3  11   2        160.35        147.66        10.10 o                         
   4  11   2        524.11        494.85        19.46 o                         
   5  11   2        182.68        139.98        16.11 o                         
   6  11   2        351.59        365.57        21.70 o                         
   7  11   2        198.27        209.28        19.30 o                         
   8  11   2          6.51         12.72        19.43 o                         
 -14  12   2        108.75        123.06        21.57 o                         
 -13  12   2         77.21        114.44        20.79 o                         
 -12  12   2         53.81          9.40        15.68 o                         
 -11  12   2         28.67          1.59        14.75 o                         
 -10  12   2        502.93        479.29        22.71 o                         
  -9  12   2        445.91        495.57        20.87 o                         
  -8  12   2        328.74        284.68        15.87 o                         
  -7  12   2        104.26        104.97        10.95 o                         
  -6  12   2         12.82          6.34         5.70 o                         
  -5  12   2       2522.98       2548.01        34.65 o                         
  -4  12   2       2992.44       2966.45        70.04 o                         
  -3  12   2       1379.00       1407.20        24.28 o                         
  -2  12   2         62.48         59.84         7.83 o                         
  -1  12   2         26.79         49.08         7.45 o                         
   0  12   2       1001.59       1093.33        21.85 o                         
   1  12   2       3419.24       3232.96        88.09 o                         
   2  12   2       1905.03       1988.00        38.11 o                         
   3  12   2       1201.98       1248.29        35.18 o                         
   4  12   2        220.91        240.03        20.14 o                         
   5  12   2         49.69          7.93        14.50 o                         
   6  12   2       1056.20       1077.17        35.85 o                         
   7  12   2       1768.05       1933.60        53.57 o                         
 -13  13   2        160.21        172.86        24.01 o                         
 -12  13   2         43.68         51.00        16.35 o                         
 -11  13   2        239.42        207.10        24.01 o                         
 -10  13   2       1327.93       1307.00        40.02 o                         
  -9  13   2        390.94        412.66        20.59 o                         
  -8  13   2        146.81        123.38        14.67 o                         
  -7  13   2        241.76        237.61        17.64 o                         
  -6  13   2        353.74        320.43        13.17 o                         
  -5  13   2       2075.46       1949.83        34.56 o                         
  -4  13   2       3695.35       3530.15        48.51 o                         
  -3  13   2        993.01        984.11        23.41 o                         
  -2  13   2         13.30         -5.58         7.90 o                         
  -1  13   2         15.59          6.55         7.30 o                         
   0  13   2       1806.11       1699.97        28.98 o                         
   1  13   2       4765.72       5018.99        62.58 o                         
   2  13   2       4912.34       5152.19        62.52 o                         
   3  13   2       3189.11       3152.02        73.65 o                         
   4  13   2        205.54        208.65        19.02 o                         
   5  13   2        188.08        128.39        17.47 o                         
   6  13   2        911.30        906.52        36.23 o                         
 -12  14   2         60.98         29.37        19.28 o                         
 -11  14   2         36.35         59.77        17.53 o                         
 -10  14   2        239.88        230.01        22.10 o                         
  -9  14   2        317.42        318.00        23.93 o                         
  -8  14   2         38.42         35.15        14.62 o                         
  -7  14   2        115.82        115.23        13.99 o                         
  -6  14   2        261.80        306.95        17.26 o                         
  -5  14   2        759.11        792.42        24.52 o                         
  -4  14   2       3306.18       3265.28        53.15 o                         
  -3  14   2       2310.88       2342.55        44.53 o                         
  -2  14   2       1167.68        994.76        24.91 o                         
  -1  14   2         99.50         63.60        10.06 o                         
   0  14   2          2.29         -3.20        10.96 o                         
   1  14   2       1263.01       1350.11        41.30 o                         
   2  14   2       2552.56       2546.94        54.47 o                         
   3  14   2        793.02        723.47        32.66 o                         
   4  14   2         75.01         48.52        15.67 o                         
 -11  15   2        236.30        227.50        26.22 o                         
 -10  15   2        765.08        868.48        43.81 o                         
  -9  15   2          5.87          4.45        20.89 o                         
  -8  15   2        104.86         82.76        22.40 o                         
  -7  15   2         75.40         85.87        22.32 o                         
  -6  15   2         81.22        105.68        18.65 o                         
  -5  15   2         71.01         90.61        15.23 o                         
  -4  15   2        136.83        173.26        21.09 o                         
  -3  15   2        579.35        691.41        35.31 o                         
  -2  15   2        650.53        716.36        33.63 o                         
  -1  15   2        354.70        317.22        26.96 o                         
   0  15   2        525.34        538.68        29.94 o                         
   1  15   2          1.22        -15.55        16.28 o                         
   2  15   2        428.66        463.38        30.02 o                         
   3  15   2        479.10        450.85        28.27 o                         
  -9  16   2         50.50         46.15        22.84 o                         
  -8  16   2          5.11         -5.53        19.37 o                         
  -7  16   2        260.92        205.13        26.83 o                         
  -6  16   2        641.39        624.60        43.80 o                         
  -5  16   2       2178.79       2318.42       106.48 o                         
  -4  16   2       1861.08       1791.47        70.23 o                         
  -3  16   2          5.31        -10.15        24.54 o                         
  -2  16   2          2.98        -26.50        39.48 o                         
  -1  16   2         30.98         26.71        35.63 o                         
   0  16   2       1047.83       1195.98        62.98 o                         
   1  16   2        757.40        815.31        50.64 o                         
  -6  17   2        239.49        210.60        45.58 o                         
  -5  17   2       1287.36       1145.96       119.28 o                         
  -4  17   2       1763.30       1700.03       144.43 o                         
  -3  17   2        181.42         87.23        45.31 o                         
   1 -18   3        718.00        702.47        50.97 o                         
   2 -18   3         49.24         22.45        19.11 o                         
   3 -18   3        255.64        243.06        42.43 o                         
   4 -18   3        230.76        207.13        30.45 o                         
   5 -18   3          3.31         -6.66        21.53 o                         
  -3 -17   3         90.11        113.47        40.86 o                         
  -2 -17   3        200.56        161.64        23.56 o                         
  -1 -17   3        130.30         69.81        26.84 o                         
   0 -17   3        340.87        255.42        28.00 o                         
   1 -17   3        280.71        230.56        30.44 o                         
   2 -17   3          2.98         -8.72        17.47 o                         
   3 -17   3         19.45         -8.80        21.09 o                         
   4 -17   3         55.86         36.27        16.88 o                         
   5 -17   3         16.45         -1.82        19.93 o                         
   6 -17   3        225.21        236.62        21.44 o                         
   7 -17   3          1.81          2.88        15.70 o                         
   8 -17   3        244.97        313.98        28.76 o                         
  -5 -16   3          2.07          1.06        28.81 o                         
  -4 -16   3         56.73         43.45        18.35 o                         
  -3 -16   3        678.07        725.64        36.28 o                         
  -2 -16   3        731.36        803.25        32.27 o                         
  -1 -16   3        395.14        397.43        30.62 o                         
   0 -16   3        834.45        851.61        35.65 o                         
   1 -16   3        969.43        894.37        36.54 o                         
   2 -16   3        441.11        465.04        27.04 o                         
   3 -16   3        504.65        484.46        28.22 o                         
   4 -16   3        905.07        892.20        32.99 o                         
   5 -16   3       1142.28       1119.32        34.22 o                         
   6 -16   3       1235.72       1303.60        42.67 o                         
   7 -16   3        176.36        232.77        22.78 o                         
   8 -16   3        489.22        588.57        32.79 o                         
   9 -16   3       1395.36       1512.82        50.72 o                         
  -6 -15   3        174.47        142.54        20.65 o                         
  -5 -15   3       1030.83       1185.71        41.84 o                         
  -4 -15   3         84.52        101.59        13.85 o                         
  -3 -15   3        495.06        499.99        20.56 o                         
  -2 -15   3        605.07        639.01        22.22 o                         
  -1 -15   3        530.20        464.89        19.89 o                         
   0 -15   3       1927.94       1852.89        47.79 o                         
   1 -15   3       2298.49       2308.74        40.57 o                         
   2 -15   3          2.72         -6.08         8.96 o                         
   3 -15   3        892.94        832.75        26.06 o                         
   4 -15   3        289.92        205.69        13.38 o                         
   5 -15   3       2757.45       2588.22        48.02 o                         
   6 -15   3        985.16       1007.64        32.17 o                         
   7 -15   3       1010.69       1034.67        39.87 o                         
   8 -15   3         29.26          9.59        15.66 o                         
   9 -15   3        500.10        511.49        28.18 o                         
  10 -15   3        359.99        329.56        24.63 o                         
  -7 -14   3        112.16         82.77        19.63 o                         
  -6 -14   3          5.90        -14.37        14.37 o                         
  -5 -14   3        111.01         77.35        13.84 o                         
  -4 -14   3        489.85        510.17        21.37 o                         
  -3 -14   3        725.22        715.98        21.04 o                         
  -2 -14   3         94.61         74.50         8.87 o                         
  -1 -14   3          4.23          2.47         7.70 o                         
   0 -14   3        159.21        162.43        12.18 o                         
   1 -14   3        483.91        475.78        18.35 o                         
   2 -14   3        998.48        938.59        23.85 o                         
   3 -14   3        256.04        224.96        13.21 o                         
   4 -14   3        151.32        185.81        12.27 o                         
   5 -14   3        302.79        316.51        16.28 o                         
   6 -14   3          9.96          6.37         8.65 o                         
   7 -14   3       1551.07       1540.21        42.17 o                         
   8 -14   3       1039.50        900.69        34.25 o                         
   9 -14   3         12.68         13.03        14.09 o                         
  10 -14   3         57.96         53.02        15.60 o                         
  11 -14   3        176.75        202.89        20.27 o                         
  -9 -13   3        863.47        904.28        36.14 o                         
  -8 -13   3        154.05         95.21        16.99 o                         
  -7 -13   3       1145.49       1052.14        32.46 o                         
  -6 -13   3       1500.63       1457.54        36.78 o                         
  -5 -13   3        720.18        657.15        38.53 o                         
  -4 -13   3        151.10        120.18         9.07 o                         
  -3 -13   3        819.68        708.01        19.08 o                         
  -2 -13   3       1726.07       1640.51        26.49 o                         
  -1 -13   3       2543.12       2616.88        32.77 o                         
   0 -13   3       2657.64       2735.75        33.33 o                         
   1 -13   3        130.87         97.90         8.73 o                         
   2 -13   3       2830.58       2720.25        35.75 o                         
   3 -13   3       2128.54       2115.16        31.77 o                         
   4 -13   3       2136.90       2159.24        32.33 o                         
   5 -13   3       2448.07       2571.77        35.56 o                         
   6 -13   3         79.74         81.10         8.92 o                         
   7 -13   3       2153.01       2247.05        43.02 o                         
   8 -13   3       1404.56       1492.72        41.53 o                         
   9 -13   3         34.72         21.83        14.63 o                         
  10 -13   3        553.44        501.75        26.96 o                         
  11 -13   3        176.83        151.71        21.08 o                         
  12 -13   3        484.76        457.36        27.62 o                         
 -10 -12   3         60.59         65.47        23.41 o                         
  -9 -12   3        608.14        735.58        31.94 o                         
  -8 -12   3       1641.91       1687.66        40.45 o                         
  -7 -12   3       1684.82       1655.50        36.52 o                         
  -6 -12   3       6290.71       6451.38        69.94 o                         
  -5 -12   3       3125.15       3000.85        41.36 o                         
  -4 -12   3        248.48        253.01        11.73 o                         
  -3 -12   3       3079.15       3042.83        37.78 o                         
  -2 -12   3       3726.57       3782.69        36.46 o                         
  -1 -12   3      12068.37      12458.62        82.82 o                         
   0 -12   3      12092.85      12916.12        64.75 o                         
   1 -12   3        956.37        998.07        15.88 o                         
   2 -12   3       1656.59       1701.05        20.35 o                         
   3 -12   3       2200.61       2205.00        25.39 o                         
   4 -12   3        877.45        911.72        16.83 o                         
   5 -12   3       6989.46       7127.76        52.34 o                         
   6 -12   3         74.13         90.46         7.94 o                         
   7 -12   3         59.95         64.24         8.94 o                         
   8 -12   3        422.57        422.38        17.99 o                         
   9 -12   3        734.74        637.97        22.32 o                         
  10 -12   3        933.50        885.93        32.95 o                         
  11 -12   3       1964.98       2033.26        50.50 o                         
  12 -12   3        603.17        532.78        30.35 o                         
  13 -12   3          5.79         -7.48        17.78 o                         
 -10 -11   3        295.84        236.49        24.73 o                         
  -9 -11   3          8.00         11.78        12.66 o                         
  -8 -11   3        815.48        899.31        27.57 o                         
  -7 -11   3       3814.36       3782.13        47.57 o                         
  -6 -11   3       1734.37       1718.70        28.76 o                         
  -5 -11   3       6360.34       6606.51        53.99 o                         
  -4 -11   3       1487.22       1544.44        27.82 o                         
  -3 -11   3       2682.55       2708.27        27.80 o                         
  -2 -11   3       8924.55       9160.06        55.00 o                         
  -1 -11   3       3009.39       3103.67        26.16 o                         
   0 -11   3       5923.93       5922.63        36.31 o                         
   1 -11   3       2017.02       2079.57        20.27 o                         
   2 -11   3       1271.11       1210.28        15.82 o                         
   3 -11   3       3251.23       3218.72        28.31 o                         
   4 -11   3        560.22        562.77        11.83 o                         
   5 -11   3       2387.62       2311.71        23.76 o                         
   6 -11   3       2713.47       2808.36        27.91 o                         
   7 -11   3       1533.24       1437.05        32.23 o                         
   8 -11   3        869.98        766.89        19.20 o                         
   9 -11   3        287.18        272.09        12.10 o                         
  10 -11   3        443.27        417.66        14.77 o                         
  11 -11   3       1478.41       1509.08        41.36 o                         
  12 -11   3        623.46        540.66        29.12 o                         
  13 -11   3          1.90         29.29        20.35 o                         
 -11 -10   3          0.04        -13.40        13.54 o                         
 -10 -10   3        246.84        289.60        20.04 o                         
  -9 -10   3          1.78         -8.06         8.75 o                         
  -8 -10   3       1471.50       1547.56        32.26 o                         
  -7 -10   3         19.22         15.26         6.42 o                         
  -6 -10   3       1548.24       1335.85        35.02 o                         
  -5 -10   3       6013.43       5802.61        49.55 o                         
  -4 -10   3       2769.14       2864.95        28.50 o                         
  -3 -10   3         43.33         39.82         4.83 o                         
  -2 -10   3         13.15         26.15         4.94 o                         
  -1 -10   3        354.10        315.87         8.52 o                         
   0 -10   3         73.36         79.50         4.84 o                         
   1 -10   3        165.72        120.84         5.55 o                         
   2 -10   3        205.31        189.95         6.71 o                         
   3 -10   3       4706.75       4417.20        31.42 o                         
   4 -10   3       4456.06       4790.43        32.69 o                         
   5 -10   3         56.62         41.05         4.55 o                         
   6 -10   3       3038.35       2913.10        30.67 o                         
   7 -10   3          4.67         11.81         4.42 o                         
   8 -10   3       4008.52       3929.47        58.36 o                         
   9 -10   3        639.69        562.96        16.85 o                         
  10 -10   3          4.83         17.33         8.80 o                         
  11 -10   3          0.66         -1.91        10.13 o                         
  12 -10   3         37.83         30.69        14.40 o                         
  13 -10   3        373.26        501.46        31.69 o                         
 -12  -9   3        374.31        316.87        25.56 o                         
 -11  -9   3        385.87        335.38        22.72 o                         
 -10  -9   3        358.55        389.63        18.99 o                         
  -9  -9   3        816.75        799.22        22.05 o                         
  -8  -9   3        177.43        141.10         9.98 o                         
  -7  -9   3         13.91          8.78         5.99 o                         
  -6  -9   3        114.10         99.02         6.63 o                         
  -5  -9   3        134.74        111.02         6.20 o                         
  -4  -9   3       1880.05       1735.87        21.75 o                         
  -3  -9   3        454.91        357.58         9.13 o                         
  -2  -9   3        201.44        313.54         8.75 o                         
  -1  -9   3        565.05        424.94         9.36 o                         
   0  -9   3        579.61        510.04         9.87 o                         
   1  -9   3       1111.27       1354.95        15.47 o                         
   2  -9   3       2092.24       2021.93        20.69 o                         
   3  -9   3       4153.12       4131.57        30.37 o                         
   4  -9   3        353.60        304.71         8.09 o                         
   5  -9   3       2620.33       2504.45        24.85 o                         
   6  -9   3        403.11        438.13        11.08 o                         
   7  -9   3        253.63        252.38         9.92 o                         
   8  -9   3       5097.51       5218.66        59.05 o                         
   9  -9   3       3713.30       3637.93        37.88 o                         
  10  -9   3         20.69         23.59         7.17 o                         
  11  -9   3        318.05        318.82        13.26 o                         
  12  -9   3          1.36         -3.70        13.17 o                         
  13  -9   3        850.97       1045.97        43.17 o                         
  14  -9   3       2505.48       2672.84        80.45 o                         
 -13  -8   3         16.16         -3.93        25.54 o                         
 -12  -8   3        894.04        930.47        38.80 o                         
 -11  -8   3        785.64        858.50        28.80 o                         
 -10  -8   3        286.07        226.57        13.82 o                         
  -9  -8   3         19.05         19.73         7.88 o                         
  -8  -8   3       4473.71       4413.49        51.10 o                         
  -7  -8   3        859.97        730.09        15.27 o                         
  -6  -8   3       1857.86       1666.11        21.93 o                         
  -5  -8   3       3154.97       2985.67        35.23 o                         
  -4  -8   3       2410.51       2259.41        26.80 o                         
  -3  -8   3       1040.89       1000.62        16.55 o                         
  -2  -8   3         85.35         43.74         4.26 o                         
  -1  -8   3         35.72         43.05         4.11 o                         
   0  -8   3       6449.77       6695.87        37.21 o                         
   1  -8   3       1495.88       1272.91        14.34 o                         
   2  -8   3        538.46        675.53        11.64 o                         
   3  -8   3       8772.91       8419.25        59.29 o                         
   4  -8   3       1316.14       1339.48        18.38 o                         
   5  -8   3         90.16         84.63         5.61 o                         
   6  -8   3       1975.64       2074.90        25.22 o                         
   7  -8   3        253.62        303.43        10.38 o                         
   8  -8   3       4903.21       5029.59        66.15 o                         
   9  -8   3       2700.89       2674.55        32.28 o                         
  10  -8   3        122.36        116.27         9.50 o                         
  11  -8   3         11.67         19.22         8.69 o                         
  12  -8   3          1.64         17.00        10.08 o                         
  13  -8   3        279.82        280.77        26.10 o                         
  14  -8   3       1951.42       2176.16        71.96 o                         
 -13  -7   3        641.59        651.63        36.42 o                         
 -12  -7   3        124.42         71.91        13.99 o                         
 -11  -7   3        254.65        234.88        15.02 o                         
 -10  -7   3          1.86          9.31         8.55 o                         
  -9  -7   3       3423.21       3346.86        43.03 o                         
  -8  -7   3        147.49        144.60         8.90 o                         
  -7  -7   3        235.59        256.86         9.55 o                         
  -6  -7   3        507.16        439.35        11.46 o                         
  -5  -7   3        385.00        300.93         9.35 o                         
  -4  -7   3       3336.76       3215.68        32.88 o                         
  -3  -7   3       6330.17       6410.36        42.48 o                         
  -2  -7   3        483.57        354.35         8.08 o                         
  -1  -7   3        236.74        210.41         6.38 o                         
   0  -7   3         44.00         26.96         3.24 o                         
   1  -7   3         66.78         88.43         4.62 o                         
   2  -7   3       6120.36       5341.52        34.09 o                         
   3  -7   3         81.27         75.86         4.90 o                         
   4  -7   3       4386.67       4397.17        33.69 o                         
   5  -7   3       1288.10       1634.07        21.97 o                         
   6  -7   3          9.81         22.88         5.10 o                         
   7  -7   3        748.87        663.45        14.78 o                         
   8  -7   3        798.27        768.29        16.33 o                         
   9  -7   3       3598.07       3580.29        41.92 o                         
  10  -7   3        954.51        888.63        22.09 o                         
  11  -7   3         87.08         59.57         9.15 o                         
  12  -7   3         20.46         23.82         9.65 o                         
  13  -7   3        181.23        145.57        16.82 o                         
  14  -7   3        475.88        686.31        42.51 o                         
 -14  -6   3        115.58        132.76        46.58 o                         
 -13  -6   3        360.26        350.14        24.22 o                         
 -12  -6   3         75.12         69.36        12.47 o                         
 -11  -6   3         22.88         41.15         9.28 o                         
 -10  -6   3        295.95        322.59        14.67 o                         
  -9  -6   3       4228.91       4383.16        54.24 o                         
  -8  -6   3       8315.70       8337.43        64.05 o                         
  -7  -6   3        140.87        139.89         7.40 o                         
  -6  -6   3         15.42         56.76         5.99 o                         
  -5  -6   3        528.14        554.24        12.12 o                         
  -4  -6   3       6328.22       6415.44        40.23 o                         
  -3  -6   3      22483.64      21917.53        89.94 o                         
  -2  -6   3         25.10         12.06         2.77 o                         
  -1  -6   3       4723.06       4023.04        26.92 o                         
   0  -6   3      10560.95      11335.61        50.25 o                         
   1  -6   3      15496.29      16333.66        74.98 o                         
   2  -6   3      20029.07      19784.50        90.44 o                         
   3  -6   3       8164.18       8292.33        49.47 o                         
   4  -6   3        291.42        295.65         8.74 o                         
   5  -6   3        494.00        714.85        14.61 o                         
   6  -6   3         46.75         20.36         4.96 o                         
   7  -6   3       3625.30       3624.89        39.33 o                         
   8  -6   3       7256.19       7168.74        69.36 o                         
   9  -6   3          5.37         18.57         6.45 o                         
  10  -6   3       1354.22       1311.56        33.93 o                         
  11  -6   3        166.15        161.58        11.06 o                         
  12  -6   3        304.95        344.81        16.57 o                         
  13  -6   3       1767.92       1972.10        56.21 o                         
  14  -6   3        735.21        659.99        40.89 o                         
 -14  -5   3        853.80        955.02        43.15 o                         
 -13  -5   3        127.18        120.20        15.17 o                         
 -12  -5   3       1651.31       1610.11        37.24 o                         
 -11  -5   3        404.14        386.01        16.79 o                         
 -10  -5   3       1521.85       1563.91        30.30 o                         
  -9  -5   3       7084.06       7494.36        64.55 o                         
  -8  -5   3       2129.78       2108.74        25.36 o                         
  -7  -5   3        741.20        781.52        14.69 o                         
  -6  -5   3        478.02        352.11        10.70 o                         
  -5  -5   3         39.79         52.78         4.92 o                         
  -4  -5   3      11030.71      11756.71        61.30 o                         
  -3  -5   3      37036.37      38382.92       148.66 o                         
  -2  -5   3       5606.24       5471.01        39.69 o                         
  -1  -5   3       4077.50       3610.17        30.83 o                         
   0  -5   3       8043.70       8508.07        40.03 o                         
   1  -5   3      21250.81      23638.97       106.68 o                         
   2  -5   3      79744.54      81450.91       357.79 o                         
   3  -5   3      34182.79      34447.89       182.32 o                         
   4  -5   3        682.82        602.48        12.16 o                         
   5  -5   3        389.19        406.34        11.49 o                         
   6  -5   3        512.76        570.42        14.23 o                         
   7  -5   3       8903.88       9128.77        78.08 o                         
   8  -5   3       5699.75       5451.14        68.39 o                         
   9  -5   3       1750.22       1610.80        25.91 o                         
  10  -5   3         92.31         69.01         8.31 o                         
  11  -5   3        214.25        164.81        10.54 o                         
  12  -5   3        455.64        393.20        16.77 o                         
  13  -5   3       1758.16       1754.43        96.25 o                         
  14  -5   3       1548.11       1668.17        81.94 o                         
 -15  -4   3          8.81        -11.76        20.98 o                         
 -14  -4   3        391.83        375.80        23.45 o                         
 -13  -4   3        360.27        353.47        24.00 o                         
 -12  -4   3         20.75         43.06        12.14 o                         
 -11  -4   3        329.14        301.88        19.68 o                         
 -10  -4   3        205.43        156.33        10.78 o                         
  -9  -4   3       1294.62       1282.47        22.83 o                         
  -8  -4   3       6176.21       6088.04        57.87 o                         
  -7  -4   3       1507.74       1781.23        22.05 o                         
  -6  -4   3       2009.39       1617.10        21.19 o                         
  -5  -4   3        118.06         89.57         5.42 o                         
  -4  -4   3       8118.82       8558.67        51.73 o                         
  -3  -4   3      19375.41      18796.81        86.27 o                         
  -2  -4   3      50193.75      51598.50       222.60 o                         
  -1  -4   3       4316.97       5253.33        47.44 o                         
   0  -4   3       9412.85       9943.43        52.82 o                         
   1  -4   3       1013.73        752.43        10.84 o                         
   2  -4   3      18011.58      19936.67        87.26 o                         
   3  -4   3      37731.74      39083.11       155.62 o                         
   4  -4   3        465.69        379.67        10.20 o                         
   5  -4   3       5710.38       6023.66        49.09 o                         
   6  -4   3        725.37        978.24        17.18 o                         
   7  -4   3       4489.28       4631.81        45.27 o                         
   8  -4   3      16330.93      16620.62       188.17 o                         
   9  -4   3       8107.44       8462.97        93.14 o                         
  10  -4   3          7.79         12.18         7.04 o                         
  11  -4   3         68.50         73.83         8.36 o                         
  12  -4   3         97.76        110.29        18.66 o                         
  13  -4   3       1428.29       1361.40        61.13 o                         
  14  -4   3        796.61        909.75        52.63 o                         
 -15  -3   3        464.13        575.16        38.26 o                         
 -14  -3   3          1.27          7.21        17.03 o                         
 -13  -3   3         11.87         31.68        14.32 o                         
 -12  -3   3       1771.53       1758.97        62.81 o                         
 -11  -3   3       1168.95       1171.08        29.84 o                         
 -10  -3   3       1400.99       1394.46        26.64 o                         
  -9  -3   3       2357.04       2293.78        30.87 o                         
  -8  -3   3       5270.38       5173.52        39.93 o                         
  -7  -3   3       9412.24       9141.62        55.26 o                         
  -6  -3   3        739.93        651.50        11.61 o                         
  -5  -3   3       1370.89       1554.67        18.98 o                         
  -4  -3   3       2990.64       2616.14        37.66 o                         
  -3  -3   3      27848.41      28625.05       139.88 o                         
  -2  -3   3      78819.13      78173.60       368.86 o                         
  -1  -3   3         78.42        107.98         4.36 o                         
   0  -3   3      57068.10      57499.56       241.07 o                         
   1  -3   3        760.97        713.62        12.28 o                         
   2  -3   3        951.49       1185.74        18.57 o                         
   3  -3   3        189.64        218.54         7.72 o                         
   4  -3   3       3355.28       3991.71        44.65 o                         
   5  -3   3       1803.97       1622.69        21.87 o                         
   6  -3   3        270.56        319.61        10.80 o                         
   7  -3   3        864.38        726.59        16.37 o                         
   8  -3   3        405.95        316.51        17.02 o                         
   9  -3   3       2733.28       2789.81        36.45 o                         
  10  -3   3        159.57        135.09        11.00 o                         
  11  -3   3         70.08        123.16        17.04 o                         
  12  -3   3         94.28        105.83        19.00 o                         
  13  -3   3         50.11         48.93        19.88 o                         
  14  -3   3       1384.33       1349.65        64.31 o                         
 -15  -2   3        832.65        802.95        48.40 o                         
 -14  -2   3          9.53          2.93        17.31 o                         
 -13  -2   3        752.21        778.60        38.78 o                         
 -12  -2   3       1987.29       1954.32        39.01 o                         
 -11  -2   3        131.36        133.38        12.95 o                         
 -10  -2   3       7749.40       7948.87        71.40 o                         
  -9  -2   3       4237.32       4055.14        42.74 o                         
  -8  -2   3        464.59        472.10        12.32 o                         
  -7  -2   3       2981.79       3017.37        30.85 o                         
  -6  -2   3       3492.74       3682.11        36.61 o                         
  -5  -2   3        648.47        776.23        15.04 o                         
  -4  -2   3      50602.12      50892.68       277.48 o                         
  -3  -2   3        230.13        381.73         8.59 o                         
  -2  -2   3         57.18         86.39         6.39 o                         
  -1  -2   3       5555.81       5135.64        77.77 o                         
   0  -2   3      12711.34      13773.77       112.11 o                         
   1  -2   3      44313.59      49452.17       259.73 o                         
   2  -2   3      54736.73      58389.64       333.61 o                         
   3  -2   3      16459.00      17106.63       104.50 o                         
   4  -2   3       1457.99       1573.89        26.38 o                         
   5  -2   3        778.02        661.54        16.39 o                         
   6  -2   3       7511.14       8368.21        73.22 o                         
   7  -2   3        207.57        171.07        11.09 o                         
   8  -2   3        111.48         80.20         9.29 o                         
   9  -2   3        711.24        686.48        21.50 o                         
  10  -2   3         19.06         18.02        10.23 o                         
  11  -2   3        553.19        601.34        27.72 o                         
  12  -2   3         26.68         41.55        15.57 o                         
  13  -2   3         16.08         33.07        18.93 o                         
  14  -2   3         46.21          9.40        22.10 o                         
 -15  -1   3        770.07        748.53        47.77 o                         
 -14  -1   3       2801.42       2721.97        65.50 o                         
 -13  -1   3          8.95         -0.65        11.26 o                         
 -12  -1   3        875.47        883.05        27.18 o                         
 -11  -1   3       8905.95       9036.41       104.65 o                         
 -10  -1   3       3641.24       3729.73        41.78 o                         
  -9  -1   3      17606.32      17196.37       143.27 o                         
  -8  -1   3        825.46        738.78        15.55 o                         
  -7  -1   3       5538.97       5657.55        47.42 o                         
  -6  -1   3       5119.99       5327.52        42.69 o                         
  -5  -1   3       2818.07       3103.83        38.66 o                         
  -4  -1   3       8586.01       8838.19        62.59 o                         
  -3  -1   3      23761.75      23918.86       164.47 o                         
  -2  -1   3        417.55        558.52        16.46 o                         
  -1  -1   3       8254.21       9446.45       191.96 o                         
   0  -1   3       8150.71       8972.45       104.64 o                         
   1  -1   3        849.82       1142.97        19.73 o                         
   2  -1   3      35662.01      38580.76       253.20 o                         
   3  -1   3       8012.25       8700.81        66.49 o                         
   4  -1   3        258.78        267.02        10.76 o                         
   5  -1   3       2356.81       2128.83        29.99 o                         
   6  -1   3       5780.83       5911.73        60.25 o                         
   7  -1   3       1266.09       1034.27        25.69 o                         
   8  -1   3       2098.33       2105.70        36.70 o                         
   9  -1   3       1731.03       1632.90        32.79 o                         
  10  -1   3         19.96         15.93        10.45 o                         
  11  -1   3        613.08        620.91        28.20 o                         
  12  -1   3         12.65         -3.14        17.36 o                         
  13  -1   3        214.98        212.76        25.97 o                         
  14  -1   3        166.30        221.12        32.49 o                         
 -16   0   3         65.97         54.24        23.97 o                         
 -15   0   3        548.20        534.06        45.19 o                         
 -14   0   3       2593.32       2611.76        55.74 o                         
 -13   0   3         77.43         41.09        11.42 o                         
 -12   0   3         11.07         32.78        11.33 o                         
 -11   0   3         13.01          7.76         8.18 o                         
 -10   0   3        772.47        897.89        24.22 o                         
  -9   0   3       3690.49       3827.07        53.44 o                         
  -8   0   3       5103.04       5173.77        58.41 o                         
  -7   0   3       4550.70       4253.60        45.17 o                         
  -6   0   3      11186.08      10529.45        75.48 o                         
  -5   0   3       8830.21       8848.90        66.37 o                         
  -4   0   3      22744.00      22594.65       145.68 o                         
  -3   0   3      65400.00      63082.19       338.05 o                         
  -2   0   3        740.38        528.73        12.42 o                         
  -1   0   3      26714.20      25892.93       299.74 o                         
   0   0   3       1866.20       2890.33        36.45 o                         
   1   0   3      10527.08      11091.81        76.62 o                         
   2   0   3         55.00        122.48        10.67 o                         
   3   0   3       5593.72       5576.47        44.17 o                         
   4   0   3       9720.33       9552.12        82.13 o                         
   5   0   3       1618.78       1532.30        26.62 o                         
   6   0   3         81.40        171.55        11.01 o                         
   7   0   3         13.04         17.30         6.96 o                         
   8   0   3       3548.56       3539.58        45.83 o                         
   9   0   3          8.39         14.13         8.20 o                         
  10   0   3       1372.08       1314.63        38.44 o                         
  11   0   3          9.79         23.78        15.37 o                         
  12   0   3          4.62         -0.27        16.17 o                         
  13   0   3        109.54        171.68        26.87 o                         
  14   0   3         44.97         20.95        24.80 o                         
 -16   1   3          2.52         33.74        23.72 o                         
 -15   1   3        142.40         62.99        27.60 o                         
 -14   1   3        207.85        252.01        25.90 o                         
 -13   1   3        334.36        384.24        40.14 o                         
 -12   1   3       1133.68       1230.95        33.93 o                         
 -11   1   3        112.16        113.20        11.08 o                         
 -10   1   3         33.86         36.44         7.85 o                         
  -9   1   3          0.94          1.12         6.94 o                         
  -8   1   3       2056.60       2321.40        36.07 o                         
  -7   1   3       9063.49       9387.93        65.58 o                         
  -6   1   3       9778.87       9919.06        74.44 o                         
  -5   1   3        442.49        640.38        15.32 o                         
  -4   1   3       3097.49       2901.29        26.44 o                         
  -3   1   3        237.54        497.15         7.45 o                         
  -2   1   3        479.43        681.31        21.40 o                         
  -1   1   3      37486.78      38109.79       187.25 o                         
   0   1   3       6220.40       6584.67        40.17 o                         
   1   1   3       3431.11       2868.50        20.70 o                         
   2   1   3       7635.56       8171.24        62.05 o                         
   3   1   3         34.17          5.60         3.86 o                         
   4   1   3      14364.63      12581.42        85.26 o                         
   5   1   3      15207.22      14672.79       101.30 o                         
   6   1   3       3233.94       3429.67        42.15 o                         
   7   1   3       2359.64       2421.73        33.51 o                         
   8   1   3         10.75         16.32         5.50 o                         
   9   1   3        795.40        768.49        22.32 o                         
  10   1   3       4539.26       4631.08        84.17 o                         
  11   1   3       1412.98       1400.18        45.47 o                         
  12   1   3        222.06        150.96        25.63 o                         
  13   1   3        237.04        197.51        28.62 o                         
 -16   2   3        246.27        244.89        49.64 o                         
 -15   2   3        884.63        905.68        55.95 o                         
 -14   2   3        641.79        613.34        36.63 o                         
 -13   2   3        526.04        565.61        30.12 o                         
 -12   2   3        528.32        553.29        25.63 o                         
 -11   2   3       1168.15       1292.85        30.26 o                         
 -10   2   3       1639.54       1565.66        28.49 o                         
  -9   2   3       1109.78       1250.62        22.66 o                         
  -8   2   3         37.26         14.02         5.09 o                         
  -7   2   3       1505.65       1281.86        20.02 o                         
  -6   2   3      12862.68      11532.70        91.92 o                         
  -5   2   3       3989.34       4406.16        33.44 o                         
  -4   2   3        612.51        750.91         9.63 o                         
  -3   2   3         11.23         66.97         4.65 o                         
  -2   2   3       3010.83       3274.36        30.95 o                         
  -1   2   3      31105.73      31120.21       136.66 o                         
   0   2   3      15765.27      14642.51        83.71 o                         
   1   2   3       8100.35       9806.83        65.39 o                         
   2   2   3         34.68         65.79         3.83 o                         
   3   2   3        112.86        105.78         5.09 o                         
   4   2   3       8659.02       9497.88        75.97 o                         
   5   2   3      29085.74      28945.64       167.03 o                         
   6   2   3       4865.01       4845.32        43.14 o                         
   7   2   3          0.29          8.00         5.36 o                         
   8   2   3        848.47        858.59        18.47 o                         
   9   2   3        960.16        852.01        21.65 o                         
  10   2   3       4731.41       4734.89        79.96 o                         
  11   2   3       4713.21       4699.05       112.52 o                         
  12   2   3        601.83        586.14        40.65 o                         
  13   2   3        362.61        381.69        33.00 o                         
 -16   3   3         19.56         -0.43        21.30 o                         
 -15   3   3        332.57        376.14        35.57 o                         
 -14   3   3        280.51        290.92        23.33 o                         
 -13   3   3       1454.80       1339.94        47.27 o                         
 -12   3   3         39.15         29.41        11.26 o                         
 -11   3   3        135.23        123.29        10.25 o                         
 -10   3   3       1231.32       1039.34        20.26 o                         
  -9   3   3       1812.70       1688.74        23.72 o                         
  -8   3   3        416.73        603.17        13.50 o                         
  -7   3   3        531.48        470.58        10.92 o                         
  -6   3   3       8033.24       7604.13        47.02 o                         
  -5   3   3       2000.71       1597.86        24.01 o                         
  -4   3   3         58.60         29.55         2.82 o                         
  -3   3   3       3887.08       3774.50        30.17 o                         
  -2   3   3       1582.20       2804.07        27.67 o                         
  -1   3   3      20900.40      23074.60       112.17 o                         
   0   3   3      22372.64      23369.33       208.25 o                         
   1   3   3       3121.35       3273.59        27.62 o                         
   2   3   3        171.68        253.85         8.48 o                         
   3   3   3          3.38         25.78         3.51 o                         
   4   3   3       6529.52       6334.59        51.49 o                         
   5   3   3       7079.46       6740.43        49.74 o                         
   6   3   3       4743.56       4696.78        39.08 o                         
   7   3   3         94.47         68.45         6.83 o                         
   8   3   3        711.46        741.14        18.04 o                         
   9   3   3         92.28         73.15         9.01 o                         
  10   3   3       1710.56       1723.71        46.80 o                         
  11   3   3       1351.75       1319.23        69.54 o                         
  12   3   3        281.03        218.67        27.74 o                         
  13   3   3         71.26         41.36        24.20 o                         
 -16   4   3         77.20         49.84        25.29 o                         
 -15   4   3         94.76        100.27        22.59 o                         
 -14   4   3         13.29         12.66        15.06 o                         
 -13   4   3        185.94        215.93        23.10 o                         
 -12   4   3       1382.97       1477.91        35.45 o                         
 -11   4   3        432.15        359.17        13.04 o                         
 -10   4   3         20.43          9.69         5.14 o                         
  -9   4   3         62.00         70.95         5.54 o                         
  -8   4   3       6696.76       6457.29        68.84 o                         
  -7   4   3       2842.92       2537.23        26.15 o                         
  -6   4   3       3891.33       4060.63        42.31 o                         
  -5   4   3       1538.18       1375.16        19.66 o                         
  -4   4   3        287.90        451.13         7.68 o                         
  -3   4   3       5999.30       5749.40        36.70 o                         
  -2   4   3       1373.26       1235.38        17.09 o                         
  -1   4   3        841.12        931.25        11.63 o                         
   0   4   3       4706.58       4871.71        54.30 o                         
   1   4   3       2620.90       2468.56        21.35 o                         
   2   4   3         84.97        147.38         7.08 o                         
   3   4   3      24428.25      24182.68       115.42 o                         
   4   4   3       5661.97       5411.46        44.40 o                         
   5   4   3        164.75        116.01         7.15 o                         
   6   4   3        438.42        423.30        12.32 o                         
   7   4   3         26.64         26.50         6.39 o                         
   8   4   3       1185.03       1105.61        23.69 o                         
   9   4   3        487.29        496.42        16.94 o                         
  10   4   3        375.29        331.83        19.43 o                         
  11   4   3        902.59       1043.03        39.05 o                         
  12   4   3        133.82        131.91        23.58 o                         
 -16   5   3         16.20         -0.24        21.95 o                         
 -15   5   3         64.11         58.38        15.60 o                         
 -14   5   3          1.24          3.40        13.27 o                         
 -13   5   3       1390.33       1263.22        43.20 o                         
 -12   5   3       5445.24       5363.43       100.39 o                         
 -11   5   3       2180.13       2144.66        42.64 o                         
 -10   5   3        607.34        576.15        13.37 o                         
  -9   5   3        511.34        484.98        16.48 o                         
  -8   5   3       9145.67       8819.17        72.97 o                         
  -7   5   3      26147.71      25000.56       175.59 o                         
  -6   5   3      11417.13      11990.75        77.25 o                         
  -5   5   3        346.91        328.22         8.88 o                         
  -4   5   3       4101.77       4285.76        42.94 o                         
  -3   5   3       2928.40       3306.42        35.16 o                         
  -2   5   3      15432.12      15787.79        72.23 o                         
  -1   5   3       8346.14       8635.15        45.27 o                         
   0   5   3         97.26        156.81         6.01 o                         
   1   5   3          2.15         19.24         3.98 o                         
   2   5   3        915.13       1029.75        17.57 o                         
   3   5   3       3842.48       3974.89        41.67 o                         
   4   5   3      15245.87      14946.55        94.39 o                         
   5   5   3       8307.36       8511.25        75.22 o                         
   6   5   3        262.93        261.79        11.26 o                         
   7   5   3       1694.78       1704.13        30.25 o                         
   8   5   3        492.87        468.97        16.88 o                         
   9   5   3       1522.70       1615.67        30.89 o                         
  10   5   3        421.65        440.55        21.12 o                         
  11   5   3        163.39        142.03        18.63 o                         
  12   5   3         13.94         28.69        26.63 o                         
 -16   6   3         25.54         21.81        20.83 o                         
 -15   6   3       1241.60       1266.27        58.93 o                         
 -14   6   3        988.14        792.19        51.41 o                         
 -13   6   3       3257.38       2842.09       110.57 o                         
 -12   6   3       6298.83       6679.32        98.44 o                         
 -11   6   3       4646.83       4981.21        68.30 o                         
 -10   6   3        184.34        262.34        11.73 o                         
  -9   6   3       1306.52       1332.10        22.85 o                         
  -8   6   3       1840.67       1909.21        26.61 o                         
  -7   6   3      11806.96      11343.89        84.54 o                         
  -6   6   3      21817.38      21472.02       112.69 o                         
  -5   6   3       1248.57       1224.95        19.06 o                         
  -4   6   3       1876.75       1946.55        19.59 o                         
  -3   6   3        317.83        266.65         7.16 o                         
  -2   6   3      22594.72      23142.37       141.92 o                         
  -1   6   3      37741.46      37481.14       141.76 o                         
   0   6   3       5876.26       5757.19        46.40 o                         
   1   6   3       2795.25       2796.25        30.79 o                         
   2   6   3        753.96        759.41        15.12 o                         
   3   6   3       1019.91       1049.98        18.46 o                         
   4   6   3      14428.36      14800.81       105.33 o                         
   5   6   3       4799.64       4939.51        48.44 o                         
   6   6   3        590.74        642.92        16.87 o                         
   7   6   3          9.99         11.40         8.10 o                         
   8   6   3        349.11        401.51        16.78 o                         
   9   6   3       1482.21       1399.81        32.36 o                         
  10   6   3       1478.01       1497.61        40.50 o                         
  11   6   3        232.89        176.61        22.80 o                         
 -16   7   3          6.54         40.29        23.07 o                         
 -15   7   3         80.43         53.20        20.89 o                         
 -14   7   3        372.83        378.36        34.79 o                         
 -13   7   3          2.26         35.42        13.60 o                         
 -12   7   3       5054.21       5059.56        64.76 o                         
 -11   7   3       2849.34       2893.04        44.05 o                         
 -10   7   3        362.41        354.66        13.84 o                         
  -9   7   3          6.52          4.03         5.84 o                         
  -8   7   3        532.79        565.39        15.67 o                         
  -7   7   3       2291.45       1981.16        25.18 o                         
  -6   7   3       5803.63       5644.97        40.85 o                         
  -5   7   3       1518.56       1765.48        19.51 o                         
  -4   7   3         14.24          7.64         3.27 o                         
  -3   7   3       3888.83       4667.74        40.26 o                         
  -2   7   3        785.34       1374.56        16.68 o                         
  -1   7   3      10645.60      10976.20        56.12 o                         
   0   7   3       3527.13       3426.62        29.99 o                         
   1   7   3         85.45         75.69         5.29 o                         
   2   7   3        797.07        841.30        14.77 o                         
   3   7   3         35.55         30.41         5.84 o                         
   4   7   3       5611.34       5656.81        46.25 o                         
   5   7   3       3593.00       3591.63        41.31 o                         
   6   7   3         77.90         50.06         7.62 o                         
   7   7   3          0.17          2.35         5.75 o                         
   8   7   3        118.30         99.53         9.44 o                         
   9   7   3        889.05        832.33        34.51 o                         
  10   7   3       1896.98       1971.00        53.65 o                         
  11   7   3        191.13         94.05        55.27 o                         
 -15   8   3        153.81        187.66        24.83 o                         
 -14   8   3        173.57        213.84        24.77 o                         
 -13   8   3        163.41        271.15        18.00 o                         
 -12   8   3        416.52        309.31        16.59 o                         
 -11   8   3         28.23         43.16         8.47 o                         
 -10   8   3         11.32         17.61         6.80 o                         
  -9   8   3       2185.06       2262.22        33.23 o                         
  -8   8   3       4270.22       4168.55        41.66 o                         
  -7   8   3        163.16        138.90         7.58 o                         
  -6   8   3        703.89        641.14        13.75 o                         
  -5   8   3        133.86        110.05         5.29 o                         
  -4   8   3        628.40        556.38         9.97 o                         
  -3   8   3       2073.75       2240.76        21.84 o                         
  -2   8   3        624.85        635.28        11.74 o                         
  -1   8   3       2371.60       2402.52        24.17 o                         
   0   8   3       1626.71       1580.27        21.63 o                         
   1   8   3         70.42         58.65         5.18 o                         
   2   8   3        249.12        227.60         8.72 o                         
   3   8   3        859.20        975.73        17.21 o                         
   4   8   3         15.63         32.84         6.56 o                         
   5   8   3        975.11       1049.88        23.93 o                         
   6   8   3         52.31         57.16         9.05 o                         
   7   8   3       1412.55       1439.67        30.75 o                         
   8   8   3        649.72        600.90        23.59 o                         
   9   8   3       1305.12       1381.00        44.83 o                         
  10   8   3        857.35        830.05        41.51 o                         
 -15   9   3          1.04         -0.98        18.63 o                         
 -14   9   3        238.89        167.96        23.83 o                         
 -13   9   3       1212.73       1407.91        41.76 o                         
 -12   9   3        492.76        467.27        19.53 o                         
 -11   9   3         73.86         62.62        11.29 o                         
 -10   9   3        141.12        138.63        11.56 o                         
  -9   9   3         26.20         48.78         7.50 o                         
  -8   9   3        448.28        496.21        14.32 o                         
  -7   9   3       2474.72       2625.98        29.12 o                         
  -6   9   3        342.24        336.52        10.97 o                         
  -5   9   3         19.41         16.21         3.92 o                         
  -4   9   3       7366.63       7329.09        49.93 o                         
  -3   9   3         53.81         62.50         4.92 o                         
  -2   9   3        487.90        426.32        10.00 o                         
  -1   9   3        105.98        131.16         6.40 o                         
   0   9   3        437.28        442.98         9.87 o                         
   1   9   3       1774.13       1720.51        23.41 o                         
   2   9   3       2556.68       2590.65        29.52 o                         
   3   9   3         73.13         47.56         6.79 o                         
   4   9   3          8.31         14.67         7.87 o                         
   5   9   3        805.99        806.84        22.12 o                         
   6   9   3         59.82         67.62        13.13 o                         
   7   9   3       1732.98       1775.44        39.65 o                         
   8   9   3       2469.95       2556.90        53.29 o                         
   9   9   3        466.05        432.75        26.48 o                         
 -15  10   3        101.46         71.31        21.15 o                         
 -14  10   3        239.63        235.36        27.24 o                         
 -13  10   3        914.14       1117.19        48.44 o                         
 -12  10   3       2128.22       2319.43        47.02 o                         
 -11  10   3       1156.15       1190.04        31.07 o                         
 -10  10   3        614.20        540.52        20.02 o                         
  -9  10   3        307.19        252.74        13.04 o                         
  -8  10   3        963.83        920.16        20.74 o                         
  -7  10   3       1053.93       1098.70        18.26 o                         
  -6  10   3        102.35         90.56         5.67 o                         
  -5  10   3         10.87         16.59         4.60 o                         
  -4  10   3        148.53        152.24         6.61 o                         
  -3  10   3        245.65        256.86         8.55 o                         
  -2  10   3        815.13        831.67        14.99 o                         
  -1  10   3       1540.90       1527.30        19.68 o                         
   0  10   3        607.99        550.89        11.67 o                         
   1  10   3         15.94         13.37         6.63 o                         
   2  10   3        610.16        538.29        16.33 o                         
   3  10   3        154.86        148.63         9.76 o                         
   4  10   3        175.01        131.08        10.89 o                         
   5  10   3       1368.37       1344.42        32.84 o                         
   6  10   3         65.06         44.11        13.52 o                         
   7  10   3         53.15         34.31        12.40 o                         
   8  10   3        231.13        208.89        18.79 o                         
 -14  11   3         30.86          5.09        18.14 o                         
 -13  11   3        821.33        910.89        42.49 o                         
 -12  11   3        585.37        711.35        32.79 o                         
 -11  11   3         34.69         35.66        11.06 o                         
 -10  11   3         92.26        125.51        13.35 o                         
  -9  11   3         13.21         18.12         8.52 o                         
  -8  11   3        294.11        262.76        12.91 o                         
  -7  11   3        855.88        861.42        20.62 o                         
  -6  11   3        447.91        403.55        12.89 o                         
  -5  11   3       2905.82       2787.98        30.34 o                         
  -4  11   3        778.68        749.93        14.38 o                         
  -3  11   3        587.50        523.33        12.97 o                         
  -2  11   3          2.15          5.45         5.84 o                         
  -1  11   3       1965.12       2015.91        27.44 o                         
   0  11   3       1318.40       1190.48        31.55 o                         
   1  11   3       1461.48       1282.61        25.29 o                         
   2  11   3         86.76         67.89         9.96 o                         
   3  11   3          1.64         -2.60         6.96 o                         
   4  11   3         96.96         56.98        11.25 o                         
   5  11   3          2.35          4.24        12.72 o                         
   6  11   3       1002.59       1036.98        32.57 o                         
   7  11   3        227.79        184.45        18.28 o                         
 -14  12   3         54.90         32.85        18.76 o                         
 -13  12   3          1.87         33.01        18.07 o                         
 -12  12   3         17.49         18.68        19.63 o                         
 -11  12   3        981.45        958.99        37.91 o                         
 -10  12   3       1679.04       1753.77        43.09 o                         
  -9  12   3        701.79        724.20        25.78 o                         
  -8  12   3         47.03         71.19        13.58 o                         
  -7  12   3        253.14        244.51        14.33 o                         
  -6  12   3        170.43        114.56        13.29 o                         
  -5  12   3       8129.01       8006.99        76.15 o                         
  -4  12   3       4953.00       4968.69        47.49 o                         
  -3  12   3        367.64        409.63        14.69 o                         
  -2  12   3        998.18       1038.27        21.61 o                         
  -1  12   3        924.48        809.84        19.62 o                         
   0  12   3       1630.24       1585.59        51.83 o                         
   1  12   3       6142.53       6447.47        78.12 o                         
   2  12   3       3518.32       3739.52        53.73 o                         
   3  12   3       1640.25       1752.28        40.93 o                         
   4  12   3       1518.38       1537.42        41.69 o                         
   5  12   3        173.67        225.41        19.56 o                         
   6  12   3       1810.22       1956.89        48.45 o                         
 -13  13   3         44.10        -19.77        19.77 o                         
 -12  13   3         46.48         38.19        19.92 o                         
 -11  13   3        260.86        194.21        23.59 o                         
 -10  13   3       1330.30       1411.25        45.14 o                         
  -9  13   3       1051.89       1107.70        38.56 o                         
  -8  13   3        286.23        258.61        29.77 o                         
  -7  13   3          7.90        -11.21        11.21 o                         
  -6  13   3        588.60        610.03        19.25 o                         
  -5  13   3       3352.09       3399.29        48.87 o                         
  -4  13   3       3645.36       3773.18        43.27 o                         
  -3  13   3       2449.01       2485.26        36.07 o                         
  -2  13   3       1372.23       1358.41        26.99 o                         
  -1  13   3        836.29        840.78        21.08 o                         
   0  13   3        260.35        207.53        11.96 o                         
   1  13   3       5491.13       5526.20        90.07 o                         
   2  13   3       3525.06       3522.62        70.13 o                         
   3  13   3       1665.59       1660.01        46.66 o                         
   4  13   3        900.38        988.14        37.85 o                         
   5  13   3        224.64        317.01        26.33 o                         
 -12  14   3          4.16         -1.91        19.05 o                         
 -11  14   3         80.78         45.58        19.18 o                         
 -10  14   3        405.00        345.87        28.88 o                         
  -9  14   3        337.83        385.46        32.48 o                         
  -8  14   3        906.20        992.76        47.19 o                         
  -7  14   3        323.65        308.94        21.55 o                         
  -6  14   3       1978.61       1936.37        38.60 o                         
  -5  14   3        337.42        264.80        17.55 o                         
  -4  14   3        354.83        395.00        19.79 o                         
  -3  14   3        524.27        551.66        22.05 o                         
  -2  14   3       1488.26       1446.97        36.46 o                         
  -1  14   3         28.10         13.04        13.74 o                         
   0  14   3        345.81        350.57        22.52 o                         
   1  14   3       1556.03       1643.50        46.33 o                         
   2  14   3       1619.91       1582.15        46.86 o                         
   3  14   3       1352.63       1193.16        39.59 o                         
   4  14   3        322.69        294.80        26.03 o                         
 -10  15   3        105.58        123.29        25.53 o                         
  -9  15   3         13.78         19.86        20.68 o                         
  -8  15   3         35.84         22.56        19.90 o                         
  -7  15   3        156.54        118.78        21.72 o                         
  -6  15   3       1082.21       1123.58        49.79 o                         
  -5  15   3       1301.90       1326.38        48.44 o                         
  -4  15   3        116.14        128.54        19.81 o                         
  -3  15   3          4.93         30.29        14.23 o                         
  -2  15   3         27.22         33.23        16.98 o                         
  -1  15   3         87.43         50.81        17.26 o                         
   0  15   3         84.04         96.08        18.26 o                         
   1  15   3         27.19         39.42        23.16 o                         
   2  15   3          1.51          3.04        18.17 o                         
  -8  16   3        531.56        476.73        36.97 o                         
  -7  16   3         27.92         36.23        20.42 o                         
  -6  16   3        805.24        791.12        49.33 o                         
  -5  16   3       1000.99       1051.96        62.02 o                         
  -4  16   3       1291.21       1190.15       122.32 o                         
  -3  16   3        867.55        719.33        52.56 o                         
  -2  16   3        119.49        141.37        29.09 o                         
  -1  16   3         16.72         56.94        20.30 o                         
   0 -18   4          1.88         17.65        23.36 o                         
   1 -18   4         45.16         25.10        19.35 o                         
   2 -18   4         14.09         27.51        18.37 o                         
   3 -18   4         24.45         66.70        23.66 o                         
   4 -18   4         90.33         54.37        22.53 o                         
   5 -18   4         47.52         22.30        22.95 o                         
  -3 -17   4        326.55        337.45        26.61 o                         
  -2 -17   4        264.02        175.98        26.10 o                         
  -1 -17   4        464.15        354.58        31.38 o                         
   0 -17   4        901.45        843.46        51.58 o                         
   1 -17   4        433.17        415.32        33.98 o                         
   2 -17   4         24.61         -6.56        15.04 o                         
   3 -17   4        108.47         63.84        17.27 o                         
   4 -17   4        248.96        202.87        19.45 o                         
   5 -17   4       1370.69       1412.61        42.65 o                         
   6 -17   4        589.81        578.58        41.85 o                         
   7 -17   4         84.16         69.69        21.55 o                         
   8 -17   4         74.99         12.01        17.86 o                         
  -5 -16   4       1023.04       1098.93        46.50 o                         
  -4 -16   4          4.36         15.82        16.46 o                         
  -3 -16   4        133.66        157.23        15.62 o                         
  -2 -16   4        164.07        155.76        15.13 o                         
  -1 -16   4       1135.98       1086.26        37.49 o                         
   0 -16   4       1402.18       1350.50        45.69 o                         
   1 -16   4       1450.45       1315.80        45.01 o                         
   2 -16   4         22.58        -13.71        14.40 o                         
   3 -16   4       1479.80       1462.69        40.84 o                         
   4 -16   4       1536.31       1411.52        36.92 o                         
   5 -16   4       3856.68       3926.88        62.45 o                         
   6 -16   4       3943.84       4083.63        72.05 o                         
   7 -16   4       1833.34       1777.49        52.63 o                         
   8 -16   4        282.18        216.36        21.90 o                         
   9 -16   4         12.26        -13.51        17.63 o                         
  -7 -15   4         35.34         21.26        16.76 o                         
  -6 -15   4        155.80        121.43        18.55 o                         
  -5 -15   4       1127.61       1243.30        44.98 o                         
  -4 -15   4        928.72        908.70        29.19 o                         
  -3 -15   4          3.04         -0.13        10.37 o                         
  -2 -15   4         31.91         39.23         9.63 o                         
  -1 -15   4        199.19        195.21        13.39 o                         
   0 -15   4       3058.08       3163.45        50.01 o                         
   1 -15   4        595.07        668.45        22.19 o                         
   2 -15   4         60.70         65.48        10.16 o                         
   3 -15   4          4.96         -5.56         9.03 o                         
   4 -15   4        309.99        249.54        14.28 o                         
   5 -15   4       2376.48       2323.89        46.29 o                         
   6 -15   4       3244.67       3238.40        62.73 o                         
   7 -15   4       1341.34       1306.55        44.30 o                         
   8 -15   4        422.77        414.98        27.92 o                         
   9 -15   4        116.93        139.29        19.81 o                         
  10 -15   4         83.64         51.79        17.68 o                         
  -8 -14   4        174.97        224.18        22.34 o                         
  -7 -14   4        494.61        518.29        31.21 o                         
  -6 -14   4         27.08         38.14        13.51 o                         
  -5 -14   4          2.82         -4.41        12.79 o                         
  -4 -14   4         30.39         36.62        10.11 o                         
  -3 -14   4        236.86        210.58        12.14 o                         
  -2 -14   4         39.75         36.76         7.93 o                         
  -1 -14   4         57.89         98.73         9.28 o                         
   0 -14   4         78.78         82.16         8.96 o                         
   1 -14   4       1074.89       1019.55        24.23 o                         
   2 -14   4        225.72        215.11        11.40 o                         
   3 -14   4          6.67         -1.07         7.69 o                         
   4 -14   4        660.92        675.21        20.06 o                         
   5 -14   4        567.59        634.49        20.45 o                         
   6 -14   4        463.58        542.22        19.37 o                         
   7 -14   4        393.21        339.27        17.80 o                         
   8 -14   4          2.05         25.91        14.50 o                         
   9 -14   4         13.20          7.91        14.65 o                         
  10 -14   4        291.06        285.04        24.45 o                         
  11 -14   4         76.40         76.80        18.35 o                         
  -9 -13   4        597.45        603.89        30.13 o                         
  -8 -13   4       1434.96       1328.06        37.34 o                         
  -7 -13   4        965.24       1039.54        34.17 o                         
  -6 -13   4       4736.70       5122.97        75.47 o                         
  -5 -13   4        983.87        938.31        31.74 o                         
  -4 -13   4          0.20         -3.19         4.13 o                         
  -3 -13   4         53.32         42.21        10.34 o                         
  -2 -13   4        566.84        520.72        15.12 o                         
  -1 -13   4       1596.25       1679.61        25.65 o                         
   0 -13   4       5357.31       5575.04        49.34 o                         
   1 -13   4       2045.57       2047.95        28.34 o                         
   2 -13   4        117.26        129.79         8.13 o                         
   3 -13   4        740.93        695.88        16.78 o                         
   4 -13   4       2065.17       2041.22        29.69 o                         
   5 -13   4       2688.15       2736.04        38.34 o                         
   6 -13   4        240.87        241.49        12.48 o                         
   7 -13   4         95.03         96.32        10.74 o                         
   8 -13   4        132.04        105.54        13.27 o                         
   9 -13   4          3.89          3.84        13.25 o                         
  10 -13   4        204.48        229.86        21.94 o                         
  11 -13   4        452.42        444.14        26.94 o                         
  12 -13   4         24.94         43.64        17.60 o                         
 -10 -12   4        112.19         57.86        24.17 o                         
  -9 -12   4        248.07        315.37        20.30 o                         
  -8 -12   4        424.01        399.49        21.66 o                         
  -7 -12   4       4774.26       4645.65        67.73 o                         
  -6 -12   4       5134.48       5419.62        72.63 o                         
  -5 -12   4       3795.16       4012.55        49.17 o                         
  -4 -12   4          4.60         -0.83         5.79 o                         
  -3 -12   4        228.45        194.40        10.39 o                         
  -2 -12   4          7.12         -7.03         7.03 o                         
  -1 -12   4       6732.29       6949.40        44.69 o                         
   0 -12   4       8610.30       9136.89        52.26 o                         
   1 -12   4        775.59        839.34        13.87 o                         
   2 -12   4         13.83         10.73         5.19 o                         
   3 -12   4          5.34         -5.00         5.34 o                         
   4 -12   4        142.06        132.93         7.22 o                         
   5 -12   4       2835.90       2742.27        28.03 o                         
   6 -12   4       1539.13       1494.13        26.70 o                         
   7 -12   4       1786.78       1629.02        48.94 o                         
   8 -12   4        165.23        142.50         9.16 o                         
   9 -12   4        252.24        257.27        12.25 o                         
  10 -12   4         52.72         28.48        14.27 o                         
  11 -12   4        509.59        495.34        26.29 o                         
  12 -12   4        174.26        149.83        21.35 o                         
 -11 -11   4        530.35        564.49        29.63 o                         
 -10 -11   4        102.66         79.11        14.72 o                         
  -9 -11   4        170.51        182.40        16.60 o                         
  -8 -11   4        250.20        211.99        18.12 o                         
  -7 -11   4        440.40        441.19        16.51 o                         
  -6 -11   4       4062.53       4240.77        51.99 o                         
  -5 -11   4       1175.14       1298.74        22.38 o                         
  -4 -11   4        821.02        851.20        16.49 o                         
  -3 -11   4        364.50        314.56         9.51 o                         
  -2 -11   4       1117.49       1148.99        17.08 o                         
  -1 -11   4       1293.92       1279.26        17.74 o                         
   0 -11   4       5978.21       6043.45        37.31 o                         
   1 -11   4       1137.67       1151.53        15.15 o                         
   2 -11   4        474.05        401.44         9.54 o                         
   3 -11   4        163.60        123.56         6.62 o                         
   4 -11   4        221.92        245.38         8.33 o                         
   5 -11   4       6142.61       6072.05        41.35 o                         
   6 -11   4       2021.16       2016.43        22.41 o                         
   7 -11   4          0.47          4.46         5.58 o                         
   8 -11   4       1703.27       1575.60        33.71 o                         
   9 -11   4        117.90        101.32         8.31 o                         
  10 -11   4         25.73         12.65        10.09 o                         
  11 -11   4        317.97        330.13        23.20 o                         
  12 -11   4          1.13         21.15        14.68 o                         
  13 -11   4         98.97        135.96        21.68 o                         
 -12 -10   4         51.54         52.40        17.51 o                         
 -11 -10   4         47.98         58.39        15.80 o                         
 -10 -10   4        618.10        666.15        28.12 o                         
  -9 -10   4         28.55         14.62         7.14 o                         
  -8 -10   4        389.86        392.86        15.80 o                         
  -7 -10   4         27.49         38.87         7.77 o                         
  -6 -10   4        829.65        831.22        18.31 o                         
  -5 -10   4        105.54        112.27         8.08 o                         
  -4 -10   4       2289.91       2190.32        24.81 o                         
  -3 -10   4       3672.96       3628.71        31.38 o                         
  -2 -10   4        392.48        359.69         9.63 o                         
  -1 -10   4        963.98       1006.31        14.73 o                         
   0 -10   4       1202.05       1273.62        15.58 o                         
   1 -10   4          7.10         10.96         4.12 o                         
   2 -10   4         49.34         79.95         5.40 o                         
   3 -10   4        594.41        518.03        10.87 o                         
   4 -10   4          3.38          9.60         4.81 o                         
   5 -10   4        238.29        209.08         8.16 o                         
   6 -10   4         93.84         67.13         6.45 o                         
   7 -10   4       1885.78       1966.46        25.00 o                         
   8 -10   4       4441.69       4421.35        54.60 o                         
   9 -10   4       3446.18       3359.18        38.74 o                         
  10 -10   4        317.89        273.39        12.87 o                         
  11 -10   4       1082.52       1074.09        31.80 o                         
  12 -10   4         24.42         20.52        14.39 o                         
  13 -10   4        246.94        276.67        37.75 o                         
 -12  -9   4        588.76        616.27        30.40 o                         
 -11  -9   4         14.24         21.13        14.89 o                         
 -10  -9   4         81.31         93.91        11.38 o                         
  -9  -9   4        334.77        300.41        13.34 o                         
  -8  -9   4         28.00         37.15         6.06 o                         
  -7  -9   4        722.28        629.88        17.41 o                         
  -6  -9   4        763.73        789.70        16.84 o                         
  -5  -9   4        145.26        152.55         7.80 o                         
  -4  -9   4       1133.04       1163.70        17.30 o                         
  -3  -9   4       7548.21       7556.42        46.07 o                         
  -2  -9   4       2913.86       2852.42        25.74 o                         
  -1  -9   4        333.88        269.21         8.17 o                         
   0  -9   4       1450.92       1477.08        16.87 o                         
   1  -9   4        147.32        140.10         5.93 o                         
   2  -9   4       7551.84       7404.36        44.28 o                         
   3  -9   4       4893.36       4700.48        34.40 o                         
   4  -9   4        924.76        892.58        14.27 o                         
   5  -9   4         43.02         37.20         5.10 o                         
   6  -9   4        571.48        560.60        14.08 o                         
   7  -9   4       2295.16       2386.18        28.62 o                         
   8  -9   4       6554.56       6724.96        63.08 o                         
   9  -9   4       3526.28       3581.62        42.06 o                         
  10  -9   4        430.62        411.69        15.97 o                         
  11  -9   4        623.22        527.81        18.71 o                         
  12  -9   4        157.51        218.23        19.15 o                         
  13  -9   4        453.35        582.20        34.01 o                         
 -13  -8   4        385.62        274.05        26.99 o                         
 -12  -8   4        236.63        252.12        26.05 o                         
 -11  -8   4         13.65         15.87        17.03 o                         
 -10  -8   4          2.14         -4.86        11.73 o                         
  -9  -8   4        301.10        286.21        14.10 o                         
  -8  -8   4       1280.92       1206.78        21.67 o                         
  -7  -8   4        526.76        551.89        16.02 o                         
  -6  -8   4       1630.13       1599.17        22.91 o                         
  -5  -8   4         18.52          5.66         5.07 o                         
  -4  -8   4        786.49        845.44        15.00 o                         
  -3  -8   4        660.79        570.84        12.20 o                         
  -2  -8   4        453.94        415.06         9.45 o                         
  -1  -8   4         35.66         67.74         4.48 o                         
   0  -8   4        316.78        269.85         6.89 o                         
   1  -8   4       3807.88       3639.98        26.06 o                         
   2  -8   4       2870.74       3035.48        25.78 o                         
   3  -8   4       2807.46       2407.68        23.58 o                         
   4  -8   4        998.35       1031.25        16.03 o                         
   5  -8   4       1418.48       1644.15        20.46 o                         
   6  -8   4       3551.27       3589.13        38.73 o                         
   7  -8   4        114.18         93.32         7.11 o                         
   8  -8   4       2079.91       2092.83        27.83 o                         
   9  -8   4       6822.50       6827.75        65.09 o                         
  10  -8   4       1292.25       1257.42        26.95 o                         
  11  -8   4        394.26        357.03        14.79 o                         
  12  -8   4         89.65         71.30        11.56 o                         
  13  -8   4        116.13        181.05        21.98 o                         
  14  -8   4        448.75        576.83        40.16 o                         
 -14  -7   4        601.88        618.35        69.17 o                         
 -13  -7   4         19.47         13.53        17.43 o                         
 -12  -7   4          8.19          7.49        11.73 o                         
 -11  -7   4       1052.85        943.20        28.45 o                         
 -10  -7   4        621.11        681.26        23.39 o                         
  -9  -7   4       1205.29       1220.55        23.34 o                         
  -8  -7   4        824.29        770.50        16.00 o                         
  -7  -7   4         67.44         74.42         6.40 o                         
  -6  -7   4        142.55        107.61         6.22 o                         
  -5  -7   4       1876.20       1855.59        25.13 o                         
  -4  -7   4      11911.64      11201.05        64.69 o                         
  -3  -7   4       1697.79       2083.11        22.94 o                         
  -2  -7   4       4182.96       4003.58        31.01 o                         
  -1  -7   4         10.28         16.86         3.14 o                         
   0  -7   4       2293.72       2532.13        20.19 o                         
   1  -7   4       9949.45      10181.01        51.29 o                         
   2  -7   4       6947.21       6930.08        40.54 o                         
   3  -7   4       1019.64       1407.64        18.82 o                         
   4  -7   4          1.37          7.56         4.04 o                         
   5  -7   4        981.24       1222.41        19.60 o                         
   6  -7   4        363.33        386.12        11.31 o                         
   7  -7   4       6164.64       5966.16        59.82 o                         
   8  -7   4        889.98        864.79        17.54 o                         
   9  -7   4       1064.16        984.90        25.76 o                         
  10  -7   4        112.81         97.98         9.08 o                         
  11  -7   4         47.56         22.01         8.09 o                         
  12  -7   4       1319.83       1463.12        32.25 o                         
  13  -7   4         95.35         87.37        18.05 o                         
  14  -7   4         72.33        165.00        24.80 o                         
 -14  -6   4        590.37        592.70        41.91 o                         
 -13  -6   4         44.13          0.42        13.34 o                         
 -12  -6   4        139.51        138.62        13.96 o                         
 -11  -6   4          0.68         21.15        10.48 o                         
 -10  -6   4        612.57        589.58        22.08 o                         
  -9  -6   4       5901.77       6177.74        62.17 o                         
  -8  -6   4       1133.28       1077.62        18.73 o                         
  -7  -6   4          2.35          2.41         4.84 o                         
  -6  -6   4        191.07        219.71         8.80 o                         
  -5  -6   4       6482.69       6785.77        47.80 o                         
  -4  -6   4      15250.84      14292.41        75.28 o                         
  -3  -6   4      34056.77      33291.34       161.18 o                         
  -2  -6   4       1429.56       1559.47        17.94 o                         
  -1  -6   4       4561.20       4567.35        29.51 o                         
   0  -6   4         29.92        114.76         4.57 o                         
   1  -6   4      15793.24      16166.74        74.60 o                         
   2  -6   4      29876.36      29208.37       132.32 o                         
   3  -6   4        453.48        552.49        10.75 o                         
   4  -6   4         62.96         49.49         5.04 o                         
   5  -6   4         15.90         38.38         5.47 o                         
   6  -6   4       3483.13       3722.22        49.87 o                         
   7  -6   4      17674.55      18353.49       177.23 o                         
   8  -6   4       3789.45       3681.46        52.60 o                         
   9  -6   4        333.57        329.07        12.66 o                         
  10  -6   4       1672.43       1613.50        29.54 o                         
  11  -6   4       1378.46       1357.32        30.04 o                         
  12  -6   4         85.49        114.10        13.14 o                         
  13  -6   4       1195.24       1291.19        41.59 o                         
  14  -6   4         70.75         25.90        20.83 o                         
 -14  -5   4       2736.20       3116.15        82.68 o                         
 -13  -5   4        488.62        447.34        26.12 o                         
 -12  -5   4         18.90          0.98        10.98 o                         
 -11  -5   4         44.02         43.28        11.78 o                         
 -10  -5   4       2197.90       2270.47        40.59 o                         
  -9  -5   4      10251.80      10221.07        83.40 o                         
  -8  -5   4       1086.96        999.62        17.96 o                         
  -7  -5   4         96.50         66.20         6.29 o                         
  -6  -5   4        305.44        296.45        10.43 o                         
  -5  -5   4       4732.18       5073.20        40.42 o                         
  -4  -5   4      13318.85      12312.44        73.36 o                         
  -3  -5   4      18800.62      17919.09        89.04 o                         
  -2  -5   4      27542.19      29632.96       124.25 o                         
  -1  -5   4       8472.43       9573.26        59.12 o                         
   0  -5   4        101.71        290.13         6.89 o                         
   1  -5   4        200.47        332.97         8.25 o                         
   2  -5   4      25467.65      24680.34       103.36 o                         
   3  -5   4      21784.73      22531.17       132.90 o                         
   4  -5   4       4376.20       5452.77        42.03 o                         
   5  -5   4       6615.14       6910.22        57.35 o                         
   6  -5   4       3374.92       4056.08        41.03 o                         
   7  -5   4       8300.22       8347.42        81.59 o                         
   8  -5   4      11130.28      11349.40       167.27 o                         
   9  -5   4       2488.00       2427.45        38.89 o                         
  10  -5   4        589.61        519.49        19.32 o                         
  11  -5   4         76.22         76.42         9.93 o                         
  12  -5   4         78.30         84.88        12.93 o                         
  13  -5   4        653.00        649.02        44.44 o                         
  14  -5   4        418.68        438.52        38.71 o                         
 -15  -4   4         46.66         86.20        25.60 o                         
 -14  -4   4        793.84        684.72        53.72 o                         
 -13  -4   4          0.65          3.95        14.71 o                         
 -12  -4   4        687.88        673.80        28.85 o                         
 -11  -4   4        955.35        825.99        25.25 o                         
 -10  -4   4        505.21        409.56        13.89 o                         
  -9  -4   4       2520.04       2456.00        26.72 o                         
  -8  -4   4      11300.52      10889.38        94.80 o                         
  -7  -4   4       5542.30       5957.40        47.17 o                         
  -6  -4   4       1623.49       1911.30        23.81 o                         
  -5  -4   4       6664.43       6114.99        61.21 o                         
  -4  -4   4        584.07        703.66        14.12 o                         
  -3  -4   4      56130.75      54500.02       226.60 o                         
  -2  -4   4      10031.54       9951.33        54.83 o                         
  -1  -4   4       2059.35       1536.27        20.68 o                         
   0  -4   4       1395.66       1513.84        16.63 o                         
   1  -4   4      16029.67      17396.04       120.47 o                         
   2  -4   4       8050.21       8202.22        47.48 o                         
   3  -4   4      12724.06      12463.23        74.29 o                         
   4  -4   4          0.75         12.90         4.22 o                         
   5  -4   4       1133.82       1333.81        22.55 o                         
   6  -4   4       1231.82       1088.64        19.72 o                         
   7  -4   4       2591.33       2804.75        37.21 o                         
   8  -4   4       3816.41       3655.49        54.25 o                         
   9  -4   4       2611.82       2530.95        68.37 o                         
  10  -4   4        374.18        382.67        15.81 o                         
  11  -4   4        119.05        107.66        11.40 o                         
  12  -4   4          0.55         -1.19        15.09 o                         
  13  -4   4        692.94        839.22        50.40 o                         
  14  -4   4        768.18        804.72        52.03 o                         
 -15  -3   4        940.85       1013.34        53.81 o                         
 -14  -3   4         26.52          9.45        13.53 o                         
 -13  -3   4        105.83        127.02        15.64 o                         
 -12  -3   4        534.09        504.60        22.72 o                         
 -11  -3   4          7.77         16.49         8.22 o                         
 -10  -3   4       1827.50       1802.34        27.65 o                         
  -9  -3   4        280.00        231.50         8.14 o                         
  -8  -3   4        558.87        506.00        11.76 o                         
  -7  -3   4        472.07        443.80        12.41 o                         
  -6  -3   4         80.25        148.00         7.62 o                         
  -5  -3   4       4045.16       3524.73        30.99 o                         
  -4  -3   4        448.39        153.20         5.61 o                         
  -3  -3   4       1635.88       1776.27        17.81 o                         
  -2  -3   4        333.98        176.68         5.14 o                         
  -1  -3   4       4828.96       4908.79        31.60 o                         
   0  -3   4       2601.72       3139.28        30.67 o                         
   1  -3   4       1090.11        954.25        14.12 o                         
   2  -3   4        116.47         58.09         6.44 o                         
   3  -3   4        756.10        656.06        14.27 o                         
   4  -3   4        171.06        159.32         9.07 o                         
   5  -3   4       1488.19       1184.41        35.88 o                         
   6  -3   4        673.23        644.09        26.49 o                         
   7  -3   4       1052.27        928.53        26.91 o                         
   8  -3   4        888.41        779.50        25.28 o                         
   9  -3   4         13.96          5.71         9.65 o                         
  10  -3   4        807.62        764.13        23.92 o                         
  11  -3   4       1102.55       1036.30        43.37 o                         
  12  -3   4         19.04         34.51        16.44 o                         
  13  -3   4       1298.16       1263.88        89.75 o                         
  14  -3   4        752.92        715.59        49.15 o                         
 -15  -2   4       3396.88       3641.06        98.27 o                         
 -14  -2   4       1130.77       1213.66        50.17 o                         
 -13  -2   4        110.25         88.09        14.35 o                         
 -12  -2   4          7.19          5.25         8.70 o                         
 -11  -2   4        884.88        939.52        22.43 o                         
 -10  -2   4       8775.76       8697.75       108.00 o                         
  -9  -2   4       2072.77       1932.66        28.91 o                         
  -8  -2   4        417.71        282.70        14.21 o                         
  -7  -2   4        305.50        214.57         9.07 o                         
  -6  -2   4        239.53        199.12         7.12 o                         
  -5  -2   4       5559.08       5428.34        37.96 o                         
  -4  -2   4       5540.66       4636.48        69.38 o                         
  -3  -2   4      12330.22      12421.09       160.41 o                         
  -2  -2   4      36286.39      36891.36       714.52 o                         
  -1  -2   4       3951.69       4353.05        37.12 o                         
   0  -2   4       2169.76       2052.00        20.81 o                         
   1  -2   4       7494.29       8952.88        61.71 o                         
   2  -2   4       1274.20       1369.53        20.83 o                         
   3  -2   4        162.54        406.45        11.35 o                         
   4  -2   4        100.76        135.83         8.48 o                         
   5  -2   4        586.67        875.19        20.81 o                         
   6  -2   4       1092.61        945.17        25.39 o                         
   7  -2   4        777.08        661.78        21.55 o                         
   8  -2   4       1375.15       1198.70        28.15 o                         
   9  -2   4          0.79          0.64         9.49 o                         
  10  -2   4       2996.34       2909.12        57.89 o                         
  11  -2   4       3207.73       3145.31        82.77 o                         
  12  -2   4       1404.85       1559.59        65.14 o                         
  13  -2   4        227.84        178.84        24.61 o                         
  14  -2   4         97.40         -3.74        58.14 o                         
 -16  -1   4        602.41        591.91        43.76 o                         
 -15  -1   4       3568.67       3573.14        96.95 o                         
 -14  -1   4       1520.37       1393.96        58.86 o                         
 -13  -1   4        351.58        316.47        17.83 o                         
 -12  -1   4         37.51         28.25         8.58 o                         
 -11  -1   4        121.49        117.60         9.10 o                         
 -10  -1   4       2481.08       2488.24        32.27 o                         
  -9  -1   4       9901.56       9056.21       128.43 o                         
  -8  -1   4         25.95         61.70         5.97 o                         
  -7  -1   4          0.60         29.75         4.35 o                         
  -6  -1   4        883.94       1008.90        19.99 o                         
  -5  -1   4         53.38         59.37         5.76 o                         
  -4  -1   4      64663.32      63375.23       480.46 o                         
  -3  -1   4       5133.88       5340.35        62.22 o                         
  -2  -1   4      22147.37      22191.52       201.57 o                         
  -1  -1   4       6735.82       7016.73       107.22 o                         
   0  -1   4       2358.95       2807.72        29.15 o                         
   1  -1   4       7051.79       7327.62        58.56 o                         
   2  -1   4       3592.77       4827.81        59.03 o                         
   3  -1   4         23.23        191.05         7.35 o                         
   4  -1   4       2969.12       3101.78        35.69 o                         
   5  -1   4       2267.95       2082.54        45.02 o                         
   6  -1   4        988.56        946.85        25.53 o                         
   7  -1   4       1626.68       1393.77        30.74 o                         
   8  -1   4        430.83        457.68        18.23 o                         
   9  -1   4         30.39         17.77         9.92 o                         
  10  -1   4        997.07       1046.92        35.13 o                         
  11  -1   4        801.29        866.07        37.53 o                         
  12  -1   4         59.52         70.37        18.01 o                         
  13  -1   4         27.25         35.02        18.59 o                         
 -16   0   4         64.15          6.88        21.71 o                         
 -15   0   4       1170.03       1295.52        58.69 o                         
 -14   0   4        598.37        610.84        34.89 o                         
 -13   0   4       1480.84       1452.27        39.63 o                         
 -12   0   4        498.32        461.79        17.51 o                         
 -11   0   4        715.97        693.88        17.89 o                         
 -10   0   4       1114.56       1098.21        23.22 o                         
  -9   0   4       6412.69       6427.48        74.39 o                         
  -8   0   4       2195.23       2170.85        33.71 o                         
  -7   0   4        138.45        111.82         7.76 o                         
  -6   0   4          0.76          3.52         4.49 o                         
  -5   0   4        388.15        330.99        10.39 o                         
  -4   0   4        467.73        390.79         9.35 o                         
  -3   0   4       4039.69       3414.19        57.07 o                         
  -2   0   4      42870.65      42609.14       385.92 o                         
  -1   0   4      22699.24      23858.60       234.13 o                         
   0   0   4      13398.38      16050.29        90.51 o                         
   1   0   4      19563.83      19800.63       104.03 o                         
   2   0   4      25400.13      24519.86       186.78 o                         
   3   0   4      10820.29      11202.43        73.70 o                         
   4   0   4       5332.47       5195.40        44.89 o                         
   5   0   4        891.68       1029.37        19.62 o                         
   6   0   4        116.08        170.46        10.38 o                         
   7   0   4        433.17        397.44        17.66 o                         
   8   0   4         19.60         29.71         7.41 o                         
   9   0   4        560.93        533.36        22.94 o                         
  10   0   4       1353.59       1399.63        44.27 o                         
  11   0   4         36.70         37.68        14.38 o                         
  12   0   4         45.26         40.63        17.38 o                         
  13   0   4        523.12        540.08        44.47 o                         
 -16   1   4        204.61        252.43        32.77 o                         
 -15   1   4        273.83        361.84        38.74 o                         
 -14   1   4        220.87        197.14        21.51 o                         
 -13   1   4        679.39        589.92        27.51 o                         
 -12   1   4       1359.57       1338.46        32.79 o                         
 -11   1   4        886.78       1019.83        26.77 o                         
 -10   1   4        204.99        175.36        11.26 o                         
  -9   1   4       1366.97       1140.31        20.64 o                         
  -8   1   4         62.67         41.50         5.93 o                         
  -7   1   4      16381.27      15233.00        99.81 o                         
  -6   1   4       6291.00       6287.56        44.45 o                         
  -5   1   4       5645.99       6490.93        48.29 o                         
  -4   1   4         45.63         38.48         3.26 o                         
  -3   1   4        481.75        710.34         9.92 o                         
  -2   1   4      25627.82      25295.96       132.05 o                         
  -1   1   4      45814.91      46730.32       268.67 o                         
   0   1   4      28479.99      31876.69       140.28 o                         
   1   1   4       3980.72       5206.83        42.11 o                         
   2   1   4       7368.20       7203.45        57.31 o                         
   3   1   4         99.39         64.05         5.34 o                         
   4   1   4      19898.84      20023.63       115.03 o                         
   5   1   4       7588.60       8061.12        61.68 o                         
   6   1   4      11835.45      12853.45        93.71 o                         
   7   1   4       3110.80       3098.74        42.18 o                         
   8   1   4       3252.83       3054.37        47.05 o                         
   9   1   4       1444.37       1327.27        33.52 o                         
  10   1   4       4110.27       4359.11        66.00 o                         
  11   1   4        959.34        943.12        38.57 o                         
  12   1   4       1345.52       1352.44        64.38 o                         
  13   1   4        707.05        678.54        46.48 o                         
 -16   2   4        128.36        157.23        24.24 o                         
 -15   2   4        266.07        312.66        29.10 o                         
 -14   2   4        110.24          1.32         8.70 o                         
 -13   2   4        118.85        117.84        16.12 o                         
 -12   2   4       2860.63       2808.55        54.62 o                         
 -11   2   4        232.45        232.75        11.02 o                         
 -10   2   4        134.85         98.14         6.20 o                         
  -9   2   4        396.07        346.91        10.78 o                         
  -8   2   4       1461.40       1172.96        34.48 o                         
  -7   2   4      13016.12      12655.20       107.11 o                         
  -6   2   4      21145.79      21098.09       112.43 o                         
  -5   2   4       2999.11       3634.09        26.82 o                         
  -4   2   4       6230.96       6365.42        37.92 o                         
  -3   2   4       5227.94       4078.81        37.75 o                         
  -2   2   4       5314.68       5610.30        38.49 o                         
  -1   2   4      72203.07      71862.63       271.66 o                         
   0   2   4      25040.04      25609.50       142.20 o                         
   1   2   4      55478.12      61114.03       265.72 o                         
   2   2   4       6564.71       7105.71        51.59 o                         
   3   2   4          1.62          9.56         3.67 o                         
   4   2   4       8645.67       8785.36        75.40 o                         
   5   2   4      13991.84      14072.58        83.94 o                         
   6   2   4        800.76        797.95        18.95 o                         
   7   2   4       2168.58       2262.04        31.88 o                         
   8   2   4       3259.96       3404.32        43.06 o                         
   9   2   4          6.91         24.39        11.01 o                         
  10   2   4       3382.95       3394.89        84.68 o                         
  11   2   4       1549.70       1438.99        53.80 o                         
  12   2   4        884.70        797.85        52.36 o                         
 -16   3   4        228.11        168.24        24.52 o                         
 -15   3   4         14.47         13.88        17.06 o                         
 -14   3   4       1136.87       1130.85        37.23 o                         
 -13   3   4        344.53        303.55        24.17 o                         
 -12   3   4        930.92        812.13        32.90 o                         
 -11   3   4       1936.32       1880.93        34.28 o                         
 -10   3   4        844.11        906.74        18.13 o                         
  -9   3   4       1361.35       1346.18        24.64 o                         
  -8   3   4       3185.42       2766.62        28.83 o                         
  -7   3   4        723.01        883.45        13.37 o                         
  -6   3   4       4178.57       3746.78        29.32 o                         
  -5   3   4         52.79         48.17         3.79 o                         
  -4   3   4         44.65        165.44         5.44 o                         
  -3   3   4        497.23        670.48        13.46 o                         
  -2   3   4        341.05        126.92         6.33 o                         
  -1   3   4      18139.70      18917.18        84.44 o                         
   0   3   4      26087.14      28290.85       136.07 o                         
   1   3   4        957.57       1053.32        14.09 o                         
   2   3   4       3796.43       3262.36        30.52 o                         
   3   3   4      11583.16      10989.26       132.04 o                         
   4   3   4       1269.38       1168.68        17.32 o                         
   5   3   4       4892.17       4896.41        40.52 o                         
   6   3   4       1319.47       1412.13        20.40 o                         
   7   3   4       1158.17       1188.45        19.95 o                         
   8   3   4       1486.66       1453.28        26.84 o                         
   9   3   4        108.67         96.90         9.59 o                         
  10   3   4        788.81        756.03        22.50 o                         
  11   3   4       1656.32       1713.37        49.42 o                         
  12   3   4          0.26          0.06        23.46 o                         
 -16   4   4          4.64         28.71        21.03 o                         
 -15   4   4         75.22        123.46        22.03 o                         
 -14   4   4        731.74        726.73        34.55 o                         
 -13   4   4       2406.83       2402.03        41.21 o                         
 -12   4   4       3455.20       3600.98        67.79 o                         
 -11   4   4        471.93        490.48        13.56 o                         
 -10   4   4        885.16        901.34        16.00 o                         
  -9   4   4        538.47        615.32        13.72 o                         
  -8   4   4       4285.62       3812.75        52.15 o                         
  -7   4   4       3716.38       3434.31        33.29 o                         
  -6   4   4          9.42          8.45         4.17 o                         
  -5   4   4          3.88         26.73         3.52 o                         
  -4   4   4         43.67         45.35         4.23 o                         
  -3   4   4      10540.51      10540.04        58.18 o                         
  -2   4   4      13850.24      13791.52        72.72 o                         
  -1   4   4       3060.51       3298.39        25.40 o                         
   0   4   4        379.44        409.39         7.66 o                         
   1   4   4       2757.02       2730.77        23.68 o                         
   2   4   4       7072.97       7270.53        52.31 o                         
   3   4   4      10456.75      10645.89        73.55 o                         
   4   4   4          6.01         16.08         3.39 o                         
   5   4   4        331.39        256.89         9.13 o                         
   6   4   4        303.24        297.25        10.40 o                         
   7   4   4        149.80        109.46         8.55 o                         
   8   4   4        835.50        810.85        19.55 o                         
   9   4   4       1069.80       1018.66        25.81 o                         
  10   4   4        129.95        124.89        15.84 o                         
  11   4   4        245.33        254.40        31.61 o                         
  12   4   4         33.91         25.23        23.29 o                         
 -16   5   4         51.35         75.37        22.58 o                         
 -15   5   4          9.71          5.66        18.73 o                         
 -14   5   4       1342.00       1300.76        39.91 o                         
 -13   5   4       5390.68       5018.25       142.01 o                         
 -12   5   4       6845.79       6657.69       123.22 o                         
 -11   5   4       4888.65       4721.29        90.39 o                         
 -10   5   4        132.55        101.32         6.02 o                         
  -9   5   4        949.94        863.33        17.86 o                         
  -8   5   4       3645.59       3567.18        55.67 o                         
  -7   5   4       9511.38       9239.42        60.90 o                         
  -6   5   4       2006.73       2149.12        26.09 o                         
  -5   5   4        161.02        144.12         5.48 o                         
  -4   5   4         48.87        106.00         5.43 o                         
  -3   5   4       4333.86       4602.18        51.64 o                         
  -2   5   4      14146.30      12349.82        65.63 o                         
  -1   5   4      11725.86      11663.56        59.75 o                         
   0   5   4       7163.78       8053.42        51.77 o                         
   1   5   4       6362.68       6631.74        47.38 o                         
   2   5   4        823.03       1045.06        18.31 o                         
   3   5   4          2.50         10.34         5.69 o                         
   4   5   4       2162.36       2006.29        28.62 o                         
   5   5   4        681.91        599.34        16.40 o                         
   6   5   4        165.11        132.63         8.56 o                         
   7   5   4       1232.12       1236.81        24.45 o                         
   8   5   4       1754.02       1613.41        29.55 o                         
   9   5   4        360.53        357.02        16.71 o                         
  10   5   4         69.85         42.93        16.15 o                         
  11   5   4         14.60         19.86        19.48 o                         
 -16   6   4          3.13         14.97        20.75 o                         
 -15   6   4        596.05        699.48        55.57 o                         
 -14   6   4        250.56        150.24        14.65 o                         
 -13   6   4       3134.42       3246.40        49.56 o                         
 -12   6   4       4919.57       5071.27        68.79 o                         
 -11   6   4       1267.70       1338.95        27.12 o                         
 -10   6   4        455.11        430.31        14.27 o                         
  -9   6   4        100.86        100.47         7.84 o                         
  -8   6   4       4940.60       5118.40        43.22 o                         
  -7   6   4      16341.10      15958.32       118.70 o                         
  -6   6   4      12114.85      12239.03        77.54 o                         
  -5   6   4       4766.24       4901.90        61.99 o                         
  -4   6   4      10203.11      10378.23        84.91 o                         
  -3   6   4       3267.45       3245.72        31.36 o                         
  -2   6   4       5184.34       4965.55        44.06 o                         
  -1   6   4      11873.41      11919.88        61.05 o                         
   0   6   4       5332.24       5795.29        48.49 o                         
   1   6   4       1680.42       1602.65        30.74 o                         
   2   6   4       1265.95       1307.26        20.15 o                         
   3   6   4        866.16        868.42        16.67 o                         
   4   6   4       7913.60       7920.00        56.41 o                         
   5   6   4        495.33        485.44        15.37 o                         
   6   6   4         84.99        105.43         8.04 o                         
   7   6   4        158.88        143.86         8.80 o                         
   8   6   4          7.05         18.10         7.30 o                         
   9   6   4        325.17        377.14        24.70 o                         
  10   6   4        171.43        190.96        25.86 o                         
  11   6   4          0.15        -15.80        24.71 o                         
 -16   7   4        222.80        234.86        30.93 o                         
 -15   7   4          1.35        -20.83        20.83 o                         
 -14   7   4        705.19        800.70        46.16 o                         
 -13   7   4        154.31        121.90        12.98 o                         
 -12   7   4       1681.46       1642.36        40.38 o                         
 -11   7   4         52.34         46.54         8.47 o                         
 -10   7   4         11.37          3.40         6.93 o                         
  -9   7   4        570.75        469.23        13.44 o                         
  -8   7   4         30.39         28.27         6.47 o                         
  -7   7   4       8618.46       8283.16        76.66 o                         
  -6   7   4       4923.67       4684.15        46.97 o                         
  -5   7   4         15.23         10.91         3.12 o                         
  -4   7   4        139.51        121.81         5.73 o                         
  -3   7   4         18.61         41.54         4.45 o                         
  -2   7   4       4399.84       4609.78        34.42 o                         
  -1   7   4       5021.41       5025.35        39.52 o                         
   0   7   4        276.72        273.19         9.66 o                         
   1   7   4        130.50        128.46         6.07 o                         
   2   7   4         28.21         43.09         5.54 o                         
   3   7   4          0.35          2.15         5.74 o                         
   4   7   4       4754.89       4992.15        43.98 o                         
   5   7   4         45.21         34.78         8.30 o                         
   6   7   4        331.29        357.19        15.57 o                         
   7   7   4          0.26         -6.81         9.34 o                         
   8   7   4         46.95         59.80        11.07 o                         
   9   7   4       1147.66       1162.30        36.45 o                         
  10   7   4        916.90       1003.44        48.96 o                         
 -16   8   4         50.87         91.96        24.04 o                         
 -15   8   4         90.01        117.74        21.32 o                         
 -14   8   4        252.24        348.89        33.61 o                         
 -13   8   4       1292.40       1622.27        35.02 o                         
 -12   8   4        309.60        290.64        15.79 o                         
 -11   8   4         53.07         33.73         8.11 o                         
 -10   8   4        118.32        111.65        10.69 o                         
  -9   8   4         97.13         53.98         7.64 o                         
  -8   8   4         46.41         45.93         6.87 o                         
  -7   8   4        389.30        420.12        12.19 o                         
  -6   8   4       1038.99        893.92        14.44 o                         
  -5   8   4         70.99         50.57         3.92 o                         
  -4   8   4       2170.82       2037.50        30.34 o                         
  -3   8   4        444.85        570.77        11.32 o                         
  -2   8   4         50.19         60.03         5.31 o                         
  -1   8   4       3527.49       3411.60        26.77 o                         
   0   8   4         69.73         81.83         5.21 o                         
   1   8   4       3812.57       3956.90        35.74 o                         
   2   8   4       8081.31       8071.70        77.32 o                         
   3   8   4       9026.45       9194.20        74.52 o                         
   4   8   4       1478.45       1533.07        26.13 o                         
   5   8   4       1158.06       1171.35        26.55 o                         
   6   8   4         80.31         34.64        10.05 o                         
   7   8   4        285.69        298.99        15.91 o                         
   8   8   4        306.98        244.89        18.09 o                         
   9   8   4        298.25        303.30        27.17 o                         
 -15   9   4         23.59         34.21        19.75 o                         
 -14   9   4        771.48        765.27        41.42 o                         
 -13   9   4       1712.84       1888.61        62.43 o                         
 -12   9   4          6.51         -3.20        10.29 o                         
 -11   9   4        349.81        301.78        15.49 o                         
 -10   9   4       2293.32       2386.38        38.94 o                         
  -9   9   4       5535.74       5762.90        52.65 o                         
  -8   9   4       1584.15       1614.14        25.76 o                         
  -7   9   4        361.11        312.46        10.87 o                         
  -6   9   4       1329.99       1207.89        24.16 o                         
  -5   9   4         59.92         53.39         4.40 o                         
  -4   9   4       7099.85       7158.04        50.80 o                         
  -3   9   4        860.96        862.95        13.72 o                         
  -2   9   4          2.72         14.49         4.66 o                         
  -1   9   4         19.10         26.85         4.74 o                         
   0   9   4         90.30         80.11         5.40 o                         
   1   9   4       4876.31       4940.16        41.58 o                         
   2   9   4        101.75         98.55         7.84 o                         
   3   9   4        484.16        504.27        15.31 o                         
   4   9   4       1487.62       1514.77        27.69 o                         
   5   9   4       2194.76       2452.64        39.98 o                         
   6   9   4         23.66         34.68        12.87 o                         
   7   9   4        110.69         84.48        14.42 o                         
   8   9   4        568.10        421.88        23.26 o                         
 -15  10   4         12.65         26.92        20.90 o                         
 -14  10   4         12.55         22.28        18.00 o                         
 -13  10   4        199.58        342.40        37.47 o                         
 -12  10   4        135.18        192.86        15.65 o                         
 -11  10   4       1431.46       1382.49        31.59 o                         
 -10  10   4         36.23         14.13         8.54 o                         
  -9  10   4          6.70         11.74         7.98 o                         
  -8  10   4       1508.73       1489.45        27.26 o                         
  -7  10   4        433.70        430.96        12.30 o                         
  -6  10   4         17.77         26.58         4.10 o                         
  -5  10   4        217.32        253.08         7.44 o                         
  -4  10   4        951.88        906.06        15.25 o                         
  -3  10   4        257.14        290.39         9.21 o                         
  -2  10   4        360.73        373.54        10.42 o                         
  -1  10   4       2019.65       1945.05        22.50 o                         
   0  10   4       1908.43       1864.68        27.26 o                         
   1  10   4       1511.53       1534.69        26.76 o                         
   2  10   4         27.55         14.96         9.01 o                         
   3  10   4         58.01         56.04         8.47 o                         
   4  10   4          6.33         -7.81        12.26 o                         
   5  10   4        920.57        902.16        31.39 o                         
   6  10   4         62.44         29.78        14.45 o                         
   7  10   4        270.84        303.45        20.01 o                         
   8  10   4         12.82         34.99        25.02 o                         
 -14  11   4         33.36         -5.58        20.10 o                         
 -13  11   4         55.35         78.28        19.95 o                         
 -12  11   4         53.12         67.00        15.15 o                         
 -11  11   4       2042.84       2103.68        44.05 o                         
 -10  11   4       1654.17       1723.58        34.96 o                         
  -9  11   4        941.07        841.68        23.90 o                         
  -8  11   4        436.76        451.16        17.07 o                         
  -7  11   4        247.31        305.75        12.15 o                         
  -6  11   4         97.88         77.81         8.41 o                         
  -5  11   4       3095.33       2880.95        52.07 o                         
  -4  11   4       2998.12       2895.37        33.88 o                         
  -3  11   4        548.89        538.99        14.55 o                         
  -2  11   4        769.17        706.04        17.19 o                         
  -1  11   4        568.34        588.82        16.72 o                         
   0  11   4       1139.38       1100.61        25.68 o                         
   1  11   4       3254.04       3041.56        40.88 o                         
   2  11   4       1513.04       1463.12        31.73 o                         
   3  11   4        368.88        335.12        18.61 o                         
   4  11   4        110.92         92.07        13.23 o                         
   5  11   4        243.93        236.18        19.23 o                         
   6  11   4        540.17        616.29        38.12 o                         
   7  11   4        384.80        302.26        20.34 o                         
 -14  12   4        209.28        179.81        30.86 o                         
 -13  12   4        437.25        545.08        36.07 o                         
 -12  12   4         27.28         28.44        17.33 o                         
 -11  12   4        926.02        936.80        41.50 o                         
 -10  12   4       4711.38       4724.95        74.62 o                         
  -9  12   4       1925.15       2009.15        40.88 o                         
  -8  12   4       1879.65       1682.47        44.67 o                         
  -7  12   4        849.71        772.76        23.39 o                         
  -6  12   4        294.35        262.41        18.21 o                         
  -5  12   4       4678.03       4473.93        50.86 o                         
  -4  12   4       6294.23       6182.45        54.75 o                         
  -3  12   4       1342.24       1311.94        25.23 o                         
  -2  12   4       2498.21       2504.33        34.54 o                         
  -1  12   4       1075.72        914.88        24.55 o                         
   0  12   4        823.30        870.15        29.23 o                         
   1  12   4       2497.72       2576.80        46.96 o                         
   2  12   4       2336.41       2466.62        46.36 o                         
   3  12   4       3667.61       3931.80        94.66 o                         
   4  12   4       1928.29       1945.79        50.63 o                         
   5  12   4        134.21         92.89        21.22 o                         
 -13  13   4         63.92         67.17        21.72 o                         
 -12  13   4          5.84          3.63        19.09 o                         
 -11  13   4        530.67        506.88        33.39 o                         
 -10  13   4       2215.28       2271.94        63.94 o                         
  -9  13   4       2497.49       2574.28        66.34 o                         
  -8  13   4       2207.92       2292.19        55.59 o                         
  -7  13   4       2010.41       1919.59        64.04 o                         
  -6  13   4        416.77        352.17        18.77 o                         
  -5  13   4        294.56        328.89        14.11 o                         
  -4  13   4       2424.96       2384.38        34.35 o                         
  -3  13   4       1424.86       1498.28        28.94 o                         
  -2  13   4       2640.63       2656.16        43.85 o                         
  -1  13   4        290.38        221.05        16.25 o                         
   0  13   4        145.99        169.18        15.68 o                         
   1  13   4       1587.71       1819.43        50.36 o                         
   2  13   4       2291.03       2421.89        59.96 o                         
   3  13   4       1478.51       1541.57        45.72 o                         
   4  13   4        996.77       1058.87        39.88 o                         
 -12  14   4        181.47        194.30        25.64 o                         
 -11  14   4        199.52        240.88        28.21 o                         
 -10  14   4         44.47         92.30        21.54 o                         
  -9  14   4        254.85        262.32        25.23 o                         
  -8  14   4         89.99         55.12        19.35 o                         
  -7  14   4        146.86        117.51        22.56 o                         
  -6  14   4        313.29        411.97        22.72 o                         
  -5  14   4        256.89        195.67        21.79 o                         
  -4  14   4        323.49        299.62        21.17 o                         
  -3  14   4        184.49        167.82        17.23 o                         
  -2  14   4        504.90        547.85        26.78 o                         
  -1  14   4       1020.75       1142.72        42.07 o                         
   0  14   4         72.71         95.12        16.23 o                         
   1  14   4         68.46         88.20        17.73 o                         
   2  14   4        143.11        146.65        24.92 o                         
   3  14   4          3.92        -18.46        26.75 o                         
 -10  15   4        134.51        150.54        24.63 o                         
  -9  15   4        441.67        443.07        46.51 o                         
  -8  15   4        550.08        576.79        35.70 o                         
  -7  15   4         17.53         23.05        17.99 o                         
  -6  15   4        131.15        121.85        21.51 o                         
  -5  15   4         12.82         43.44        23.23 o                         
  -4  15   4         61.95         55.95        19.62 o                         
  -3  15   4        146.31        134.60        21.39 o                         
  -2  15   4        176.89        230.74        27.49 o                         
  -1  15   4         92.89         97.98        20.28 o                         
   0  15   4         81.97        100.23        19.10 o                         
   1  15   4         10.23          9.75        16.37 o                         
  -8  16   4        402.02        406.98        45.29 o                         
  -7  16   4        123.13        111.43        23.94 o                         
  -6  16   4         30.83          1.82        20.38 o                         
  -5  16   4        376.50        336.79        41.36 o                         
  -4  16   4        445.27        322.92        52.33 o                         
  -3  16   4        411.25        320.47        41.53 o                         
  -2  16   4        543.14        496.51        36.70 o                         
  -1 -18   5        226.79        257.01        35.48 o                         
   0 -18   5        171.08        242.13        28.09 o                         
   1 -18   5        121.60         73.66        20.15 o                         
   2 -18   5          1.51        -20.07        20.07 o                         
   3 -18   5         11.12          4.21        17.21 o                         
   4 -18   5        445.04        421.96        35.92 o                         
   5 -18   5        583.51        688.61        35.61 o                         
  -4 -17   5        100.41        122.17        27.28 o                         
  -3 -17   5         22.16         14.59        15.70 o                         
  -2 -17   5         51.41         35.69        18.56 o                         
  -1 -17   5       1259.45       1191.48        48.92 o                         
   0 -17   5       2407.85       2263.91        61.78 o                         
   1 -17   5       2445.39       2410.85        63.62 o                         
   2 -17   5        617.05        655.63        34.24 o                         
   3 -17   5        120.74        156.44        30.93 o                         
   4 -17   5        472.67        362.67        21.25 o                         
   5 -17   5       2564.96       2484.04        65.84 o                         
   6 -17   5       2109.24       2024.46        52.46 o                         
   7 -17   5        303.48        280.56        27.91 o                         
  -5 -16   5       1689.55       1758.23        51.69 o                         
  -4 -16   5        487.31        419.58        22.27 o                         
  -3 -16   5          0.28          0.40        11.29 o                         
  -2 -16   5          6.89        -12.70        12.70 o                         
  -1 -16   5       1940.92       1992.15        51.69 o                         
   0 -16   5       7215.06       7584.72       186.64 o                         
   1 -16   5       1897.66       1886.13        49.95 o                         
   2 -16   5        291.80        256.09        18.75 o                         
   3 -16   5        354.67        309.97        17.99 o                         
   4 -16   5         64.91         34.84        15.74 o                         
   5 -16   5       2137.77       2161.66        44.75 o                         
   6 -16   5       4249.06       4089.91        86.56 o                         
   7 -16   5        938.54        799.18        36.68 o                         
   8 -16   5        204.34        154.45        27.92 o                         
   9 -16   5        782.41        747.55        37.14 o                         
  -7 -15   5         55.60         19.87        19.07 o                         
  -6 -15   5        108.30         90.53        16.05 o                         
  -5 -15   5        415.65        408.53        23.59 o                         
  -4 -15   5       1070.21       1089.58        32.27 o                         
  -3 -15   5        427.62        403.35        17.99 o                         
  -2 -15   5        217.03        184.68        13.10 o                         
  -1 -15   5         25.20         19.38         9.94 o                         
   0 -15   5       1436.90       1499.29        28.61 o                         
   1 -15   5       2297.71       2303.02        43.79 o                         
   2 -15   5       2271.04       2307.52        47.73 o                         
   3 -15   5        714.67        749.13        22.72 o                         
   4 -15   5         67.27         44.24         9.79 o                         
   5 -15   5       1207.32       1272.60        38.40 o                         
   6 -15   5       1038.12       1086.10        33.23 o                         
   7 -15   5         46.89         27.11        15.91 o                         
   8 -15   5         79.10         62.73        17.68 o                         
   9 -15   5         85.73        100.68        18.60 o                         
  10 -15   5         28.03          7.37        17.25 o                         
  -8 -14   5         44.20         52.31        19.60 o                         
  -7 -14   5        256.56        271.23        20.19 o                         
  -6 -14   5        153.88        115.78        21.83 o                         
  -5 -14   5        174.97        181.33        16.40 o                         
  -4 -14   5          4.36          3.55        11.09 o                         
  -3 -14   5         59.54         61.06        10.55 o                         
  -2 -14   5        615.39        649.07        20.68 o                         
  -1 -14   5       1260.39       1372.81        24.06 o                         
   0 -14   5        229.96        212.09        11.09 o                         
   1 -14   5        135.66        121.72         9.59 o                         
   2 -14   5         18.12         36.33         7.73 o                         
   3 -14   5         49.67         56.13         8.09 o                         
   4 -14   5        298.15        325.57        13.87 o                         
   5 -14   5        297.35        289.74        12.90 o                         
   6 -14   5          5.34         18.30         9.22 o                         
   7 -14   5         25.54         23.09         9.61 o                         
   8 -14   5        198.10        227.83        21.55 o                         
   9 -14   5         43.03         40.20        20.68 o                         
  10 -14   5         54.90         69.40        17.55 o                         
  11 -14   5        234.33        355.98        27.63 o                         
  -9 -13   5         50.99         30.65        14.72 o                         
  -8 -13   5         19.96         28.57        13.43 o                         
  -7 -13   5       1296.94       1457.33        40.26 o                         
  -6 -13   5       5286.59       5649.87        68.64 o                         
  -5 -13   5       1311.30       1316.64        30.75 o                         
  -4 -13   5         11.48          1.08         9.53 o                         
  -3 -13   5         20.23         50.09         9.81 o                         
  -2 -13   5        536.44        471.94        15.42 o                         
  -1 -13   5       8026.58       8384.67        63.33 o                         
   0 -13   5       1507.48       1514.05        24.38 o                         
   1 -13   5         75.62         51.31         6.97 o                         
   2 -13   5       1252.57       1339.59        22.21 o                         
   3 -13   5        739.78        764.94        18.06 o                         
   4 -13   5         32.44         48.10         8.04 o                         
   5 -13   5        721.08        691.27        17.87 o                         
   6 -13   5        139.61        155.67         9.79 o                         
   7 -13   5        193.83        166.22         9.71 o                         
   8 -13   5       1930.39       1841.65        36.05 o                         
   9 -13   5        264.90        255.13        21.84 o                         
  10 -13   5         71.32         82.48        18.06 o                         
  11 -13   5          1.92         13.59        21.24 o                         
 -10 -12   5        165.32        109.59        21.63 o                         
  -9 -12   5        178.04        218.10        19.36 o                         
  -8 -12   5         46.53         16.01        12.58 o                         
  -7 -12   5        731.85        769.06        24.10 o                         
  -6 -12   5       1116.92       1288.15        28.60 o                         
  -5 -12   5        958.88        971.05        22.17 o                         
  -4 -12   5         20.97         14.22         7.46 o                         
  -3 -12   5          9.71         -0.21         7.09 o                         
  -2 -12   5        910.70        888.94        17.41 o                         
  -1 -12   5       1251.77       1264.05        18.91 o                         
   0 -12   5       4340.29       4396.86        32.83 o                         
   1 -12   5        923.19       1010.58        15.23 o                         
   2 -12   5        924.72        923.59        15.11 o                         
   3 -12   5       2559.51       2555.19        27.39 o                         
   4 -12   5        149.45        129.26         7.62 o                         
   5 -12   5       1059.48       1084.28        19.30 o                         
   6 -12   5         39.62         42.32         7.02 o                         
   7 -12   5        289.11        277.45        13.12 o                         
   8 -12   5        250.04        261.66        12.88 o                         
   9 -12   5         16.62         10.11         8.04 o                         
  10 -12   5         68.75         30.58        15.11 o                         
  11 -12   5         77.14         45.11        16.92 o                         
  12 -12   5         39.37         28.56        16.77 o                         
 -11 -11   5       1122.20       1237.49        37.74 o                         
 -10 -11   5        231.95        207.87        17.84 o                         
  -9 -11   5         45.09         57.23        12.19 o                         
  -8 -11   5          2.75        -11.09        11.09 o                         
  -7 -11   5        151.17        106.80        10.11 o                         
  -6 -11   5        929.21        961.92        22.30 o                         
  -5 -11   5        189.65        177.60        10.10 o                         
  -4 -11   5       1483.23       1406.83        21.17 o                         
  -3 -11   5        689.95        756.62        15.54 o                         
  -2 -11   5        222.93        221.72         8.17 o                         
  -1 -11   5        120.28         89.08         6.09 o                         
   0 -11   5       2869.61       3032.46        26.18 o                         
   1 -11   5       1371.33       1499.23        17.06 o                         
   2 -11   5        860.12        761.06        13.71 o                         
   3 -11   5         80.59         99.15         6.48 o                         
   4 -11   5       2187.88       2354.99        26.08 o                         
   5 -11   5       2409.35       2363.16        26.71 o                         
   6 -11   5         57.52         61.19         6.80 o                         
   7 -11   5        400.03        437.06        13.84 o                         
   8 -11   5        243.21        282.80        12.32 o                         
   9 -11   5        316.64        311.83        15.06 o                         
  10 -11   5       1514.11       1554.85        40.93 o                         
  11 -11   5        340.46        377.38        28.09 o                         
  12 -11   5        493.82        517.67        33.04 o                         
 -12 -10   5         86.93         89.02        16.44 o                         
 -11 -10   5         30.55         68.47        15.92 o                         
 -10 -10   5         51.87         48.54        14.91 o                         
  -9 -10   5       1662.34       1694.33        43.76 o                         
  -8 -10   5        819.26        791.50        20.11 o                         
  -7 -10   5         53.53         37.05         8.31 o                         
  -6 -10   5        252.37        284.53        11.50 o                         
  -5 -10   5       1798.74       1806.06        24.60 o                         
  -4 -10   5       2085.10       2198.69        26.05 o                         
  -3 -10   5       4673.06       4908.70        38.93 o                         
  -2 -10   5         13.06         11.34         4.43 o                         
  -1 -10   5       1191.39       1113.91        14.97 o                         
   0 -10   5       2210.56       2139.71        20.26 o                         
   1 -10   5        606.43        552.34        10.68 o                         
   2 -10   5      13580.38      13529.51        64.75 o                         
   3 -10   5       7506.81       7700.00        45.53 o                         
   4 -10   5       3342.90       3436.79        30.35 o                         
   5 -10   5       5455.07       5578.21        40.82 o                         
   6 -10   5        964.09        881.05        17.04 o                         
   7 -10   5       1066.23       1151.01        20.65 o                         
   8 -10   5       2537.38       2660.89        36.94 o                         
   9 -10   5        363.09        344.04        14.81 o                         
  10 -10   5       1565.50       1385.26        29.61 o                         
  11 -10   5        602.47        599.77        25.66 o                         
  12 -10   5         19.41         34.20        15.96 o                         
  13 -10   5        779.80        855.87        41.25 o                         
 -13  -9   5         95.26         84.77        21.53 o                         
 -12  -9   5         59.44         75.57        15.93 o                         
 -11  -9   5         16.70          4.51        14.06 o                         
 -10  -9   5        301.59        250.89        16.05 o                         
  -9  -9   5       1221.85       1261.85        27.17 o                         
  -8  -9   5       1933.46       1927.38        31.86 o                         
  -7  -9   5        252.04        225.64        11.24 o                         
  -6  -9   5         24.97         25.89         6.26 o                         
  -5  -9   5          6.10          4.97         6.08 o                         
  -4  -9   5       2052.88       2167.19        24.65 o                         
  -3  -9   5       5059.13       4935.09        38.56 o                         
  -2  -9   5       2629.49       2796.06        27.76 o                         
  -1  -9   5        231.05        287.77         7.92 o                         
   0  -9   5       4402.89       4384.04        30.35 o                         
   1  -9   5       1916.14       2092.58        21.34 o                         
   2  -9   5       3052.33       2796.25        25.03 o                         
   3  -9   5      15012.65      15770.96        71.21 o                         
   4  -9   5       3611.04       3845.65        31.68 o                         
   5  -9   5       4608.33       4472.48        35.78 o                         
   6  -9   5       5517.28       5419.06        43.40 o                         
   7  -9   5       3434.47       3558.72        36.88 o                         
   8  -9   5        782.49        848.09        20.27 o                         
   9  -9   5        749.60        822.24        21.60 o                         
  10  -9   5       1249.57       1209.22        25.96 o                         
  11  -9   5       1827.40       1778.70        33.60 o                         
  12  -9   5          7.88         44.97        16.24 o                         
  13  -9   5        721.57        831.71        39.70 o                         
 -13  -8   5         36.29          4.66        16.25 o                         
 -12  -8   5        320.15        403.23        26.27 o                         
 -11  -8   5          6.64          5.26        11.51 o                         
 -10  -8   5        673.39        640.51        23.48 o                         
  -9  -8   5         28.06         13.93         7.26 o                         
  -8  -8   5         63.66         48.79         6.05 o                         
  -7  -8   5         46.78         45.99         6.98 o                         
  -6  -8   5        384.66        319.94        10.98 o                         
  -5  -8   5       2259.82       2091.37        24.93 o                         
  -4  -8   5        209.33        215.90         8.61 o                         
  -3  -8   5       2608.50       2308.73        26.21 o                         
  -2  -8   5        455.55        435.98        12.16 o                         
  -1  -8   5       1551.74       1688.40        18.72 o                         
   0  -8   5        153.17        130.28         5.60 o                         
   1  -8   5       2863.28       2930.75        26.30 o                         
   2  -8   5        175.87         98.49         6.19 o                         
   3  -8   5       2285.29       2137.75        26.76 o                         
   4  -8   5       4894.02       5463.32        39.44 o                         
   5  -8   5        752.48        800.41        17.38 o                         
   6  -8   5       6402.33       6002.61        59.45 o                         
   7  -8   5       1078.74       1057.83        20.98 o                         
   8  -8   5         41.65         30.24         7.62 o                         
   9  -8   5        263.71        290.55        12.81 o                         
  10  -8   5          1.38         11.43         7.52 o                         
  11  -8   5       1391.15       1473.09        28.80 o                         
  12  -8   5        779.83        708.57        31.08 o                         
  13  -8   5        485.55        616.50        34.37 o                         
 -14  -7   5          5.54          3.47        26.19 o                         
 -13  -7   5         76.36         73.91        17.28 o                         
 -12  -7   5        686.00        688.84        25.59 o                         
 -11  -7   5          0.05          2.14         9.65 o                         
 -10  -7   5       1564.99       1559.30        29.00 o                         
  -9  -7   5        939.46        903.83        20.68 o                         
  -8  -7   5       2078.30       2059.59        29.72 o                         
  -7  -7   5         11.90          5.33         5.83 o                         
  -6  -7   5       1147.58       1174.92        20.05 o                         
  -5  -7   5       4656.12       4593.24        37.72 o                         
  -4  -7   5      17994.67      17107.36        95.06 o                         
  -3  -7   5       7139.96       7764.15        49.53 o                         
  -2  -7   5       4088.25       4292.86        32.74 o                         
  -1  -7   5       1345.93       1054.38        13.69 o                         
   0  -7   5       2808.61       2757.61        22.19 o                         
   1  -7   5      18907.88      18798.63        90.11 o                         
   2  -7   5       2658.90       2858.94        27.05 o                         
   3  -7   5        536.23        779.85        13.79 o                         
   4  -7   5       1601.36       1606.27        23.82 o                         
   5  -7   5         78.08        119.93         8.21 o                         
   6  -7   5        841.03        902.24        19.11 o                         
   7  -7   5       5401.64       5561.59        51.91 o                         
   8  -7   5         59.78         65.51         7.18 o                         
   9  -7   5        199.18        187.40        10.94 o                         
  10  -7   5        790.43        741.89        20.61 o                         
  11  -7   5        105.94         91.14         9.52 o                         
  12  -7   5        739.19        803.70        35.04 o                         
  13  -7   5          7.95          7.67        20.72 o                         
 -14  -6   5        496.84        477.53        37.91 o                         
 -13  -6   5       1047.91       1001.83        33.31 o                         
 -12  -6   5        229.31        217.45        21.98 o                         
 -11  -6   5        635.77        685.90        23.70 o                         
 -10  -6   5       7854.38       8053.46        93.58 o                         
  -9  -6   5      14725.14      15191.20        91.54 o                         
  -8  -6   5       2076.66       2058.15        28.53 o                         
  -7  -6   5       5180.02       5291.01        57.20 o                         
  -6  -6   5       3002.73       2962.78        35.46 o                         
  -5  -6   5       1980.11       2029.93        26.16 o                         
  -4  -6   5      10424.66      10359.08        64.46 o                         
  -3  -6   5      12152.96      12916.25        67.55 o                         
  -2  -6   5         24.15         24.31         3.07 o                         
  -1  -6   5       2228.77       1957.88        21.66 o                         
   0  -6   5       3076.81       2847.93        22.21 o                         
   1  -6   5      18945.12      18244.88        84.74 o                         
   2  -6   5      23282.48      23026.65       124.46 o                         
   3  -6   5       9481.50      11116.69        68.66 o                         
   4  -6   5      16568.32      17858.47       119.80 o                         
   5  -6   5      10093.56      10000.47        85.89 o                         
   6  -6   5         94.15        132.75         8.88 o                         
   7  -6   5       6425.86       6604.44        63.09 o                         
   8  -6   5          3.91         23.49         6.56 o                         
   9  -6   5       1231.84       1158.99        25.05 o                         
  10  -6   5       2908.64       2737.44        38.88 o                         
  11  -6   5        239.71        198.60        12.01 o                         
  12  -6   5        189.63        220.05        23.04 o                         
  13  -6   5        513.89        515.66        37.62 o                         
 -15  -5   5        208.14        206.98        33.69 o                         
 -14  -5   5       1568.69       1549.55        49.94 o                         
 -13  -5   5        118.27         79.13        17.01 o                         
 -12  -5   5        167.98        119.90        15.25 o                         
 -11  -5   5          2.94         -2.21         8.94 o                         
 -10  -5   5       3483.59       3564.62        42.20 o                         
  -9  -5   5       8959.12       8562.64        71.43 o                         
  -8  -5   5       5366.92       5245.70        44.14 o                         
  -7  -5   5       9661.25       9975.77        86.19 o                         
  -6  -5   5       4427.08       3758.45        44.78 o                         
  -5  -5   5          1.49         47.85         6.13 o                         
  -4  -5   5      17310.71      15989.27        86.85 o                         
  -3  -5   5       4361.71       3867.26        31.29 o                         
  -2  -5   5       2375.69       3007.48        32.89 o                         
  -1  -5   5      12954.75      15032.78        75.37 o                         
   0  -5   5       2200.97       2305.82        25.89 o                         
   1  -5   5       1098.90        965.03        14.05 o                         
   2  -5   5      32545.49      33180.38       172.43 o                         
   3  -5   5      13014.41      14697.51        91.47 o                         
   4  -5   5      11791.06      13998.25        89.72 o                         
   5  -5   5       3595.34       3594.21        41.27 o                         
   6  -5   5       1753.06       1671.18        32.59 o                         
   7  -5   5       3210.00       3275.61        54.58 o                         
   8  -5   5       2960.66       2925.65        43.61 o                         
   9  -5   5        350.56        272.56        12.51 o                         
  10  -5   5        503.52        427.67        18.95 o                         
  11  -5   5        387.40        379.34        22.62 o                         
  12  -5   5        926.95        899.31        52.60 o                         
  13  -5   5        978.53        979.58        54.84 o                         
 -15  -4   5         94.46        111.16        24.18 o                         
 -14  -4   5       1000.45       1086.00        50.05 o                         
 -13  -4   5          4.36         23.16        12.55 o                         
 -12  -4   5         87.95         77.29        12.36 o                         
 -11  -4   5        149.63        115.41        11.54 o                         
 -10  -4   5        140.54         76.88         7.95 o                         
  -9  -4   5        980.02        886.31        16.54 o                         
  -8  -4   5        333.37        299.89        10.02 o                         
  -7  -4   5         34.53         49.59         6.51 o                         
  -6  -4   5       1097.08       1151.29        17.60 o                         
  -5  -4   5        462.34        269.95         8.99 o                         
  -4  -4   5       1781.81       1696.07        20.11 o                         
  -3  -4   5      15447.46      14016.92        97.00 o                         
  -2  -4   5        498.34        468.82         9.83 o                         
  -1  -4   5       3608.60       3936.04        28.74 o                         
   0  -4   5       4339.38       3985.09        30.96 o                         
   1  -4   5       4334.81       4366.89        41.76 o                         
   2  -4   5      10642.58      10443.88        61.28 o                         
   3  -4   5        647.65        580.71        11.13 o                         
   4  -4   5        946.13       1178.44        19.72 o                         
   5  -4   5       2508.74       2506.85        40.33 o                         
   6  -4   5       1724.45       1722.63        32.98 o                         
   7  -4   5       1851.20       1927.80        34.62 o                         
   8  -4   5       2072.43       2103.74        32.54 o                         
   9  -4   5        110.00        101.16        10.00 o                         
  10  -4   5         57.79         69.46        12.99 o                         
  11  -4   5         16.08         53.85        11.53 o                         
  12  -4   5        352.67        318.47        33.32 o                         
  13  -4   5       1586.14       1562.44        68.56 o                         
 -15  -3   5        221.89        239.38        29.60 o                         
 -14  -3   5        136.24        157.26        23.63 o                         
 -13  -3   5        239.40        224.46        17.14 o                         
 -12  -3   5        734.51        716.24        23.12 o                         
 -11  -3   5        453.84        457.65        14.76 o                         
 -10  -3   5       3428.97       3243.24        35.69 o                         
  -9  -3   5         18.41         23.83         5.07 o                         
  -8  -3   5        199.75        172.11         9.15 o                         
  -7  -3   5       8938.01       8922.42        76.23 o                         
  -6  -3   5         19.28         25.83         4.66 o                         
  -5  -3   5        638.62        582.03        11.45 o                         
  -4  -3   5       2696.11       2909.55        29.95 o                         
  -3  -3   5       2596.56       3226.53        36.49 o                         
  -2  -3   5        905.44        851.71        14.74 o                         
  -1  -3   5      23211.10      23548.04       168.63 o                         
   0  -3   5      26018.68      27711.61       302.87 o                         
   1  -3   5       1130.32       1007.30        16.56 o                         
   2  -3   5      21530.19      22826.88       129.35 o                         
   3  -3   5       6156.20       6367.56        49.72 o                         
   4  -3   5       3419.49       3482.34        36.06 o                         
   5  -3   5       1289.55       1428.20        29.68 o                         
   6  -3   5         24.52         45.38         8.25 o                         
   7  -3   5       6200.72       6202.84        65.08 o                         
   8  -3   5       5946.19       6025.05        76.46 o                         
   9  -3   5        178.20        153.32        12.52 o                         
  10  -3   5       1135.27       1146.87        37.41 o                         
  11  -3   5        412.53        424.66        21.91 o                         
  12  -3   5       2135.34       2275.95        70.75 o                         
  13  -3   5       1281.61       1250.17        61.81 o                         
 -16  -2   5        372.25        449.47        38.72 o                         
 -15  -2   5        158.91        139.80        25.03 o                         
 -14  -2   5       1667.41       1603.03        53.73 o                         
 -13  -2   5        537.45        484.42        28.96 o                         
 -12  -2   5        903.95        782.54        44.61 o                         
 -11  -2   5        592.57        607.03        17.17 o                         
 -10  -2   5       4821.86       4645.66        48.81 o                         
  -9  -2   5       1444.72       1202.09        27.75 o                         
  -8  -2   5       1741.10       1920.95        34.73 o                         
  -7  -2   5      10906.51      11476.70        80.93 o                         
  -6  -2   5       4007.78       3701.99        35.06 o                         
  -5  -2   5       3763.77       3244.98        32.44 o                         
  -4  -2   5        172.43        229.02         9.71 o                         
  -3  -2   5       2985.94       2432.71        61.55 o                         
  -2  -2   5         73.12        100.84         5.29 o                         
  -1  -2   5        284.29        231.49         7.53 o                         
   0  -2   5       1647.90       1887.52        21.58 o                         
   1  -2   5        398.15        338.70         8.99 o                         
   2  -2   5       2026.90       1816.10        36.82 o                         
   3  -2   5        131.68        108.18         9.53 o                         
   4  -2   5       1425.41        961.92        26.12 o                         
   5  -2   5       8749.75       8338.14        96.79 o                         
   6  -2   5         30.78         22.87         7.50 o                         
   7  -2   5       1861.01       1796.76        36.67 o                         
   8  -2   5       7823.67       7651.18        82.38 o                         
   9  -2   5        209.61        133.17        20.13 o                         
  10  -2   5       1036.18       1029.75        35.32 o                         
  11  -2   5         10.59         12.28        16.89 o                         
  12  -2   5         12.94          7.01        18.35 o                         
  13  -2   5       1184.43       1244.14        55.37 o                         
 -16  -1   5        526.79        597.99        43.24 o                         
 -15  -1   5        527.84        668.17        42.96 o                         
 -14  -1   5        211.55        133.48        21.73 o                         
 -13  -1   5         52.02         56.95        13.29 o                         
 -12  -1   5          8.85         -5.86        11.30 o                         
 -11  -1   5         36.99         33.45         6.66 o                         
 -10  -1   5       1966.61       1874.80        31.37 o                         
  -9  -1   5       3274.39       3035.80        44.35 o                         
  -8  -1   5       1903.19       1966.96        32.46 o                         
  -7  -1   5       1145.59       1213.65        22.55 o                         
  -6  -1   5       1194.72        911.42        18.03 o                         
  -5  -1   5        327.46        334.89        10.44 o                         
  -4  -1   5      18332.11      18260.15       128.91 o                         
  -3  -1   5       5758.49       5819.75        69.90 o                         
  -2  -1   5      11035.09      11300.89       176.06 o                         
  -1  -1   5       1340.42       1341.25        19.83 o                         
   0  -1   5       1362.55       1246.69        16.38 o                         
   1  -1   5       8512.77       7638.60        55.79 o                         
   2  -1   5          0.33         25.51         5.61 o                         
   3  -1   5       2862.67       2698.62        35.79 o                         
   4  -1   5        170.96        199.26        10.63 o                         
   5  -1   5         35.65         33.47         7.10 o                         
   6  -1   5        695.13        813.15        22.85 o                         
   7  -1   5        221.10        208.60        11.37 o                         
   8  -1   5       1339.16       1248.96        36.63 o                         
   9  -1   5         13.07          7.75         6.25 o                         
  10  -1   5         83.96         68.09         9.86 o                         
  11  -1   5        124.46        126.45        20.77 o                         
  12  -1   5        109.50        134.20        23.49 o                         
  13  -1   5        127.14        127.55        26.19 o                         
 -16   0   5         47.12         26.41        28.73 o                         
 -15   0   5       1889.09       2055.59        79.35 o                         
 -14   0   5         83.57         64.57        15.97 o                         
 -13   0   5       2536.77       2648.03        58.94 o                         
 -12   0   5        115.86         83.26        10.77 o                         
 -11   0   5        638.56        637.46        20.38 o                         
 -10   0   5       2675.21       2647.29        38.47 o                         
  -9   0   5       2414.59       2531.01        40.08 o                         
  -8   0   5       4181.00       3796.89        45.46 o                         
  -7   0   5       9379.37       9268.63        72.48 o                         
  -6   0   5       1037.62        892.06        16.90 o                         
  -5   0   5       6466.57       6101.11        45.21 o                         
  -4   0   5      16166.75      15643.19       128.54 o                         
  -3   0   5       2930.18       3199.42        30.14 o                         
  -2   0   5       3733.23       3142.28        36.20 o                         
  -1   0   5       1782.77       2009.14        21.60 o                         
   0   0   5        537.56        414.08        10.05 o                         
   1   0   5      13579.05      13759.71        80.79 o                         
   2   0   5       6442.59       6280.08        61.69 o                         
   3   0   5       3030.87       2872.20        36.95 o                         
   4   0   5       5732.68       5979.39        55.74 o                         
   5   0   5       6479.34       7097.78        60.25 o                         
   6   0   5       8076.02       8457.21        82.36 o                         
   7   0   5      13896.67      13826.77       172.41 o                         
   8   0   5        544.94        552.27        18.00 o                         
   9   0   5       2696.02       2303.81        57.82 o                         
  10   0   5        262.51        246.36        13.60 o                         
  11   0   5        252.49        258.27        23.75 o                         
  12   0   5        277.62        281.03        36.85 o                         
  13   0   5         22.19         12.00        19.64 o                         
 -16   1   5        125.19         99.83        33.03 o                         
 -15   1   5        231.45        165.44        24.08 o                         
 -14   1   5         96.16         46.04        15.41 o                         
 -13   1   5       1654.62       1618.31        42.28 o                         
 -12   1   5       1045.57       1083.44        30.81 o                         
 -11   1   5        141.86        139.58        10.25 o                         
 -10   1   5       1715.93       1553.87        28.53 o                         
  -9   1   5       3252.17       2933.73        33.41 o                         
  -8   1   5       1431.26       1273.72        25.26 o                         
  -7   1   5       3383.37       2544.15        30.50 o                         
  -6   1   5       8537.01       9133.98        62.02 o                         
  -5   1   5      23529.07      24935.45       123.60 o                         
  -4   1   5      56766.27      55337.40       246.48 o                         
  -3   1   5       3565.04       3120.21        25.94 o                         
  -2   1   5      15210.01      14329.53        85.27 o                         
  -1   1   5      11710.84      11904.33        70.80 o                         
   0   1   5      24972.03      27043.69       124.73 o                         
   1   1   5      11490.88      12666.87       134.85 o                         
   2   1   5       8287.22       8246.27        55.76 o                         
   3   1   5         79.15         39.25         3.93 o                         
   4   1   5       9024.30       8988.87        79.95 o                         
   5   1   5       8383.72       9260.80        81.66 o                         
   6   1   5       9263.39       9672.45        74.43 o                         
   7   1   5       9145.86       9029.06        79.31 o                         
   8   1   5       2098.46       2136.80        34.11 o                         
   9   1   5        302.95        272.78        13.06 o                         
  10   1   5        214.09        150.75        16.76 o                         
  11   1   5        296.51        278.46        26.96 o                         
  12   1   5       2094.83       2227.24        71.27 o                         
 -16   2   5         14.48          0.19        22.97 o                         
 -15   2   5        191.57        164.18        22.62 o                         
 -14   2   5        409.05        460.68        31.64 o                         
 -13   2   5       1258.68       1166.01        35.94 o                         
 -12   2   5       5665.52       5528.81        70.36 o                         
 -11   2   5         75.16         63.26         7.04 o                         
 -10   2   5       1948.76       1960.97        26.49 o                         
  -9   2   5       2881.49       2734.80        31.17 o                         
  -8   2   5        720.08        638.08        13.79 o                         
  -7   2   5      10385.73       9803.08        71.31 o                         
  -6   2   5       3046.26       2687.71        25.17 o                         
  -5   2   5       7521.42       8719.30        50.40 o                         
  -4   2   5      13403.26      14262.45        71.74 o                         
  -3   2   5      41475.88      39790.70       173.70 o                         
  -2   2   5        724.74        674.05        12.97 o                         
  -1   2   5      14149.33      14231.18        68.21 o                         
   0   2   5       4741.73       5170.98        31.51 o                         
   1   2   5      19899.70      20340.95       137.48 o                         
   2   2   5      15505.36      15328.87        81.86 o                         
   3   2   5       4630.55       4995.69        37.19 o                         
   4   2   5       4203.58       3847.93        39.35 o                         
   5   2   5       8456.53       8761.34        59.90 o                         
   6   2   5       9047.39       9168.65        67.00 o                         
   7   2   5       6005.48       6014.69        52.92 o                         
   8   2   5        851.86        796.58        19.62 o                         
   9   2   5         32.38         26.09         7.31 o                         
  10   2   5        152.10        170.23        13.04 o                         
  11   2   5        506.41        428.62        29.60 o                         
  12   2   5        268.95        325.50        35.86 o                         
 -16   3   5         33.77         48.86        26.15 o                         
 -15   3   5         17.77         24.86        17.04 o                         
 -14   3   5       1574.11       1554.31        49.18 o                         
 -13   3   5          5.31          1.45         9.45 o                         
 -12   3   5       2178.75       2142.74        34.32 o                         
 -11   3   5       2376.45       2381.79        36.36 o                         
 -10   3   5        306.35        377.94        11.93 o                         
  -9   3   5       6475.27       6770.42        62.07 o                         
  -8   3   5       4298.92       4245.33        35.79 o                         
  -7   3   5       1838.39       1535.69        20.43 o                         
  -6   3   5       4727.80       4218.29        31.60 o                         
  -5   3   5         92.71        176.92         6.22 o                         
  -4   3   5      10438.02      10824.85        67.36 o                         
  -3   3   5      12925.69      13168.21        73.75 o                         
  -2   3   5      15321.73      15534.67       112.54 o                         
  -1   3   5        504.38        452.26         8.42 o                         
   0   3   5       1862.74       1558.65        27.27 o                         
   1   3   5        142.57        112.68         5.36 o                         
   2   3   5        500.78        438.67        16.20 o                         
   3   3   5       4112.89       4227.99        67.01 o                         
   4   3   5       2500.11       2420.31        26.19 o                         
   5   3   5       1216.93       1204.34        20.27 o                         
   6   3   5         63.47         66.60         7.08 o                         
   7   3   5       1876.71       1885.17        28.75 o                         
   8   3   5       2500.03       2522.79        40.27 o                         
   9   3   5          8.42          3.65         8.15 o                         
  10   3   5        275.85        234.83        16.87 o                         
  11   3   5        766.00        639.43        44.56 o                         
 -16   4   5        835.07       1015.63        52.97 o                         
 -15   4   5        356.86        402.54        27.41 o                         
 -14   4   5          9.64         -4.44        11.15 o                         
 -13   4   5       1381.48       1413.47        41.65 o                         
 -12   4   5         14.12         -3.31         8.18 o                         
 -11   4   5        459.53        500.22        12.53 o                         
 -10   4   5       3031.74       2929.91        32.45 o                         
  -9   4   5        879.94        864.67        14.51 o                         
  -8   4   5       7556.00       7094.18        56.10 o                         
  -7   4   5      12311.13      12258.38        76.04 o                         
  -6   4   5       6709.13       6963.91        50.20 o                         
  -5   4   5      32773.24      33803.75       155.75 o                         
  -4   4   5        674.25        526.29        11.29 o                         
  -3   4   5      13396.92      13434.01        74.89 o                         
  -2   4   5       3194.97       2808.46        47.13 o                         
  -1   4   5        207.46        272.36         8.01 o                         
   0   4   5        109.74        129.90         6.10 o                         
   1   4   5        254.60        226.32         8.22 o                         
   2   4   5        403.08        460.67        13.16 o                         
   3   4   5        265.81        201.56         9.13 o                         
   4   4   5         66.48         54.79         5.68 o                         
   5   4   5         82.93         44.41         5.57 o                         
   6   4   5        422.14        408.98        12.90 o                         
   7   4   5         37.55         31.54         6.97 o                         
   8   4   5        499.93        439.29        16.24 o                         
   9   4   5        405.08        495.57        24.90 o                         
  10   4   5        571.23        577.81        40.98 o                         
  11   4   5        212.92        203.55        29.09 o                         
 -16   5   5       1198.50       1342.68        60.99 o                         
 -15   5   5       1513.47       1827.70        67.87 o                         
 -14   5   5        185.70        159.71        16.19 o                         
 -13   5   5       1539.19       1362.83        45.16 o                         
 -12   5   5        872.33        839.24        28.27 o                         
 -11   5   5        107.47         90.75         8.80 o                         
 -10   5   5       2779.34       2614.21        39.53 o                         
  -9   5   5        256.02        284.81         9.48 o                         
  -8   5   5       8678.61       8465.93        57.41 o                         
  -7   5   5       8136.95       7904.77        57.85 o                         
  -6   5   5       3256.46       3398.07        32.56 o                         
  -5   5   5       7442.51       7261.37        48.26 o                         
  -4   5   5      14636.20      13353.93        75.32 o                         
  -3   5   5         27.98         30.56         4.00 o                         
  -2   5   5       6826.05       6661.55        56.01 o                         
  -1   5   5        777.44        864.38        13.93 o                         
   0   5   5        129.26        185.13         9.37 o                         
   1   5   5       6236.23       6082.26        43.74 o                         
   2   5   5         73.06         69.78         7.49 o                         
   3   5   5        212.07        147.07         8.54 o                         
   4   5   5       1112.28       1037.62        19.48 o                         
   5   5   5          3.46          4.79         4.27 o                         
   6   5   5         66.43         48.45         6.11 o                         
   7   5   5       1506.51       1359.63        34.09 o                         
   8   5   5        100.68         59.87         8.32 o                         
   9   5   5        214.67        167.61        17.01 o                         
  10   5   5        391.46        488.67        39.83 o                         
  11   5   5        307.92        318.22        71.70 o                         
 -16   6   5        107.91         77.02        22.23 o                         
 -15   6   5        751.43        912.72        49.57 o                         
 -14   6   5          4.87          4.62        15.91 o                         
 -13   6   5       1569.78       1645.78        37.86 o                         
 -12   6   5        867.91        921.40        24.03 o                         
 -11   6   5        375.54        414.34        15.78 o                         
 -10   6   5       3822.43       3886.98        48.88 o                         
  -9   6   5        131.23        109.12         7.85 o                         
  -8   6   5       2810.11       2535.40        49.26 o                         
  -7   6   5       4795.83       4429.85        39.11 o                         
  -6   6   5        633.59        689.27        12.72 o                         
  -5   6   5       1186.67       1203.68        18.66 o                         
  -4   6   5       4048.62       4161.32        37.01 o                         
  -3   6   5       1363.35       1281.23        20.21 o                         
  -2   6   5       5251.59       5005.93        46.14 o                         
  -1   6   5       2209.56       1880.97        21.75 o                         
   0   6   5        135.12        211.49         9.11 o                         
   1   6   5        683.54        800.59        14.48 o                         
   2   6   5       1302.84       1279.97        20.17 o                         
   3   6   5        169.64        176.48         9.29 o                         
   4   6   5       3270.47       3215.05        35.51 o                         
   5   6   5         70.50         52.15         8.80 o                         
   6   6   5        599.49        569.67        19.36 o                         
   7   6   5        887.64        914.15        26.66 o                         
   8   6   5        265.86        242.65        15.72 o                         
   9   6   5        953.66       1085.05        41.59 o                         
  10   6   5         27.04         24.14        21.50 o                         
 -16   7   5        222.08        308.11        33.75 o                         
 -15   7   5          0.14        -20.56        20.56 o                         
 -14   7   5         40.34         50.49        20.61 o                         
 -13   7   5        312.34        308.38        22.68 o                         
 -12   7   5          3.18         -0.13         9.00 o                         
 -11   7   5        788.43        820.63        21.80 o                         
 -10   7   5        606.52        703.37        18.07 o                         
  -9   7   5        864.43        838.14        19.57 o                         
  -8   7   5        230.83        230.45         9.65 o                         
  -7   7   5       3111.61       2892.36        32.40 o                         
  -6   7   5        540.79        441.41        10.24 o                         
  -5   7   5         68.49         93.72         6.42 o                         
  -4   7   5       1448.86       1351.73        28.00 o                         
  -3   7   5       2717.56       3066.86        31.73 o                         
  -2   7   5       9942.89       9790.90        91.04 o                         
  -1   7   5       5345.13       5449.16        36.84 o                         
   0   7   5        300.78        318.81        10.53 o                         
   1   7   5        127.08         94.94         5.82 o                         
   2   7   5       2155.55       2033.57        25.34 o                         
   3   7   5       3925.53       3875.61        39.94 o                         
   4   7   5       4183.11       4575.67        45.02 o                         
   5   7   5          1.90          2.83         8.73 o                         
   6   7   5          1.44         -9.52         9.52 o                         
   7   7   5        563.42        508.99        19.89 o                         
   8   7   5        691.69        622.40        28.62 o                         
   9   7   5        964.04        876.69        45.78 o                         
 -16   8   5        904.59        921.62        47.20 o                         
 -15   8   5         56.81         25.67        18.42 o                         
 -14   8   5        110.23        220.75        25.42 o                         
 -13   8   5         19.82          7.10        10.70 o                         
 -12   8   5        219.84        183.30        11.87 o                         
 -11   8   5         23.18         30.01         9.33 o                         
 -10   8   5        113.51        117.59        11.85 o                         
  -9   8   5        672.67        656.40        16.78 o                         
  -8   8   5         31.51         30.54         6.47 o                         
  -7   8   5        908.54        859.38        18.24 o                         
  -6   8   5        240.00        272.49         8.41 o                         
  -5   8   5       1868.07       1751.41        26.14 o                         
  -4   8   5       6419.64       6592.79        50.24 o                         
  -3   8   5       3652.64       3650.00        30.76 o                         
  -2   8   5       9424.72       9390.94        83.93 o                         
  -1   8   5      11149.45      11222.90        85.42 o                         
   0   8   5        169.29        198.11         9.27 o                         
   1   8   5       1147.17       1290.42        21.08 o                         
   2   8   5         13.43         16.21         5.78 o                         
   3   8   5       3497.40       3407.31        48.08 o                         
   4   8   5       3733.66       3748.62        43.22 o                         
   5   8   5       4310.11       4082.37        68.99 o                         
   6   8   5         32.67         27.12        10.61 o                         
   7   8   5        889.22        956.49        31.59 o                         
   8   8   5       1174.64       1157.84        41.38 o                         
   9   8   5       1568.03       1540.22        76.09 o                         
 -15   9   5        473.02        598.54        38.84 o                         
 -14   9   5          2.76         -2.88        18.24 o                         
 -13   9   5          7.68         -1.96        13.75 o                         
 -12   9   5         91.29         95.28        11.30 o                         
 -11   9   5        686.36        600.05        20.79 o                         
 -10   9   5        127.83        133.45        10.26 o                         
  -9   9   5         17.77         20.76         7.08 o                         
  -8   9   5         35.76         26.65         8.10 o                         
  -7   9   5       2872.94       2691.72        61.37 o                         
  -6   9   5        605.62        528.30        12.13 o                         
  -5   9   5        385.99        348.85         9.73 o                         
  -4   9   5        464.04        494.73        12.68 o                         
  -3   9   5       1406.77       1433.43        24.16 o                         
  -2   9   5       4274.84       4240.76        39.69 o                         
  -1   9   5       3643.35       3605.72        31.74 o                         
   0   9   5        734.44        744.69        16.62 o                         
   1   9   5         34.77         17.75         7.05 o                         
   2   9   5        237.33        246.56        12.81 o                         
   3   9   5       2413.62       2297.25        62.53 o                         
   4   9   5       2622.16       2697.62        50.83 o                         
   5   9   5        585.27        590.19        25.28 o                         
   6   9   5        261.39        236.30        18.52 o                         
   7   9   5        153.47        110.06        16.97 o                         
   8   9   5         75.01         72.10        18.00 o                         
 -15  10   5         21.91         15.20        18.35 o                         
 -14  10   5        512.77        575.60        34.92 o                         
 -13  10   5        409.34        572.22        33.86 o                         
 -12  10   5         11.56        -11.51        11.51 o                         
 -11  10   5        787.39        801.69        23.00 o                         
 -10  10   5        201.42        206.08        12.58 o                         
  -9  10   5        285.64        262.50        14.19 o                         
  -8  10   5        346.49        362.63        16.09 o                         
  -7  10   5        482.78        375.18        18.92 o                         
  -6  10   5       1155.20       1047.58        27.82 o                         
  -5  10   5          0.15         10.20         5.28 o                         
  -4  10   5       2115.20       2087.51        26.51 o                         
  -3  10   5       3503.30       3207.91        37.61 o                         
  -2  10   5         73.26         58.38         6.35 o                         
  -1  10   5        224.84        281.65        11.02 o                         
   0  10   5       1273.24       1420.40        26.48 o                         
   1  10   5        191.88        182.39        12.37 o                         
   2  10   5        118.71        133.74        12.21 o                         
   3  10   5         10.79         16.44         7.15 o                         
   4  10   5         81.79         72.85        12.30 o                         
   5  10   5        315.71        352.94        23.51 o                         
   6  10   5          2.19         -1.06        22.38 o                         
   7  10   5         56.23         56.25        15.57 o                         
 -14  11   5        767.80        859.64        42.90 o                         
 -13  11   5        991.15       1272.47        49.21 o                         
 -12  11   5          2.93          3.38        16.82 o                         
 -11  11   5       1100.67       1139.80        32.24 o                         
 -10  11   5       2333.40       2437.08        40.86 o                         
  -9  11   5       2986.41       2637.31        49.02 o                         
  -8  11   5       3514.63       3053.19       107.82 o                         
  -7  11   5       1349.51       1298.67        53.31 o                         
  -6  11   5        170.93        143.43         9.50 o                         
  -5  11   5       1524.47       1470.78        24.19 o                         
  -4  11   5       2737.80       2647.09        37.53 o                         
  -3  11   5       4093.72       4088.51        68.30 o                         
  -2  11   5       4257.93       4180.40        67.23 o                         
  -1  11   5        686.82        616.84        17.12 o                         
   0  11   5        656.15        603.43        28.93 o                         
   1  11   5         45.95         55.65         9.94 o                         
   2  11   5        428.71        455.52        20.15 o                         
   3  11   5       2330.81       2376.56        50.81 o                         
   4  11   5        296.18        341.09        22.96 o                         
   5  11   5         60.04         46.38        15.82 o                         
   6  11   5         58.56         22.52        15.68 o                         
 -13  12   5       1241.48       1433.41        54.03 o                         
 -12  12   5        340.13        535.19        33.79 o                         
 -11  12   5        120.91        124.54        18.39 o                         
 -10  12   5        973.63       1020.68        36.94 o                         
  -9  12   5       1797.51       1780.29        66.95 o                         
  -8  12   5       3907.64       4070.38        66.15 o                         
  -7  12   5       2191.50       2109.77        92.71 o                         
  -6  12   5         49.10         46.15         8.65 o                         
  -5  12   5        495.68        480.01        14.85 o                         
  -4  12   5       3095.26       3210.05        45.62 o                         
  -3  12   5       5923.07       5830.45        63.89 o                         
  -2  12   5       8504.88       8287.00        82.88 o                         
  -1  12   5       1631.26       1499.65        38.34 o                         
   0  12   5        134.46        103.39        13.91 o                         
   1  12   5        174.79        151.49        16.03 o                         
   2  12   5        593.01        498.05        28.12 o                         
   3  12   5       1900.25       1827.59        48.63 o                         
   4  12   5       1081.24       1132.08        40.21 o                         
   5  12   5        323.95        250.65        22.96 o                         
 -12  13   5        408.54        497.96        33.48 o                         
 -11  13   5          8.91         20.69        20.34 o                         
 -10  13   5        420.78        428.50        30.62 o                         
  -9  13   5        146.52        103.06        19.85 o                         
  -8  13   5       1116.54       1082.59        48.66 o                         
  -7  13   5       2521.66       2273.97        51.25 o                         
  -6  13   5         34.58         12.45        10.03 o                         
  -5  13   5        904.91        936.47        28.03 o                         
  -4  13   5        836.70        885.02        29.76 o                         
  -3  13   5       2180.08       2155.48        65.78 o                         
  -2  13   5       3326.63       3397.32        79.12 o                         
  -1  13   5       1047.51       1036.37        35.75 o                         
   0  13   5         15.93          0.58        22.52 o                         
   1  13   5         85.34        110.31        18.35 o                         
   2  13   5        659.44        656.80        33.30 o                         
   3  13   5        445.65        424.56        29.11 o                         
 -11  14   5          4.20        -18.75        22.06 o                         
 -10  14   5        170.10        225.33        25.30 o                         
  -9  14   5         63.73         67.54        20.78 o                         
  -8  14   5         98.68         85.03        19.09 o                         
  -7  14   5        374.00        446.78        33.81 o                         
  -6  14   5        178.76        222.06        26.31 o                         
  -5  14   5        161.49        186.74        17.00 o                         
  -4  14   5        101.23        100.97        15.65 o                         
  -3  14   5         21.31         25.46        16.45 o                         
  -2  14   5          3.98          5.21        16.01 o                         
  -1  14   5          2.53         -2.54        19.09 o                         
   0  14   5        130.03        113.62        20.61 o                         
   1  14   5        280.61        241.29        25.99 o                         
   2  14   5         47.36         67.22        21.48 o                         
  -9  15   5        215.56        243.17        25.77 o                         
  -8  15   5        189.61        195.79        26.52 o                         
  -7  15   5         71.84         23.59        17.38 o                         
  -6  15   5        102.01         42.06        26.66 o                         
  -5  15   5         90.99         49.64        26.95 o                         
  -4  15   5         99.72         97.36        18.13 o                         
  -3  15   5        107.59        128.35        20.20 o                         
  -2  15   5        453.16        531.75        32.96 o                         
  -1  15   5         79.36         50.77        17.76 o                         
  -1 -18   6        502.43        598.36        42.29 o                         
   0 -18   6        710.46        702.77        43.49 o                         
   1 -18   6        245.48        201.44        40.36 o                         
   2 -18   6        102.31        111.28        17.64 o                         
   3 -18   6         46.80         38.07        15.78 o                         
   4 -18   6        243.88        283.30        24.02 o                         
   5 -18   6       1000.15       1036.51        50.50 o                         
  -4 -17   6       1755.40       1843.59        48.31 o                         
  -3 -17   6        626.30        718.95        30.03 o                         
  -2 -17   6         28.85         19.89        12.76 o                         
  -1 -17   6       1490.73       1528.06        53.52 o                         
   0 -17   6       3863.07       3817.90        90.67 o                         
   1 -17   6       3823.37       3759.76        86.17 o                         
   2 -17   6       1960.23       2047.95        55.32 o                         
   3 -17   6        713.51        731.36        28.41 o                         
   4 -17   6         27.13         22.46        12.95 o                         
   5 -17   6        907.84        823.93        32.33 o                         
   6 -17   6       1427.95       1339.04        43.52 o                         
   7 -17   6       1103.16       1011.98        51.92 o                         
  -6 -16   6       1101.69       1115.37        42.22 o                         
  -5 -16   6       2635.17       2766.38        57.96 o                         
  -4 -16   6       1671.46       1693.12        37.76 o                         
  -3 -16   6       1853.88       1970.87        41.48 o                         
  -2 -16   6        681.40        786.58        26.89 o                         
  -1 -16   6        633.53        535.02        30.71 o                         
   0 -16   6       2793.72       2679.52        56.15 o                         
   1 -16   6       1015.63        888.99        31.86 o                         
   2 -16   6       1063.36        962.08        28.12 o                         
   3 -16   6       2107.42       2157.01        41.71 o                         
   4 -16   6        126.19        116.44        13.97 o                         
   5 -16   6       2105.17       2239.06        48.80 o                         
   6 -16   6        823.57        718.79        31.16 o                         
   7 -16   6        828.88        669.54        34.49 o                         
   8 -16   6        852.87        791.57        37.48 o                         
  -7 -15   6         66.93         76.50        22.95 o                         
  -6 -15   6        769.40        809.44        30.99 o                         
  -5 -15   6        727.20        687.88        28.20 o                         
  -4 -15   6        535.07        478.88        23.53 o                         
  -3 -15   6       1434.16       1407.77        31.71 o                         
  -2 -15   6       1686.75       1597.36        32.17 o                         
  -1 -15   6         30.16         27.13         9.70 o                         
   0 -15   6        127.04        126.53        10.59 o                         
   1 -15   6        284.98        250.31        18.77 o                         
   2 -15   6          2.52         -5.20        11.35 o                         
   3 -15   6        151.96        140.16        11.02 o                         
   4 -15   6        238.92        218.20        12.59 o                         
   5 -15   6         14.63         21.76         9.97 o                         
   6 -15   6        116.31        122.65        15.83 o                         
   7 -15   6        213.26        177.46        18.28 o                         
   8 -15   6          9.83         10.31        14.96 o                         
   9 -15   6        121.15        159.83        22.22 o                         
  -9 -14   6         71.92         87.24        29.18 o                         
  -8 -14   6         26.74         29.32        16.30 o                         
  -7 -14   6       1059.44       1176.67        35.71 o                         
  -6 -14   6        256.27        246.31        23.12 o                         
  -5 -14   6         94.75        105.86        13.76 o                         
  -4 -14   6        315.64        305.39        16.94 o                         
  -3 -14   6         79.03         56.73        11.48 o                         
  -2 -14   6         19.47         24.72         8.09 o                         
  -1 -14   6         41.44         34.60         9.33 o                         
   0 -14   6        258.30        229.93        11.15 o                         
   1 -14   6        341.24        354.23        13.05 o                         
   2 -14   6         42.04         31.47         8.38 o                         
   3 -14   6         25.37         38.70         7.95 o                         
   4 -14   6        393.29        385.07        14.86 o                         
   5 -14   6          4.83          4.77         8.41 o                         
   6 -14   6        138.94        143.76        10.57 o                         
   7 -14   6         43.96         27.36        10.69 o                         
   8 -14   6        385.04        434.90        25.69 o                         
   9 -14   6        139.79        180.75        20.72 o                         
  10 -14   6        169.24        150.29        21.20 o                         
 -10 -13   6        265.32        240.83        23.84 o                         
  -9 -13   6        843.18        781.58        32.29 o                         
  -8 -13   6         64.92         42.16        13.25 o                         
  -7 -13   6       1128.78       1137.22        33.94 o                         
  -6 -13   6       2076.55       2284.14        39.60 o                         
  -5 -13   6        755.21        727.88        22.46 o                         
  -4 -13   6        435.20        456.74        17.54 o                         
  -3 -13   6        835.76        859.21        21.77 o                         
  -2 -13   6        239.89        239.20        10.25 o                         
  -1 -13   6       2236.22       2360.37        30.01 o                         
   0 -13   6         38.62         55.12         6.42 o                         
   1 -13   6        393.68        306.42        10.76 o                         
   2 -13   6        710.54        730.03        16.13 o                         
   3 -13   6        197.45        223.38        10.95 o                         
   4 -13   6         13.66         15.62         7.86 o                         
   5 -13   6         90.65         68.42         8.24 o                         
   6 -13   6       1031.37       1012.72        23.97 o                         
   7 -13   6        631.51        672.18        19.46 o                         
   8 -13   6        762.10        815.76        23.20 o                         
   9 -13   6        471.35        465.18        25.74 o                         
  10 -13   6         66.32         53.70        17.28 o                         
  11 -13   6        401.99        462.08        29.85 o                         
 -11 -12   6        586.73        632.30        31.20 o                         
 -10 -12   6        138.00         84.57        15.99 o                         
  -9 -12   6        226.20        234.78        18.53 o                         
  -8 -12   6        364.22        297.18        16.60 o                         
  -7 -12   6        533.76        536.57        19.17 o                         
  -6 -12   6        467.05        495.71        17.33 o                         
  -5 -12   6        457.05        445.86        15.49 o                         
  -4 -12   6         88.66         93.10         8.77 o                         
  -3 -12   6         17.13         11.38         6.53 o                         
  -2 -12   6        299.83        235.44         8.72 o                         
  -1 -12   6        298.06        265.45         9.29 o                         
   0 -12   6        237.84        229.34         8.48 o                         
   1 -12   6       1437.18       1350.39        18.01 o                         
   2 -12   6         26.71         25.08         5.36 o                         
   3 -12   6         58.91         83.42         6.68 o                         
   4 -12   6        897.79        865.54        19.65 o                         
   5 -12   6       1791.07       1725.58        26.42 o                         
   6 -12   6         76.88        104.30         9.08 o                         
   7 -12   6         20.00         17.56         9.01 o                         
   8 -12   6        612.63        693.50        21.93 o                         
   9 -12   6         89.23         91.59        13.50 o                         
  10 -12   6         18.46         21.17        16.21 o                         
  11 -12   6        202.26        253.83        25.23 o                         
 -11 -11   6        378.60        406.81        25.12 o                         
 -10 -11   6        126.69         71.46        14.80 o                         
  -9 -11   6        445.46        481.63        20.20 o                         
  -8 -11   6        127.84         88.60         9.95 o                         
  -7 -11   6       1077.06       1089.57        24.30 o                         
  -6 -11   6       2974.83       3044.30        37.92 o                         
  -5 -11   6        394.84        408.80        12.98 o                         
  -4 -11   6        893.57        839.75        17.56 o                         
  -3 -11   6        592.33        620.56        14.21 o                         
  -2 -11   6        929.08        886.82        16.31 o                         
  -1 -11   6       3521.05       3441.93        27.35 o                         
   0 -11   6         20.39         22.35         4.79 o                         
   1 -11   6       3667.98       3673.62        28.65 o                         
   2 -11   6       2587.67       2591.39        25.29 o                         
   3 -11   6       3246.06       3500.87        33.03 o                         
   4 -11   6       6385.41       6593.91        51.49 o                         
   5 -11   6       2935.02       2900.18        30.14 o                         
   6 -11   6        446.38        433.67        14.18 o                         
   7 -11   6        170.57        151.32        10.63 o                         
   8 -11   6        641.31        595.19        19.30 o                         
   9 -11   6       1185.80       1094.15        28.56 o                         
  10 -11   6       2374.96       2371.12        56.23 o                         
  11 -11   6        210.64        202.46        28.54 o                         
  12 -11   6        221.86        264.00        32.51 o                         
 -12 -10   6        175.54        145.48        21.35 o                         
 -11 -10   6        472.47        501.33        27.93 o                         
 -10 -10   6        431.34        378.41        20.26 o                         
  -9 -10   6       1399.05       1509.70        31.43 o                         
  -8 -10   6        373.19        394.45        15.46 o                         
  -7 -10   6       2008.79       2042.22        31.78 o                         
  -6 -10   6        688.45        722.79        17.15 o                         
  -5 -10   6        306.80        328.55        11.16 o                         
  -4 -10   6       3463.90       3379.51        33.33 o                         
  -3 -10   6       5699.17       5672.57        43.21 o                         
  -2 -10   6       7552.08       7847.85        48.98 o                         
  -1 -10   6       9744.68       9647.96        49.13 o                         
   0 -10   6       6527.91       6143.66        36.05 o                         
   1 -10   6         51.65         32.38         4.86 o                         
   2 -10   6       6737.63       6816.45        45.51 o                         
   3 -10   6       3778.74       4165.93        37.47 o                         
   4 -10   6       7574.04       7449.09        53.50 o                         
   5 -10   6       7617.03       7527.47        56.68 o                         
   6 -10   6       1422.04       1356.97        22.92 o                         
   7 -10   6       2007.00       2116.68        33.46 o                         
   8 -10   6       2925.79       2954.85        43.96 o                         
   9 -10   6       1388.86       1385.42        29.27 o                         
  10 -10   6       2814.04       2782.98        44.14 o                         
  11 -10   6       1786.38       1701.95        53.70 o                         
  12 -10   6        175.99        112.26        20.23 o                         
 -13  -9   6         11.00          3.30        25.96 o                         
 -12  -9   6         47.72         24.48        21.10 o                         
 -11  -9   6        697.64        781.66        29.57 o                         
 -10  -9   6        196.30        189.87        15.14 o                         
  -9  -9   6        912.09        924.47        24.79 o                         
  -8  -9   6         72.07         66.05         8.91 o                         
  -7  -9   6        643.83        706.47        16.80 o                         
  -6  -9   6       3713.21       3668.43        34.84 o                         
  -5  -9   6         65.99         48.47         6.15 o                         
  -4  -9   6         99.34         49.72         5.66 o                         
  -3  -9   6       4287.98       4214.90        35.22 o                         
  -2  -9   6       1743.40       1723.26        21.93 o                         
  -1  -9   6      14646.83      15238.92        70.79 o                         
   0  -9   6       5252.18       5183.79        34.94 o                         
   1  -9   6       1062.51       1065.80        16.38 o                         
   2  -9   6       1576.90       1601.63        21.11 o                         
   3  -9   6       2187.19       2343.57        23.85 o                         
   4  -9   6        656.43        758.75        14.48 o                         
   5  -9   6       7697.55       7600.67        52.57 o                         
   6  -9   6       6274.54       6292.20        61.46 o                         
   7  -9   6       1122.19       1190.33        25.44 o                         
   8  -9   6        713.84        733.86        20.57 o                         
   9  -9   6        400.35        459.38        17.48 o                         
  10  -9   6       2943.06       3110.12        49.19 o                         
  11  -9   6       1722.23       1686.90        46.15 o                         
  12  -9   6        101.07         86.52        19.07 o                         
 -13  -8   6         27.46         14.98        21.84 o                         
 -12  -8   6          9.81          8.17        21.12 o                         
 -11  -8   6        118.33        110.94        13.84 o                         
 -10  -8   6        894.49        847.76        24.16 o                         
  -9  -8   6        986.80        975.76        25.62 o                         
  -8  -8   6        164.66        181.53        11.42 o                         
  -7  -8   6        697.24        722.47        16.61 o                         
  -6  -8   6        816.62        859.06        17.45 o                         
  -5  -8   6       9260.79       9582.75        57.85 o                         
  -4  -8   6        429.62        441.59        11.86 o                         
  -3  -8   6         18.53         24.12         5.75 o                         
  -2  -8   6        720.74        666.08        15.50 o                         
  -1  -8   6        187.45        165.35         6.86 o                         
   0  -8   6       7990.92       7108.31        42.92 o                         
   1  -8   6        558.00        542.88        12.60 o                         
   2  -8   6        281.30        238.90         9.57 o                         
   3  -8   6        234.25        258.03         8.70 o                         
   4  -8   6        131.23        119.17         7.58 o                         
   5  -8   6        891.31        935.02        20.52 o                         
   6  -8   6        562.82        467.66        16.28 o                         
   7  -8   6          1.56         12.94         7.80 o                         
   8  -8   6         39.55         46.26         9.75 o                         
   9  -8   6         37.37         34.70         9.33 o                         
  10  -8   6        112.94        118.27        11.74 o                         
  11  -8   6       1776.60       1694.16        45.57 o                         
  12  -8   6        133.49         92.22        17.09 o                         
  13  -8   6        164.53        193.38        25.47 o                         
 -14  -7   6        260.82        236.89        43.33 o                         
 -13  -7   6       1853.61       1887.82        58.35 o                         
 -12  -7   6       1022.73       1026.02        32.88 o                         
 -11  -7   6        549.96        597.92        19.91 o                         
 -10  -7   6       3233.13       3456.34        46.13 o                         
  -9  -7   6       3105.55       3118.28        56.80 o                         
  -8  -7   6       5974.19       6156.27        68.18 o                         
  -7  -7   6       2040.73       1916.30        27.33 o                         
  -6  -7   6       1682.34       1659.27        25.41 o                         
  -5  -7   6       2303.70       2280.48        29.14 o                         
  -4  -7   6       9185.02       9898.29        64.82 o                         
  -3  -7   6       3934.82       4572.14        37.20 o                         
  -2  -7   6       4515.35       4448.81        44.80 o                         
  -1  -7   6       8413.78       7944.53        58.60 o                         
   0  -7   6       1276.23       1105.91        15.16 o                         
   1  -7   6      12062.50      12123.48        66.46 o                         
   2  -7   6        684.50        800.16        14.13 o                         
   3  -7   6       2665.63       2788.17        29.98 o                         
   4  -7   6       6251.61       5986.61        51.55 o                         
   5  -7   6       2348.60       2520.44        34.52 o                         
   6  -7   6         18.17          8.64         7.14 o                         
   7  -7   6         24.62         44.58         8.00 o                         
   8  -7   6        414.24        441.44        18.45 o                         
   9  -7   6         57.91         60.22         9.42 o                         
  10  -7   6       1045.77       1054.45        26.59 o                         
  11  -7   6          4.23          1.20        13.49 o                         
  12  -7   6          9.93        -13.15        15.29 o                         
  13  -7   6        182.03        215.44        26.54 o                         
 -14  -6   6       1804.11       1826.59        58.50 o                         
 -13  -6   6       2311.98       2251.64        58.82 o                         
 -12  -6   6       2003.12       2205.01        45.40 o                         
 -11  -6   6        151.67        163.51        11.75 o                         
 -10  -6   6       6340.68       6458.19        62.87 o                         
  -9  -6   6       5502.91       5674.49        51.47 o                         
  -8  -6   6       1900.05       1986.14        27.60 o                         
  -7  -6   6       8733.03       8816.75        83.20 o                         
  -6  -6   6       3028.59       2821.53        33.72 o                         
  -5  -6   6       6626.93       6534.44        58.98 o                         
  -4  -6   6      16430.58      16715.69        88.70 o                         
  -3  -6   6       2108.90       2258.81        23.87 o                         
  -2  -6   6      13409.04      13610.67       124.50 o                         
  -1  -6   6      28033.25      27933.47       194.86 o                         
   0  -6   6       5864.50       5878.67        50.41 o                         
   1  -6   6        172.84         79.80         5.09 o                         
   2  -6   6       1151.68       1299.72        17.67 o                         
   3  -6   6       1560.95       2121.53        23.81 o                         
   4  -6   6       8211.47       8469.88        66.61 o                         
   5  -6   6       7975.32       7625.62        62.32 o                         
   6  -6   6         12.75         15.47         7.30 o                         
   7  -6   6       1796.67       1780.95        29.77 o                         
   8  -6   6         51.72         87.87        10.05 o                         
   9  -6   6       2646.13       2718.00        43.68 o                         
  10  -6   6       1085.34       1124.89        32.23 o                         
  11  -6   6        332.77        294.55        22.19 o                         
  12  -6   6         65.18         81.44        22.15 o                         
  13  -6   6        501.84        504.02        37.59 o                         
 -15  -5   6        800.88        867.65        54.99 o                         
 -14  -5   6        409.85        445.13        35.53 o                         
 -13  -5   6        391.67        417.08        42.43 o                         
 -12  -5   6       1494.07       1454.06        36.31 o                         
 -11  -5   6       1303.37       1213.89        25.05 o                         
 -10  -5   6         27.33         19.15         8.63 o                         
  -9  -5   6       4534.58       4666.30        42.75 o                         
  -8  -5   6       2713.82       2928.60        33.02 o                         
  -7  -5   6       1030.55       1010.42        18.33 o                         
  -6  -5   6       4004.49       3698.31        40.82 o                         
  -5  -5   6        873.61       1118.29        17.54 o                         
  -4  -5   6      17543.29      16818.30       112.90 o                         
  -3  -5   6       8459.32       8615.42        62.38 o                         
  -2  -5   6      26206.75      28293.10       185.74 o                         
  -1  -5   6      26557.94      27219.59       185.01 o                         
   0  -5   6       5447.78       5454.44        51.56 o                         
   1  -5   6       1050.23        755.62        12.47 o                         
   2  -5   6      13738.57      14394.65       116.94 o                         
   3  -5   6       6111.33       6474.85        44.68 o                         
   4  -5   6         30.07         40.44         6.37 o                         
   5  -5   6        858.93       1010.43        21.75 o                         
   6  -5   6        520.08        544.44        16.03 o                         
   7  -5   6       1667.98       1728.63        33.07 o                         
   8  -5   6       1249.54       1414.42        34.10 o                         
   9  -5   6        129.09        103.18        12.60 o                         
  10  -5   6        530.29        559.42        24.29 o                         
  11  -5   6        333.23        431.58        35.98 o                         
  12  -5   6        125.20         64.25        21.07 o                         
  13  -5   6         36.62         25.09        22.87 o                         
 -15  -4   6          3.16         26.07        32.92 o                         
 -14  -4   6        146.96        176.05        24.41 o                         
 -13  -4   6         12.72         42.52        15.21 o                         
 -12  -4   6        991.65        987.48        28.40 o                         
 -11  -4   6          3.90         -0.93         5.56 o                         
 -10  -4   6       1974.19       2131.43        28.44 o                         
  -9  -4   6       2501.12       2397.84        31.35 o                         
  -8  -4   6        219.31        186.37        10.26 o                         
  -7  -4   6        884.35        986.01        17.38 o                         
  -6  -4   6       1597.34       1832.03        23.87 o                         
  -5  -4   6       2182.54       2278.87        29.78 o                         
  -4  -4   6       4913.98       5006.48        60.49 o                         
  -3  -4   6       7461.28       7972.00        73.80 o                         
  -2  -4   6       3031.82       2846.11        30.42 o                         
  -1  -4   6       1010.66       1200.29        18.07 o                         
   0  -4   6       2284.29       2016.30        26.34 o                         
   1  -4   6        489.07        440.30        13.17 o                         
   2  -4   6      20422.13      21052.00       130.96 o                         
   3  -4   6         81.86        148.10         6.74 o                         
   4  -4   6        169.18        171.22        10.24 o                         
   5  -4   6       2638.25       2683.68        36.28 o                         
   6  -4   6       3177.04       3035.63        39.38 o                         
   7  -4   6       7323.40       7245.16        73.61 o                         
   8  -4   6       6022.86       6174.77        78.64 o                         
   9  -4   6          2.03         -0.10         9.58 o                         
  10  -4   6          2.10         -3.99         7.97 o                         
  11  -4   6         43.43         39.82        17.87 o                         
  12  -4   6       1084.61       1031.35        63.91 o                         
  13  -4   6       1558.68       1619.85        92.14 o                         
 -16  -3   6        232.71        164.56        24.61 o                         
 -15  -3   6        171.47        105.69        22.03 o                         
 -14  -3   6         11.68         -4.12        14.06 o                         
 -13  -3   6       2032.08       2040.30        53.06 o                         
 -12  -3   6        201.04        206.45        13.35 o                         
 -11  -3   6        135.55        115.61        10.05 o                         
 -10  -3   6         10.43         -7.64         7.64 o                         
  -9  -3   6       1848.74       1868.56        36.65 o                         
  -8  -3   6         27.93         19.07         5.24 o
[truncated: 574,617 more chars]
