# Supplementary material for: Unexpected reactions of NHC*—CuI and —AgI bromides with potassium thio- or seleno­cyanate
Source: Acta Crystallogr E Crystallogr Commun. 2019 Oct 22;75(Pt 11):1657–63. doi: 10.1107/S2056989019013719 (PMC6829722; doi:10.1107/S2056989019013719)
Supplement: Supplementary file 4 [file e-75-01657-3sup4.hkl]

data_3                                                                          
_shelx_title ' tac237 in P21/c No14' 
_shelx_refln_list_code          4                                               
_shelx_F_calc_maximum      489.85                                               
_exptl_crystal_F_000      2480.00                                               
_reflns_d_resolution_high  0.7988                                               
                                                                                
loop_                                                                           
 _space_group_symop_operation_xyz                                               
 'x, y, z'                                                                      
 '-x, y+1/2, -z+1/2'                                                            
 '-x, -y, -z'                                                                   
 'x, -y-1/2, z-1/2'                                                             
                                                                                
_cell_length_a    13.7704                                                       
_cell_length_b    14.3398                                                       
_cell_length_c    28.4102                                                       
_cell_angle_alpha  90.000                                                       
_cell_angle_beta   93.024                                                       
_cell_angle_gamma  90.000                                                       
                                                                                
_shelx_F_squared_multiplier     1.000                                           
                                                                                
loop_                                                                           
 _refln_index_h                                                                 
 _refln_index_k                                                                 
 _refln_index_l                                                                 
 _refln_F_squared_calc                                                          
 _refln_F_squared_meas                                                          
 _refln_F_squared_sigma                                                         
 _refln_observed_status                                                         
   2   0   0       3991.46       3610.47        94.33 o                         
   3   0   0     169305.06     181332.83      1549.70 o                         
   4   0   0       2707.72       3425.65        72.44 o                         
   5   0   0       5222.87       4712.66        94.70 o                         
   6   0   0       2301.32       1639.87        73.58 o                         
   7   0   0      12321.44      12250.37       190.93 o                         
   8   0   0      34824.58      33986.01       475.22 o                         
   9   0   0      12470.22      14188.16       232.49 o                         
  10   0   0       6678.16       6656.55       160.94 o                         
  11   0   0        433.69        914.69        82.29 o                         
  12   0   0       4531.21       4699.93       193.12 o                         
  13   0   0        991.04       1146.45        76.63 o                         
  14   0   0        565.49        456.22        56.93 o                         
  15   0   0          4.94        110.28        56.98 o                         
  16   0   0        126.09        449.14        93.90 o                         
  17   0   0          8.85        107.22        59.13 o                         
   2   1   0        171.62        120.47        24.05 o                         
   3   1   0        352.41        506.44        17.36 o                         
   4   1   0       2200.49       2257.46        37.36 o                         
   5   1   0      32305.24      29054.53       351.47 o                         
   6   1   0          4.89         57.72        10.98 o                         
   7   1   0      11637.34      10029.45       118.61 o                         
   8   1   0       1551.44       1839.35        57.25 o                         
   9   1   0        276.92        159.96        19.98 o                         
  10   1   0        132.83        173.10        22.22 o                         
  11   1   0       8209.30       8363.74       138.86 o                         
  12   1   0       3232.76       3012.70        88.26 o                         
  13   1   0       4942.39       5079.39       119.88 o                         
  14   1   0       1215.44       1280.19        64.65 o                         
  15   1   0        170.09        131.16        37.28 o                         
  16   1   0        202.76        172.17        54.85 o                         
  17   1   0       1763.72       2141.55       136.16 o                         
   0   2   0        127.70        180.19        19.51 o                         
   1   2   0       6002.88       6611.91        84.07 o                         
   2   2   0      47209.88      50095.13       253.58 o                         
   3   2   0      28737.36      34144.00       170.91 o                         
   4   2   0      22611.74      21945.85       142.17 o                         
   5   2   0        634.72        684.85        18.73 o                         
   6   2   0      57951.81      53085.68       292.44 o                         
   7   2   0       3263.52       3334.25        54.04 o                         
   8   2   0         39.78         89.41        12.77 o                         
   9   2   0       3405.89       3163.70        82.01 o                         
  10   2   0       1550.99       1565.67        60.82 o                         
  11   2   0        226.65         97.15        17.53 o                         
  12   2   0       7554.61       7405.36       118.86 o                         
  13   2   0         51.12         80.00        18.00 o                         
  14   2   0        163.60        274.32        34.58 o                         
  15   2   0       1369.10       1231.33        81.56 o                         
  16   2   0          6.02        -35.01        35.01 o                         
  17   2   0       1171.37       1320.17       124.36 o                         
   1   3   0      25554.34      25495.89       165.61 o                         
   2   3   0      34909.84      40659.21       215.05 o                         
   3   3   0       1016.77        757.60        26.77 o                         
   4   3   0        567.87        340.87        14.98 o                         
   5   3   0      16954.20      16649.12       118.26 o                         
   6   3   0        149.33        170.97        18.72 o                         
   7   3   0       5184.14       4119.34        95.77 o                         
   8   3   0        170.98        131.57        13.34 o                         
   9   3   0       1808.20       1698.16        49.47 o                         
  10   3   0       4911.22       4860.47        94.28 o                         
  11   3   0       3580.44       3717.85        79.45 o                         
  12   3   0       1176.47       1060.82        44.01 o                         
  13   3   0       7295.93       7202.88       117.51 o                         
  14   3   0        811.68        872.39        50.43 o                         
  15   3   0        885.04        858.02       115.32 o                         
  16   3   0        634.00        596.42       106.57 o                         
   0   4   0      61419.09      64766.29       462.45 o                         
   1   4   0      80531.59      79093.95       353.94 o                         
   2   4   0       5554.89       5314.56        73.89 o                         
   3   4   0       9632.57      11813.12       108.83 o                         
   4   4   0        140.65        233.09        12.73 o                         
   5   4   0        501.08        405.20        17.00 o                         
   6   4   0        656.81        545.27        24.16 o                         
   7   4   0      15354.20      14924.63       125.15 o                         
   8   4   0      26933.74      25472.76       198.75 o                         
   9   4   0       5994.33       5654.14        82.49 o                         
  10   4   0      11646.35      11509.30       139.40 o                         
  11   4   0        355.02        316.21        27.67 o                         
  12   4   0       3215.82       3103.38       159.09 o                         
  13   4   0        617.76        581.77        46.59 o                         
  14   4   0        241.97        184.88        29.69 o                         
  15   4   0         13.79         33.01        41.01 o                         
  16   4   0        278.07        241.65        80.26 o                         
   1   5   0      14397.84      15416.61       128.48 o                         
   2   5   0      11496.26      12914.47        90.19 o                         
   3   5   0      56251.80      63126.23       282.12 o                         
   4   5   0       7474.10       8862.01        85.63 o                         
   5   5   0      18510.11      16972.00       165.55 o                         
   6   5   0       2295.06       2492.86        45.75 o                         
   7   5   0      18749.90      17678.56       146.54 o                         
   8   5   0       2623.77       2730.93        58.09 o                         
   9   5   0       2348.35       2530.82        52.45 o                         
  10   5   0        164.16        184.07        16.02 o                         
  11   5   0         43.84         90.75        16.68 o                         
  12   5   0       4374.00       4139.68       195.08 o                         
  13   5   0       1760.55       1814.20       126.15 o                         
  14   5   0        186.73        271.14        41.09 o                         
  15   5   0       1073.65       1066.20        90.53 o                         
  16   5   0       1592.81       1525.91       153.92 o                         
   0   6   0        195.33        197.95        19.41 o                         
   1   6   0       2469.15       2433.31        47.94 o                         
   2   6   0      20207.74      20294.08       142.78 o                         
   3   6   0       1929.06       2214.46        53.26 o                         
   4   6   0       8341.12       8390.03        85.56 o                         
   5   6   0        148.11        290.68        19.36 o                         
   6   6   0      24729.73      22996.62       160.08 o                         
   7   6   0          8.99        100.81        13.43 o                         
   8   6   0         46.89        126.14        17.10 o                         
   9   6   0       1479.82       1563.83        74.40 o                         
  10   6   0         10.29         13.86        11.01 o                         
  11   6   0        889.58        739.70        36.11 o                         
  12   6   0       3564.21       3696.71        96.45 o                         
  13   6   0          2.35         35.32        17.26 o                         
  14   6   0         49.73         44.73        35.59 o                         
  15   6   0        408.37        283.47        48.05 o                         
  16   6   0          8.66         57.55        42.69 o                         
   1   7   0      22266.09      22600.59       168.90 o                         
   2   7   0       5818.73       5326.44        69.46 o                         
   3   7   0       3047.72       2510.94        53.67 o                         
   4   7   0       3968.68       3656.32        61.49 o                         
   5   7   0       2710.88       3229.40        83.03 o                         
   6   7   0        350.80        521.81        23.91 o                         
   7   7   0       6212.96       6425.46        87.21 o                         
   8   7   0       4931.55       5679.97        89.93 o                         
   9   7   0      10881.94      10788.76       130.61 o                         
  10   7   0       1879.41       1721.38        63.30 o                         
  11   7   0       4117.88       3967.82       100.07 o                         
  12   7   0         71.38         51.08        24.34 o                         
  13   7   0       2880.47       2903.36       121.06 o                         
  14   7   0        980.33        924.45        68.90 o                         
  15   7   0       1148.82       1242.24       101.19 o                         
   0   8   0      34638.88      32631.32       319.22 o                         
   1   8   0       5321.56       4992.56        76.06 o                         
   2   8   0       5947.55       5859.77        88.06 o                         
   3   8   0         50.53         64.34         9.61 o                         
   4   8   0       3164.92       3223.79        58.56 o                         
   5   8   0        243.84        289.83        24.94 o                         
   6   8   0       3706.79       4044.86        69.90 o                         
   7   8   0         20.33         77.97        14.33 o                         
   8   8   0       1553.51       1569.71        49.35 o                         
   9   8   0       1995.82       1632.09        52.84 o                         
  10   8   0       7790.12       7414.25       128.15 o                         
  11   8   0        132.85        127.04        35.80 o                         
  12   8   0        126.26        155.99        34.59 o                         
  13   8   0       1866.34       2149.98       132.71 o                         
  14   8   0        435.11        435.80        93.60 o                         
  15   8   0        118.13        215.74        75.96 o                         
   1   9   0       1295.42       1177.14        37.62 o                         
   2   9   0       1957.07       1818.24        40.38 o                         
   3   9   0      11000.10      11361.04       100.14 o                         
   4   9   0      17674.35      16725.61       148.38 o                         
   5   9   0       8725.09       7899.17       107.20 o                         
   6   9   0       2025.37       2547.37        60.83 o                         
   7   9   0       2980.22       2777.53        60.78 o                         
   8   9   0        687.02        632.90        38.17 o                         
   9   9   0        333.15        283.28        31.23 o                         
  10   9   0        460.09        333.53        27.53 o                         
  11   9   0        162.35        215.97        33.13 o                         
  12   9   0       1881.43       1853.68       148.02 o                         
  13   9   0        517.34        534.71        71.23 o                         
  14   9   0        112.70         99.60        47.38 o                         
   0  10   0        680.39        811.11        35.58 o                         
   1  10   0        586.42        492.43        20.77 o                         
   2  10   0       5969.04       5701.73        68.68 o                         
   3  10   0      12499.95      12131.74       103.91 o                         
   4  10   0      10210.84      10497.15       110.96 o                         
   5  10   0        260.63        437.33        25.83 o                         
   6  10   0       1131.38        931.31        31.69 o                         
   7  10   0        360.60        279.74        24.01 o                         
   8  10   0       2812.02       2877.02        80.25 o                         
   9  10   0       1103.84       1161.15        57.56 o                         
  10  10   0       1314.34       1210.60        55.17 o                         
  11  10   0       1897.71       2198.89       113.67 o                         
  12  10   0       1872.88       2441.36       155.68 o                         
  13  10   0        580.55        693.32        73.10 o                         
  14  10   0         58.85        -20.68        42.97 o                         
   1  11   0       7288.27       6977.16        82.56 o                         
   2  11   0       7189.75       6758.56        80.72 o                         
   3  11   0       2918.83       2565.32        47.14 o                         
   4  11   0        113.71         91.48        12.15 o                         
   5  11   0        314.74        269.42        20.88 o                         
   6  11   0       3615.08       3776.26        98.32 o                         
   7  11   0        358.19        372.51        35.12 o                         
   8  11   0         37.01         68.39        15.74 o                         
   9  11   0       1750.22       1502.52        68.03 o                         
  10  11   0       3578.19       3765.61       183.34 o                         
  11  11   0        288.08        321.14        94.12 o                         
  12  11   0         98.44        117.34        40.56 o                         
  13  11   0        203.83        144.46        42.87 o                         
   0  12   0       2763.89       3328.58        92.75 o                         
   1  12   0       3473.69       3835.21        63.24 o                         
   2  12   0        660.52        629.43        29.35 o                         
   3  12   0       1327.84       1777.44        64.79 o                         
   4  12   0        485.73        655.08        28.26 o                         
   5  12   0       6971.24       7058.15       111.28 o                         
   6  12   0       2613.50       2699.09        81.87 o                         
   7  12   0       1105.30        889.48        69.35 o                         
   8  12   0         32.12         65.73        23.51 o                         
   9  12   0       4703.40       4711.33       181.47 o                         
  10  12   0       2038.18       2367.25       183.85 o                         
  11  12   0        806.98        749.23       163.38 o                         
  12  12   0        908.34        753.16       169.29 o                         
   1  13   0        486.65        502.72        45.05 o                         
   2  13   0         36.81        119.80        25.72 o                         
   3  13   0       1149.16       1182.25        44.30 o                         
   4  13   0       2251.87       2203.90        53.92 o                         
   5  13   0       2209.28       2036.94        77.55 o                         
   6  13   0         18.01         47.73        45.12 o                         
   7  13   0        218.32        238.78        38.35 o                         
   8  13   0       2726.36       2307.90       117.94 o                         
   9  13   0         16.51         37.95        41.03 o                         
  10  13   0        214.64        202.95        58.99 o                         
  11  13   0          3.98         80.45        58.18 o                         
   0  14   0        179.98        409.99        44.92 o                         
   1  14   0       2220.52       2035.83        54.39 o                         
   2  14   0        397.45        456.36        31.91 o                         
   3  14   0       8138.31       8402.56       117.98 o                         
   4  14   0       1329.75       1041.26        48.29 o                         
   5  14   0        256.96        179.26        26.80 o                         
   6  14   0        168.75        111.41        33.40 o                         
   7  14   0         12.80         43.46        35.83 o                         
   8  14   0         15.78         81.56        51.35 o                         
   9  14   0       1064.78        941.79        81.23 o                         
  10  14   0       1612.69       1648.79       123.42 o                         
   1  15   0        369.92        330.98        26.93 o                         
   2  15   0       6365.85       6068.95       133.82 o                         
   3  15   0        110.52        254.93        36.96 o                         
   4  15   0       1785.09       1931.41        96.27 o                         
   5  15   0        121.63         79.83        31.40 o                         
   6  15   0         48.47         63.95        29.95 o                         
   7  15   0        554.13        431.44        53.98 o                         
   8  15   0       1469.14       1666.58       117.57 o                         
   9  15   0          6.14        200.57        61.21 o                         
   0  16   0        365.50        478.93       129.81 o                         
   1  16   0        484.29        412.62        61.47 o                         
   2  16   0         35.67          7.14        38.37 o                         
   3  16   0       2636.18       2692.94       143.16 o                         
   4  16   0        732.37        799.07        83.76 o                         
   5  16   0       4371.91       4797.94       188.03 o                         
   6  16   0        750.67        766.87        65.56 o                         
   7  16   0       1577.44       1536.21        86.68 o                         
   1  17   0          0.76         64.00        43.97 o                         
   2  17   0       1890.58       1741.67       123.43 o                         
   3  17   0         15.93        -44.26        44.26 o                         
   4  17   0       1730.65       1788.81       138.02 o                         
   5  17   0        348.39        465.11        63.80 o                         
 -17   1   1         14.67        -38.93        49.14 o                         
 -16   1   1         64.54         -6.82        51.69 o                         
 -15   1   1       1070.17        953.58        71.64 o                         
 -14   1   1        931.95        866.29        43.33 o                         
 -13   1   1         21.22         81.29        18.39 o                         
 -12   1   1       2613.11       2553.30        87.25 o                         
 -11   1   1       5892.33       6212.31       127.93 o                         
 -10   1   1       1037.98       1141.42        57.82 o                         
  -9   1   1       1466.22       1233.00        50.49 o                         
  -8   1   1       3625.50       3832.76        75.94 o                         
  -7   1   1      15321.40      15335.31       153.24 o                         
  -6   1   1      11888.81      10815.06       161.53 o                         
  -5   1   1       9669.99      10074.39       224.22 o                         
  -4   1   1      26504.01      29713.80       252.88 o                         
  -3   1   1      37706.11      41451.06       297.30 o                         
  -2   1   1      34782.05      37074.91       380.05 o                         
   2   1   1       4175.35       4791.62        65.75 o                         
   3   1   1       5817.42       6142.08        47.63 o                         
   4   1   1       1870.90       1514.83        29.93 o                         
   5   1   1       7325.37       8122.38       104.71 o                         
   6   1   1       7945.96       9032.86       114.82 o                         
   7   1   1      13521.03      15804.87       224.87 o                         
   8   1   1      10212.21       9165.75       119.37 o                         
   9   1   1       4282.49       4416.54        80.84 o                         
  10   1   1        326.27        392.38        28.41 o                         
  11   1   1         51.83        102.80        17.50 o                         
  12   1   1       1058.99       1012.34        49.61 o                         
  13   1   1         17.75         61.09        30.40 o                         
  14   1   1        560.79        573.74        46.98 o                         
  15   1   1          2.72         19.50        42.05 o                         
  16   1   1         12.72        -33.33        33.33 o                         
  17   1   1        264.52        439.89        70.84 o                         
 -17   2   1          1.30        -18.25        46.07 o                         
 -16   2   1          5.72        -56.63        56.63 o                         
 -15   2   1        792.27        710.22       134.48 o                         
 -14   2   1        165.97         60.57        25.61 o                         
 -13   2   1         21.26         22.98        13.94 o                         
 -12   2   1        270.58        443.77        30.06 o                         
 -11   2   1       2760.35       2857.66        71.46 o                         
 -10   2   1       1200.29       1169.49        47.34 o                         
  -9   2   1       4659.31       4058.86       122.28 o                         
  -8   2   1       3866.99       4012.78        66.58 o                         
  -7   2   1          5.68         41.16        11.61 o                         
  -6   2   1       1675.22       1546.46        74.35 o                         
  -5   2   1       2286.45       3152.19        78.03 o                         
  -4   2   1      21702.38      22981.06       140.37 o                         
  -3   2   1      16280.99      15328.88       121.65 o                         
  -2   2   1      26025.13      25129.04       157.63 o                         
  -1   2   1       1559.52        979.38        42.14 o                         
   0   2   1        538.99        432.03        30.47 o                         
   1   2   1       3745.52       4507.58        88.81 o                         
   2   2   1        726.46       1051.04        25.48 o                         
   3   2   1       4695.14       5370.56        46.55 o                         
   4   2   1       2262.13       1556.89        24.08 o                         
   5   2   1          6.38         17.81         5.48 o                         
   6   2   1       2283.89       2602.42        52.67 o                         
   7   2   1       3935.60       4615.91       101.48 o                         
   8   2   1         18.02         18.27        11.22 o                         
   9   2   1       6677.59       6928.12       114.63 o                         
  10   2   1         82.19         97.32        15.87 o                         
  11   2   1       2630.17       2556.57        64.99 o                         
  12   2   1         53.01         70.17        18.64 o                         
  13   2   1        467.09        503.61        32.49 o                         
  14   2   1         11.61         46.83        22.87 o                         
  15   2   1       1575.90       1536.54        99.70 o                         
  16   2   1        746.72        779.39        95.17 o                         
  17   2   1          2.18        -46.97        46.97 o                         
 -16   3   1        829.63        851.74       125.17 o                         
 -15   3   1        420.07        474.86       116.29 o                         
 -14   3   1         22.42         46.24        20.47 o                         
 -13   3   1       5062.22       4905.67       141.82 o                         
 -12   3   1       8958.39       8492.50       142.18 o                         
 -11   3   1        234.66        297.69        26.45 o                         
 -10   3   1       1742.31       1704.31        54.62 o                         
  -9   3   1       1441.37       1564.94        40.62 o                         
  -8   3   1       3095.70       2364.32        47.59 o                         
  -7   3   1       7298.11       7112.92        71.52 o                         
  -6   3   1      14107.56      12951.66        97.59 o                         
  -5   3   1      17578.16      16636.35       120.68 o                         
  -4   3   1      18609.92      19037.23       134.85 o                         
  -3   3   1        102.05        931.45        24.43 o                         
  -2   3   1      58684.26      63837.23       273.73 o                         
  -1   3   1      19030.70      18554.52       128.92 o                         
   0   3   1      15247.18      17724.10        99.89 o                         
   1   3   1       7184.11       6559.48        64.40 o                         
   2   3   1       1413.48       1258.64        27.96 o                         
   3   3   1       8653.31       9326.31        94.33 o                         
   4   3   1      13453.04      13379.23       104.55 o                         
   5   3   1       8625.28       8747.55        78.06 o                         
   6   3   1       1751.32       1883.23        54.68 o                         
   7   3   1       2677.94       2947.48        48.51 o                         
   8   3   1        538.51        518.38        25.10 o                         
   9   3   1       4358.24       4220.65       143.25 o                         
  10   3   1       3818.47       3514.97       105.92 o                         
  11   3   1       1643.87       2044.71        62.39 o                         
  12   3   1        131.20         53.21        23.81 o                         
  13   3   1         81.68        116.47        25.86 o                         
  14   3   1       2367.53       2163.40        88.97 o                         
  15   3   1         48.50         73.16        54.18 o                         
  16   3   1        861.63       1023.14       137.85 o                         
 -16   4   1        134.63        132.14        67.28 o                         
 -15   4   1        794.69       1055.15        96.94 o                         
 -14   4   1        843.36        903.45        65.05 o                         
 -13   4   1        343.08        283.68        35.75 o                         
 -12   4   1        970.44        909.97        52.17 o                         
 -11   4   1        450.13        641.79        37.25 o                         
 -10   4   1        683.51        792.48        36.10 o                         
  -9   4   1        903.70       1069.79        36.17 o                         
  -8   4   1       5747.14       6367.88        80.42 o                         
  -7   4   1       8597.17       8576.45        96.36 o                         
  -6   4   1        222.10        410.97        21.08 o                         
  -5   4   1        153.90        306.38        17.43 o                         
  -4   4   1       5277.44       5638.17        77.09 o                         
  -3   4   1      10435.90      12095.17       130.44 o                         
  -2   4   1      12891.93      14146.94       101.14 o                         
  -1   4   1       9824.98       8980.52        76.92 o                         
   0   4   1      56329.91      66923.62       288.82 o                         
   1   4   1      19405.95      20569.20       361.49 o                         
   2   4   1         61.01        260.12        30.86 o                         
   3   4   1       5758.00       4462.16        53.33 o                         
   4   4   1      18169.66      18844.74       197.04 o                         
   5   4   1       7251.98       6796.74        69.21 o                         
   6   4   1         63.21        308.00        26.69 o                         
   7   4   1        313.79        293.79        23.72 o                         
   8   4   1        100.13        165.47        20.13 o                         
   9   4   1       6565.28       6223.00        93.67 o                         
  10   4   1        131.38        224.79        22.36 o                         
  11   4   1         15.73         20.71        17.19 o                         
  12   4   1       3843.19       3599.96       151.07 o                         
  13   4   1         81.19         92.96        18.96 o                         
  14   4   1          4.79         -3.20        18.69 o                         
  15   4   1          9.92         33.61        53.34 o                         
  16   4   1         20.57         74.86        54.77 o                         
 -16   5   1         62.57         83.17        37.48 o                         
 -15   5   1        575.71        653.90        70.27 o                         
 -14   5   1       1274.60       1240.11       110.71 o                         
 -13   5   1        495.05        449.71        59.49 o                         
 -12   5   1        250.85        275.71        25.02 o                         
 -11   5   1        194.33        163.12        16.80 o                         
 -10   5   1       3315.77       3537.09        66.34 o                         
  -9   5   1       6566.93       6132.74        84.34 o                         
  -8   5   1       4448.97       4776.47        68.80 o                         
  -7   5   1      20015.81      18582.75       151.33 o                         
  -6   5   1      14478.33      14123.84       138.35 o                         
  -5   5   1       1613.71       1999.14        40.67 o                         
  -4   5   1      35926.00      35079.84       205.83 o                         
  -3   5   1       1606.19       1603.80        31.19 o                         
  -2   5   1       2933.39       2884.36        40.71 o                         
  -1   5   1       1679.62       1193.41        28.34 o                         
   0   5   1      10833.41      12778.50        90.91 o                         
   1   5   1      28373.82      27827.67       171.93 o                         
   2   5   1      10666.57      11402.22       108.36 o                         
   3   5   1      18346.15      21070.14       146.62 o                         
   4   5   1      33089.59      31178.31       183.48 o                         
   5   5   1        341.95        433.32        33.53 o                         
   6   5   1        842.02       1110.34        30.31 o                         
   7   5   1       1972.15       2193.93        38.04 o                         
   8   5   1       2808.42       2602.22        49.05 o                         
   9   5   1        177.26        149.17        18.11 o                         
  10   5   1          4.88         18.16        12.10 o                         
  11   5   1       1790.01       1570.23        59.79 o                         
  12   5   1        363.60        382.27        34.67 o                         
  13   5   1        313.17        340.65        32.56 o                         
  14   5   1        616.71        783.53        75.82 o                         
  15   5   1         70.29         59.50        32.71 o                         
  16   5   1        167.09        275.53        53.52 o                         
 -16   6   1       1847.08       1858.33       149.08 o                         
 -15   6   1        408.00        468.36        64.51 o                         
 -14   6   1        981.23       1000.07        76.92 o                         
 -13   6   1        888.56        876.22        66.71 o                         
 -12   6   1         81.00        175.31        29.43 o                         
 -11   6   1        653.37        647.46        37.59 o                         
 -10   6   1        680.75        704.74        28.47 o                         
  -9   6   1       7107.57       6583.64       124.39 o                         
  -8   6   1       5784.79       6215.59        89.89 o                         
  -7   6   1       2264.12       2664.95        53.86 o                         
  -6   6   1       2463.23       1985.95        55.91 o                         
  -5   6   1       6680.29       6070.79        80.09 o                         
  -4   6   1         91.19        122.42        15.02 o                         
  -3   6   1       8125.01       9977.05        91.49 o                         
  -2   6   1      16301.98      16477.52       135.29 o                         
  -1   6   1      11657.74      12170.04       109.07 o                         
   0   6   1         32.72         27.01         8.03 o                         
   1   6   1        794.97        749.11        27.53 o                         
   2   6   1        624.80        595.22        19.50 o                         
   3   6   1      27761.06      28390.63       184.50 o                         
   4   6   1      25891.94      28854.50       183.83 o                         
   5   6   1        814.34       1041.72        31.76 o                         
   6   6   1       4199.00       4259.60        61.75 o                         
   7   6   1       1711.62       1789.93        42.44 o                         
   8   6   1        799.53        861.73        33.09 o                         
   9   6   1         10.37         17.72        11.85 o                         
  10   6   1       5257.19       4966.89       100.91 o                         
  11   6   1       3614.90       3624.78        86.10 o                         
  12   6   1         38.09         72.46        20.09 o                         
  13   6   1        876.89        771.84        46.75 o                         
  14   6   1         32.78         63.34        49.31 o                         
  15   6   1        236.57        273.05        51.14 o                         
  16   6   1        172.06        190.54        48.64 o                         
 -15   7   1        372.51        284.55        59.94 o                         
 -14   7   1        336.99        450.20        70.99 o                         
 -13   7   1       1291.99       1309.64        75.62 o                         
 -12   7   1         62.39         37.53        17.48 o                         
 -11   7   1       2889.53       3159.92        84.01 o                         
 -10   7   1         79.46        136.31        18.84 o                         
  -9   7   1        361.81        535.95        27.86 o                         
  -8   7   1      10572.25       9576.89       109.23 o                         
  -7   7   1       5929.10       6233.54        88.28 o                         
  -6   7   1       6855.31       6501.10        80.38 o                         
  -5   7   1      15527.95      16492.69       143.30 o                         
  -4   7   1       5829.22       6179.50        77.52 o                         
  -3   7   1        116.17         43.97         8.45 o                         
  -2   7   1       6450.83       6738.23        75.62 o                         
  -1   7   1       5623.42       5667.75        88.81 o                         
   0   7   1       6036.66       6141.05       113.44 o                         
   1   7   1       1186.54       1587.46        38.39 o                         
   2   7   1      55206.20      58711.31       282.41 o                         
   3   7   1        125.15         80.75         8.52 o                         
   4   7   1       1589.45       1844.22        45.59 o                         
   5   7   1      25965.85      28041.11       192.92 o                         
   6   7   1         59.40         44.85        10.78 o                         
   7   7   1         50.67         69.18        12.68 o                         
   8   7   1      11481.16      11835.23       137.82 o                         
   9   7   1        411.10        519.01        28.97 o                         
  10   7   1       5070.93       4832.86       120.63 o                         
  11   7   1        735.43        707.59        51.35 o                         
  12   7   1         15.67          8.12        31.19 o                         
  13   7   1       2348.47       2520.51       135.27 o                         
  14   7   1         36.74         27.35        41.22 o                         
  15   7   1       1102.58       1001.93       112.93 o                         
 -15   8   1       2125.43       2255.79       165.86 o                         
 -14   8   1       3246.73       3139.13       156.52 o                         
 -13   8   1        877.83        798.02        64.54 o                         
 -12   8   1       4163.26       4185.52       116.27 o                         
 -11   8   1        259.95        195.90        38.30 o                         
 -10   8   1        321.71        366.32        30.41 o                         
  -9   8   1        342.92        330.83        25.12 o                         
  -8   8   1       6355.59       6165.01        87.15 o                         
  -7   8   1      11725.28      10751.97       115.32 o                         
  -6   8   1       1208.92       1267.71        37.74 o                         
  -5   8   1        145.94        184.77        17.02 o                         
  -4   8   1       1144.03       1693.52        48.00 o                         
  -3   8   1      22223.69      21739.69       161.37 o                         
  -2   8   1       3552.59       3233.82        63.77 o                         
  -1   8   1        223.59        419.89        24.07 o                         
   0   8   1      19634.26      18731.05       168.48 o                         
   1   8   1       1052.72       1352.91        41.80 o                         
   2   8   1       9966.49       9407.48        95.09 o                         
   3   8   1      10119.57      11205.48       104.14 o                         
   4   8   1       5888.04       5414.43        73.34 o                         
   5   8   1      14261.17      13257.91       161.87 o                         
   6   8   1        134.26        189.45        18.86 o                         
   7   8   1       2491.86       2393.54        55.98 o                         
   8   8   1       1180.86       1185.83        43.93 o                         
   9   8   1       3469.53       3185.55        72.74 o                         
  10   8   1       1707.81       1433.81        99.37 o                         
  11   8   1       4940.19       4565.61       143.49 o                         
  12   8   1       2275.50       2442.16       136.54 o                         
  13   8   1          7.13         15.93        39.24 o                         
  14   8   1         47.36         40.36        40.23 o                         
  15   8   1         16.32         18.01        45.77 o                         
 -14   9   1       1993.32       2172.58       175.77 o                         
 -13   9   1          4.34         61.27        49.48 o                         
 -12   9   1       1440.65       1592.81       112.38 o                         
 -11   9   1        249.69        236.67        37.37 o                         
 -10   9   1       3645.87       3730.34       100.56 o                         
  -9   9   1       5470.42       5366.62       106.01 o                         
  -8   9   1       3009.36       2684.78        63.90 o                         
  -7   9   1       5029.12       4888.69        82.69 o                         
  -6   9   1       4048.64       3459.71        73.36 o                         
  -5   9   1        352.73        313.66        21.64 o                         
  -4   9   1      10621.70      10812.24       177.71 o                         
  -3   9   1        407.37        503.09        20.21 o                         
  -2   9   1        634.86        716.04        25.94 o                         
  -1   9   1        942.44       1027.85        35.72 o                         
   0   9   1          8.67         45.48         9.84 o                         
   1   9   1       7290.95       6354.16        88.27 o                         
   2   9   1        738.76        891.51        28.39 o                         
   3   9   1       2317.33       2362.80        43.17 o                         
   4   9   1      25453.74      25373.85       180.48 o                         
   5   9   1        487.17        395.45        19.92 o                         
   6   9   1        908.57        925.03        37.10 o                         
   7   9   1      10865.63      10748.18       128.01 o                         
   8   9   1       4758.67       4329.46        86.81 o                         
   9   9   1         19.28         83.84        17.98 o                         
  10   9   1         78.91        116.21        25.46 o                         
  11   9   1       6379.59       6186.01       397.33 o                         
  12   9   1        601.35        605.39        81.54 o                         
  13   9   1       1304.17       1187.54        90.00 o                         
  14   9   1       4688.23       4659.02       223.28 o                         
 -14  10   1        300.70        192.01        69.09 o                         
 -13  10   1       1136.58        918.64       126.02 o                         
 -12  10   1       1216.47       1261.33        93.94 o                         
 -11  10   1        206.74        182.19        28.79 o                         
 -10  10   1         13.75          3.46        18.70 o                         
  -9  10   1       9629.87       9193.90       146.51 o                         
  -8  10   1       1892.74       1862.31        64.31 o                         
  -7  10   1          0.28         42.46        16.01 o                         
  -6  10   1        804.78        769.10        36.78 o                         
  -5  10   1        443.05        289.01        22.25 o                         
  -4  10   1       1186.18       1139.84        30.23 o                         
  -3  10   1        362.84        397.69        18.24 o                         
  -2  10   1       6429.88       6198.11        73.53 o                         
  -1  10   1       6940.05       6336.90        76.43 o                         
   0  10   1        333.18        320.57        16.32 o                         
   1  10   1        933.97        912.96        30.95 o                         
   2  10   1       1518.35       1686.70        38.12 o                         
   3  10   1      22093.62      22135.67       146.56 o                         
   4  10   1       4400.23       4398.27        71.27 o                         
   5  10   1        833.21        786.34        32.75 o                         
   6  10   1       7395.35       7360.90        88.65 o                         
   7  10   1       1551.96       1465.77        51.65 o                         
   8  10   1       3354.94       3209.20        86.42 o                         
   9  10   1        769.79        837.24        46.31 o                         
  10  10   1       8062.61       7692.27       169.43 o                         
  11  10   1       6679.03       6976.53       309.95 o                         
  12  10   1        196.34         54.49        34.46 o                         
  13  10   1       2604.09       2663.45       139.07 o                         
  14  10   1        481.26        478.73        95.51 o                         
 -13  11   1        320.87        353.23        68.68 o                         
 -12  11   1        883.14       1075.18        91.19 o                         
 -11  11   1       3937.55       4146.19       369.72 o                         
 -10  11   1        265.69        141.33        70.59 o                         
  -9  11   1       2900.60       2818.55       167.29 o                         
  -8  11   1       2809.68       2730.86        98.86 o                         
  -7  11   1         43.29         29.60        16.88 o                         
  -6  11   1        790.23        542.80        39.73 o                         
  -5  11   1       1879.85       1808.41        51.72 o                         
  -4  11   1       3455.11       3362.81        55.43 o                         
  -3  11   1       2012.73       2092.93        43.46 o                         
  -2  11   1       7538.16       7304.88        83.81 o                         
  -1  11   1       3016.86       3177.85        53.86 o                         
   0  11   1         14.73         37.66         9.46 o                         
   1  11   1       7231.64       7250.16        84.26 o                         
   2  11   1       7708.74       7599.86        88.04 o                         
   3  11   1       4002.78       4197.81        62.29 o                         
   4  11   1       3662.96       3433.46        56.56 o                         
   5  11   1       1871.90       1920.97        51.86 o                         
   6  11   1       4268.91       4592.89       116.18 o                         
   7  11   1        766.45        618.80        32.50 o                         
   8  11   1       2095.34       2378.90        65.31 o                         
   9  11   1          5.30         57.06        23.01 o                         
  10  11   1       1897.83       2153.61       169.84 o                         
  11  11   1         38.02         77.95        44.86 o                         
  12  11   1       1791.10       1760.99       250.13 o                         
  13  11   1       2092.38       2194.97       130.77 o                         
 -12  12   1        294.67        214.76       113.61 o                         
 -11  12   1        232.89        285.85        67.17 o                         
 -10  12   1       5704.47       5640.17       233.42 o                         
  -9  12   1         35.57         43.26        63.30 o                         
  -8  12   1        836.54        717.54        61.78 o                         
  -7  12   1       9804.20       9876.56       201.04 o                         
  -6  12   1         25.58         25.02        27.80 o                         
  -5  12   1       1249.67       1339.96        54.21 o                         
  -4  12   1       5994.21       5692.60        96.86 o                         
  -3  12   1       3405.39       3468.49        62.96 o                         
  -2  12   1       1317.70       1055.24        33.97 o                         
  -1  12   1       2175.55       2189.45        48.81 o                         
   0  12   1        128.12        131.45        13.55 o                         
   1  12   1       5451.76       5673.37        77.22 o                         
   2  12   1        267.05        158.55        16.99 o                         
   3  12   1       3116.97       3126.84        60.56 o                         
   4  12   1       1798.43       1654.78        44.24 o                         
   5  12   1       2000.28       1933.88        57.31 o                         
   6  12   1        288.15        358.63        32.42 o                         
   7  12   1       1025.90       1053.17        98.93 o                         
   8  12   1         55.15         42.08        19.03 o                         
   9  12   1       6568.84       6189.95       190.17 o                         
  10  12   1         99.74        153.62        38.81 o                         
  11  12   1         75.45         51.18        50.87 o                         
  12  12   1        666.94        790.81       121.60 o                         
 -11  13   1        172.15         61.15        49.64 o                         
 -10  13   1       3492.04       3407.56       228.99 o                         
  -9  13   1       5174.39       5327.39       200.66 o                         
  -8  13   1        701.79        740.05        89.53 o                         
  -7  13   1         40.68        -26.69        26.69 o                         
  -6  13   1        391.06        335.29        32.43 o                         
  -5  13   1       5176.84       4993.80       105.49 o                         
  -4  13   1         67.33        138.65        15.70 o                         
  -3  13   1        221.43        141.63        19.38 o                         
  -2  13   1       2109.44       2142.42        61.15 o                         
  -1  13   1       2716.22       2257.48        68.58 o                         
   0  13   1         36.29         64.15        18.28 o                         
   1  13   1       1133.48       1072.74        43.90 o                         
   2  13   1       1694.55       1508.39        47.66 o                         
   3  13   1        970.55        989.22        37.81 o                         
   4  13   1       7185.84       7336.73       117.04 o                         
   5  13   1        432.55        424.65        34.52 o                         
   6  13   1       5238.85       4905.09       128.65 o                         
   7  13   1       7870.21       7846.32       186.07 o                         
   8  13   1        726.89        742.90        68.28 o                         
   9  13   1        743.11        757.41        80.02 o                         
  10  13   1        301.68        350.67        61.70 o                         
  11  13   1       1274.85       1218.22       117.97 o                         
 -10  14   1         92.51         25.72        38.53 o                         
  -9  14   1       3346.35       3449.91       135.52 o                         
  -8  14   1       1301.22       1264.69        90.89 o                         
  -7  14   1        170.03        163.50        42.68 o                         
  -6  14   1        541.19        659.97        53.44 o                         
  -5  14   1        351.71        364.89        37.86 o                         
  -4  14   1        822.84        808.89        39.08 o                         
  -3  14   1       3315.79       3945.86        85.17 o                         
  -2  14   1        817.31        659.68        32.51 o                         
  -1  14   1       3702.48       3256.55        81.70 o                         
   0  14   1        285.54        315.22        29.42 o                         
   1  14   1         83.69        125.45        21.79 o                         
   2  14   1         19.48         22.75        15.76 o                         
   3  14   1       5100.87       5301.88       104.04 o                         
   4  14   1         51.90         54.55        21.40 o                         
   5  14   1        121.67        220.74        29.65 o                         
   6  14   1        483.46        368.02        46.89 o                         
   7  14   1         52.63         59.37        43.45 o                         
   8  14   1        461.87        408.92        52.30 o                         
   9  14   1        247.21        170.40        35.79 o                         
  10  14   1        138.98        214.97        57.18 o                         
  -9  15   1        497.60        538.64        77.34 o                         
  -8  15   1       2499.10       2728.55       111.00 o                         
  -7  15   1        108.25         73.42        38.89 o                         
  -6  15   1          9.49         25.33        29.51 o                         
  -5  15   1         50.70        108.77        32.59 o                         
  -4  15   1       3015.52       3199.72       113.34 o                         
  -3  15   1        324.58        265.57        35.15 o                         
  -2  15   1       1312.33       1239.04        60.05 o                         
  -1  15   1        389.81        284.17        34.27 o                         
   0  15   1        320.58        404.79        36.17 o                         
   1  15   1       5888.40       5699.87       128.30 o                         
   2  15   1        349.21        492.68        43.50 o                         
   3  15   1        103.35         61.76        29.41 o                         
   4  15   1        691.41        788.23        67.80 o                         
   5  15   1       3674.84       3673.60       132.44 o                         
   6  15   1       3875.03       3896.26       156.87 o                         
   7  15   1       2103.35       2367.58       140.97 o                         
   8  15   1       3183.28       3328.65       177.82 o                         
   9  15   1        981.63        901.97        93.75 o                         
  -7  16   1        999.82       1141.98       109.35 o                         
  -6  16   1        134.62        173.00        34.09 o                         
  -5  16   1        167.96        152.34        33.84 o                         
  -4  16   1        424.98        275.57       101.21 o                         
  -3  16   1       1166.30       1177.55        86.31 o                         
  -2  16   1         38.87        112.46        36.47 o                         
  -1  16   1        202.35        184.01        45.47 o                         
   0  16   1         11.37         64.13        43.94 o                         
   1  16   1        365.75        388.32        43.73 o                         
   2  16   1          2.76         -0.16        37.44 o                         
   3  16   1       1871.64       2007.76       169.94 o                         
   4  16   1        525.72        514.99        57.43 o                         
   5  16   1        367.65        596.74        64.76 o                         
   6  16   1         48.08         98.11        51.83 o                         
   7  16   1        873.96       1085.68        77.40 o                         
  -5  17   1        965.58        946.39        82.05 o                         
  -4  17   1        254.85        350.10       120.26 o                         
  -3  17   1         27.91        -28.35        41.96 o                         
  -2  17   1        118.83        158.28        58.70 o                         
  -1  17   1         20.20        -17.73        39.65 o                         
   0  17   1         14.71         50.49        73.27 o                         
   1  17   1        267.89        219.76        66.38 o                         
   2  17   1       1064.10       1057.68       100.10 o                         
   3  17   1        576.82        487.96        74.23 o                         
   4  17   1       2495.85       2681.56       134.55 o                         
   5  17   1        324.99        412.98        63.48 o                         
 -17   0   2        663.00        974.92       134.62 o                         
 -16   0   2        317.41        329.90       129.01 o                         
 -15   0   2         16.18         76.48        81.55 o                         
 -14   0   2         42.03         24.10        31.48 o                         
 -13   0   2      17265.46      15610.06       423.58 o                         
 -12   0   2         72.24         76.41        23.97 o                         
 -11   0   2       2500.31       2345.77       130.13 o                         
 -10   0   2       5053.41       4097.33       367.61 o                         
  -9   0   2        835.13        968.77        70.77 o                         
  -8   0   2        637.36        822.06        50.89 o                         
  -7   0   2       5542.70       6163.27       132.89 o                         
  -6   0   2     151348.91     151208.19      1394.91 o                         
  -5   0   2      38964.06      42960.00       799.95 o                         
  -4   0   2       2271.35       3507.44       133.38 o                         
  -3   0   2     162935.45     176604.17      2148.42 o                         
  -2   0   2       5915.23       5417.85       134.11 o                         
   2   0   2      15380.57      18257.53       175.64 o                         
   3   0   2      56347.23      62150.60       486.24 o                         
   4   0   2      70428.16      71772.17       604.62 o                         
   5   0   2      11164.10      10972.47       135.16 o                         
   6   0   2       7383.27       6273.97       119.35 o                         
   7   0   2       1590.78       1788.38        66.41 o                         
   8   0   2       4651.45       4053.69       108.35 o                         
   9   0   2       1232.52       1309.93        73.54 o                         
  10   0   2       2998.20       2689.43        98.45 o                         
  11   0   2        265.05        402.23        37.58 o                         
  12   0   2       1675.91       1564.39        95.23 o                         
  13   0   2       4846.69       5127.54       159.34 o                         
  14   0   2       6400.48       7194.48       197.88 o                         
  15   0   2       1097.31       1246.58       139.09 o                         
  16   0   2       1224.11       1444.44       152.62 o                         
  17   0   2         91.14         -5.52        63.21 o                         
 -17   1   2        305.43        462.49        80.26 o                         
 -16   1   2        286.92        308.55        56.17 o                         
 -15   1   2        139.43        123.65        46.22 o                         
 -14   1   2         27.33          2.08        18.34 o                         
 -13   1   2       3356.19       3452.80        81.31 o                         
 -12   1   2       5622.83       5425.44       123.12 o                         
 -11   1   2       3665.05       3596.08       170.97 o                         
 -10   1   2       1988.93       1823.63        65.34 o                         
  -9   1   2        481.91        559.95        34.49 o                         
  -8   1   2        791.31        802.72        55.72 o                         
  -7   1   2        701.88        280.12        26.45 o                         
  -6   1   2      29706.09      32124.24       284.79 o                         
  -5   1   2       1530.08       1076.61        43.11 o                         
  -4   1   2       2968.43       3719.92        63.08 o                         
  -3   1   2       7677.78       9537.96       117.41 o                         
  -2   1   2        157.02        197.56        27.31 o                         
   2   1   2       4855.47       4427.51        63.44 o                         
   3   1   2       6262.37       6503.01       102.73 o                         
   4   1   2       1146.20        724.98        18.73 o                         
   5   1   2      11970.97      10584.78       108.13 o                         
   6   1   2        731.90        525.09        23.86 o                         
   7   1   2      26047.50      24197.16       190.13 o                         
   8   1   2       5514.00       6757.20        94.74 o                         
   9   1   2        251.89        287.50        25.50 o                         
  10   1   2          4.74         16.47        12.46 o                         
  11   1   2       3824.24       3642.26        96.34 o                         
  12   1   2        244.64        229.79        23.40 o                         
  13   1   2        396.07        516.45        37.55 o                         
  14   1   2        111.30         53.61        21.39 o                         
  15   1   2         88.97         59.86        36.70 o                         
  16   1   2         11.39         -2.15        54.55 o                         
  17   1   2        951.09       1137.65       104.22 o                         
 -17   2   2          0.32        124.67       286.59 o                         
 -16   2   2       1487.87       1773.48       121.53 o                         
 -15   2   2         29.15         69.40        26.42 o                         
 -14   2   2         50.84         43.67        21.51 o                         
 -13   2   2        219.23        278.94        25.04 o                         
 -12   2   2       8761.55       9133.53       150.78 o                         
 -11   2   2      15446.88      14582.32       157.99 o                         
 -10   2   2       1674.65       1522.29        51.67 o                         
  -9   2   2       2914.73       2830.38        57.41 o                         
  -8   2   2       1237.08       1146.87        35.10 o                         
  -7   2   2      16671.86      16451.10       193.22 o                         
  -6   2   2          5.98        106.93         9.71 o                         
  -5   2   2       9761.66      10485.78       101.27 o                         
  -4   2   2     151889.61     158129.09       802.91 o                         
  -3   2   2     239951.62     244421.09      1312.32 o                         
  -2   2   2     113866.91     128198.93       601.58 o                         
  -1   2   2        101.89        158.88        10.34 o                         
   0   2   2       3734.76       4281.35        70.59 o                         
   1   2   2        447.61        241.74        32.19 o                         
   2   2   2       1860.47       1911.61        37.92 o                         
   3   2   2      28795.79      29915.04       170.23 o                         
   4   2   2       5911.16       6103.22        63.63 o                         
   5   2   2       3862.52       3726.64        70.42 o                         
   6   2   2     106796.73     104842.04       495.75 o                         
   7   2   2       1469.51       1251.08        37.81 o                         
   8   2   2       5731.49       5568.59        87.90 o                         
   9   2   2       3777.17       3837.04        75.22 o                         
  10   2   2       2397.85       2504.75        64.29 o                         
  11   2   2         11.62         36.52        14.87 o                         
  12   2   2      12224.64      12465.82       156.47 o                         
  13   2   2        194.46        271.69        30.66 o                         
  14   2   2        385.71        346.33        46.40 o                         
  15   2   2       1937.45       2036.88       140.94 o                         
  16   2   2        109.87         96.56        34.17 o                         
  17   2   2         23.28         55.73        53.18 o                         
 -16   3   2        811.62       1018.29       133.42 o                         
 -15   3   2        748.73        806.29        81.59 o                         
 -14   3   2       1195.28       1194.48        67.94 o                         
 -13   3   2       1282.77       1456.66        99.59 o                         
 -12   3   2          9.47         13.27        16.69 o                         
 -11   3   2      10449.88      10383.73       132.21 o                         
 -10   3   2       2063.13       2025.27        48.38 o                         
  -9   3   2        104.59        163.75        18.86 o                         
  -8   3   2        763.38        704.06        24.76 o                         
  -7   3   2      31793.21      30839.39       193.72 o                         
  -6   3   2       2096.93       1682.04        33.80 o                         
  -5   3   2      21599.57      21461.75       177.88 o                         
  -4   3   2       5959.55       6123.48        71.46 o                         
  -3   3   2       4893.78       6582.83       159.00 o                         
  -2   3   2       1466.68       1625.47        57.95 o                         
  -1   3   2       1838.26       2480.33        34.89 o                         
   0   3   2        125.08        329.85        16.79 o                         
   1   3   2      17730.64      17031.04       125.38 o                         
   2   3   2      14595.87      14543.01       169.48 o                         
   3   3   2         13.83         75.61        11.11 o                         
   4   3   2      14916.82      15830.97       190.14 o                         
   5   3   2      19299.36      18209.79       126.01 o                         
   6   3   2        905.08       1158.32        36.43 o                         
   7   3   2       6247.19       5783.42        81.65 o                         
   8   3   2         19.00         32.48        11.04 o                         
   9   3   2          2.07         25.11        11.77 o                         
  10   3   2       4257.68       4451.46       126.89 o                         
  11   3   2       1682.70       1618.09        71.58 o                         
  12   3   2       1071.04        997.44        52.05 o                         
  13   3   2       5570.15       5576.72       258.70 o                         
  14   3   2        149.52        170.78        27.06 o                         
  15   3   2         52.61          9.79        41.31 o                         
  16   3   2        259.15        212.72        52.89 o                         
 -16   4   2        689.79        628.26       113.29 o                         
 -15   4   2        259.41        271.17       131.26 o                         
 -14   4   2       3000.77       3367.94       127.56 o                         
 -13   4   2       4967.18       4771.55       188.06 o                         
 -12   4   2        113.51         84.05        17.44 o                         
 -11   4   2       2482.73       2134.62        54.95 o                         
 -10   4   2       5053.12       4385.13        76.71 o                         
  -9   4   2        140.11        125.31        16.14 o                         
  -8   4   2        550.81        409.23        20.25 o                         
  -7   4   2       8668.27       9273.03        97.10 o                         
  -6   4   2      57762.31      56602.00       386.21 o                         
  -5   4   2      32306.92      31358.28       211.61 o                         
  -4   4   2       2735.26       2065.20        38.74 o                         
  -3   4   2      18043.11      18251.13       116.91 o                         
  -2   4   2       2219.23       2348.77        30.02 o                         
  -1   4   2       6827.94       7138.70        61.96 o                         
   0   4   2      78028.78      80099.44       372.98 o                         
   1   4   2      15769.09      15215.48       108.53 o                         
   2   4   2      82488.79      88793.82       480.09 o                         
   3   4   2        114.11        110.85        10.77 o                         
   4   4   2      65053.27      62127.57       350.85 o                         
   5   4   2       4497.77       4314.31        58.24 o                         
   6   4   2      20039.41      20297.59       193.93 o                         
   7   4   2         21.83         37.68        10.44 o                         
   8   4   2       3375.76       3339.47       101.59 o                         
   9   4   2         33.90         57.90        15.09 o                         
  10   4   2       2633.10       2671.18        80.71 o                         
  11   4   2         80.25         82.64        22.19 o                         
  12   4   2       1599.04       1464.63        80.09 o                         
  13   4   2        154.24        135.93        41.72 o                         
  14   4   2       1325.17       1543.82        73.03 o                         
  15   4   2        610.54        647.37        79.23 o                         
  16   4   2          9.94         29.36        52.61 o                         
 -16   5   2        130.92        104.62        37.59 o                         
 -15   5   2       1616.69       1938.29       117.00 o                         
 -14   5   2        465.47        570.51        63.25 o                         
 -13   5   2       2635.81       2643.02        82.54 o                         
 -12   5   2       6933.47       6781.35       120.52 o                         
 -11   5   2       3246.13       3106.62        87.89 o                         
 -10   5   2       5666.07       5607.16        88.92 o                         
  -9   5   2          7.04         74.78        13.48 o                         
  -8   5   2       2365.56       2706.20        49.34 o                         
  -7   5   2        990.89        792.92        33.18 o                         
  -6   5   2        129.32        122.77        12.55 o                         
  -5   5   2       3273.46       3188.86        64.09 o                         
  -4   5   2       6886.73       6821.19        74.28 o                         
  -3   5   2        207.49        465.82        20.67 o                         
  -2   5   2       6044.05       6317.53        59.35 o                         
  -1   5   2      52660.02      57973.24       258.56 o                         
   0   5   2       6189.69       7358.51        92.87 o                         
   1   5   2      11957.21      10886.63        98.25 o                         
   2   5   2       2577.33       3635.44        55.76 o                         
   3   5   2       2463.66       2748.68        49.89 o                         
   4   5   2      11263.28      11689.71       102.01 o                         
   5   5   2       4682.96       3980.94        56.51 o                         
   6   5   2      12359.33      13565.26       114.63 o                         
   7   5   2      22967.04      22450.78       195.63 o                         
   8   5   2       3249.09       3124.15        68.09 o                         
   9   5   2        624.00        561.00        38.72 o                         
  10   5   2       5064.91       4619.86        92.90 o                         
  11   5   2      16183.31      16241.76       211.83 o                         
  12   5   2       1104.00       1130.20        56.69 o                         
  13   5   2        344.34        375.90        32.56 o                         
  14   5   2       1697.61       1481.65        84.32 o                         
  15   5   2         51.70          8.35        39.69 o                         
  16   5   2         15.10        -12.69        54.91 o                         
 -16   6   2         64.10         27.11        39.10 o                         
 -15   6   2        583.75        494.59        78.95 o                         
 -14   6   2        374.91        415.25        59.47 o                         
 -13   6   2        733.73        588.15        35.85 o                         
 -12   6   2       5505.66       4976.69       163.64 o                         
 -11   6   2       1480.22       1245.05        43.34 o                         
 -10   6   2        726.45        789.14        30.45 o                         
  -9   6   2        164.51        247.27        20.05 o                         
  -8   6   2        375.17        328.25        20.51 o                         
  -7   6   2       9234.89       9421.99       100.48 o                         
  -6   6   2       3733.31       3944.51        78.22 o                         
  -5   6   2       1320.86       1805.56        65.11 o                         
  -4   6   2      21707.31      20134.83       147.46 o                         
  -3   6   2      13044.61      12400.58        91.90 o                         
  -2   6   2      11671.89      12672.09       100.90 o                         
  -1   6   2       4146.78       3871.74        58.52 o                         
   0   6   2       6204.56       6361.84        78.88 o                         
   1   6   2        790.18        713.84        26.12 o                         
   2   6   2         14.20         15.91         8.15 o                         
   3   6   2        977.42        862.93        24.66 o                         
   4   6   2        174.58        281.93        18.72 o                         
   5   6   2       7232.50       8589.18        98.65 o                         
   6   6   2      28738.28      28640.21       201.35 o                         
   7   6   2       4092.55       3671.69        62.19 o                         
   8   6   2        138.39        204.67        26.90 o                         
   9   6   2          4.70          0.67         7.96 o                         
  10   6   2          5.06          8.03        11.99 o                         
  11   6   2         75.12        106.34        22.28 o                         
  12   6   2       5586.62       5595.24       121.73 o                         
  13   6   2         21.81         54.27        30.42 o                         
  14   6   2        240.47        291.87        51.40 o                         
  15   6   2          0.75         29.91        38.87 o                         
  16   6   2        615.20        852.70       105.00 o                         
 -15   7   2        814.59        895.00        87.07 o                         
 -14   7   2       1142.90       1040.27       105.37 o                         
 -13   7   2         24.81          9.91        27.97 o                         
 -12   7   2        152.53        131.40        19.22 o                         
 -11   7   2       5149.33       4988.61        94.20 o                         
 -10   7   2        177.69        169.88        24.76 o                         
  -9   7   2         53.64         45.26        12.08 o                         
  -8   7   2       6588.93       6159.83        86.25 o                         
  -7   7   2      27044.97      26367.36       184.10 o                         
  -6   7   2      23889.37      25096.84       188.90 o                         
  -5   7   2       1203.71       1070.76        37.53 o                         
  -4   7   2       8804.60       9291.55       138.47 o                         
  -3   7   2         24.73         60.78        10.68 o                         
  -2   7   2       3736.58       3599.23        49.98 o                         
  -1   7   2        678.31        896.95        28.78 o                         
   0   7   2       2684.50       2269.80        48.32 o                         
   1   7   2      31575.37      31986.01       210.63 o                         
   2   7   2        598.80        853.97        26.74 o                         
   3   7   2       2587.10       3155.81        47.20 o                         
   4   7   2        135.80        164.25        15.09 o                         
   5   7   2      35550.48      33949.59       253.08 o                         
   6   7   2       1121.59        992.15        34.26 o                         
   7   7   2       4788.63       5045.46        72.88 o                         
   8   7   2         19.74         53.95        11.17 o                         
   9   7   2          7.54          7.54        15.11 o                         
  10   7   2       1084.08        940.22        63.16 o                         
  11   7   2         21.97         62.23        31.17 o                         
  12   7   2       2941.13       2893.12       134.66 o                         
  13   7   2       4348.38       4606.77       154.70 o                         
  14   7   2        133.33        139.07        40.80 o                         
  15   7   2       1227.33       1200.48       120.81 o                         
 -15   8   2       1287.53       1403.07       120.83 o                         
 -14   8   2        376.01        336.35        56.21 o                         
 -13   8   2       2093.04       2068.09        90.39 o                         
 -12   8   2       1478.68       1524.14        60.61 o                         
 -11   8   2        776.59        992.48        46.85 o                         
 -10   8   2       3053.79       2959.55        72.04 o                         
  -9   8   2          7.67         31.66        15.85 o                         
  -8   8   2          2.40         54.59        13.54 o                         
  -7   8   2        906.38        817.89        32.80 o                         
  -6   8   2      17126.70      16121.46       147.35 o                         
  -5   8   2      14550.42      13891.10       170.84 o                         
  -4   8   2        635.49        833.73        33.09 o                         
  -3   8   2        953.79        772.45        25.17 o                         
  -2   8   2        389.68        350.24        20.21 o                         
  -1   8   2       4516.44       5062.95        66.94 o                         
   0   8   2      23351.56      22572.79       201.17 o                         
   1   8   2       3019.26       3622.95        59.94 o                         
   2   8   2       3430.10       3556.24        56.69 o                         
   3   8   2      10479.03      10727.43       100.68 o                         
   4   8   2       1118.87        694.85        27.85 o                         
   5   8   2        500.99        655.80        33.91 o                         
   6   8   2        147.89        125.25        16.28 o                         
   7   8   2       3211.10       3452.35        69.22 o                         
   8   8   2       6002.62       6797.70       103.33 o                         
   9   8   2       1781.68       1560.85        61.32 o                         
  10   8   2       4248.83       4505.34       126.78 o                         
  11   8   2         12.89         41.54        24.20 o                         
  12   8   2       1907.70       2022.49       113.85 o                         
  13   8   2         29.73         70.96        63.13 o                         
  14   8   2        353.84        236.86        54.23 o                         
  15   8   2         19.39          4.05        39.71 o                         
 -14   9   2        407.91        553.19        78.46 o                         
 -13   9   2       2972.08       3252.67       142.76 o                         
 -12   9   2        658.64        691.95        52.65 o                         
 -11   9   2        117.75        176.62        24.47 o                         
 -10   9   2       1714.02       1758.14        70.07 o                         
  -9   9   2       5500.92       5281.02       105.65 o                         
  -8   9   2       3219.48       3203.26        76.12 o                         
  -7   9   2         18.95         23.48        13.35 o                         
  -6   9   2        207.65        180.97        19.25 o                         
  -5   9   2       7267.06       6965.95       103.45 o                         
  -4   9   2        986.29        869.94        30.56 o                         
  -3   9   2        191.53         64.71         9.44 o                         
  -2   9   2       9289.86       9134.25        94.57 o                         
  -1   9   2      30710.46      29092.78       191.49 o                         
   0   9   2       6982.94       5852.83        88.62 o                         
   1   9   2       1837.59       2092.79        52.04 o                         
   2   9   2       1078.01       1184.55        31.79 o                         
   3   9   2        167.03        172.66        12.77 o                         
   4   9   2       2759.70       2748.74        54.99 o                         
   5   9   2       3516.18       3377.14        65.99 o                         
   6   9   2       2434.57       2248.07        63.24 o                         
   7   9   2      17131.93      17484.50       167.38 o                         
   8   9   2       1189.45       1225.30        45.32 o                         
   9   9   2        611.59        530.34        33.55 o                         
  10   9   2        910.56        607.32        58.72 o                         
  11   9   2       4783.06       5105.50       180.79 o                         
  12   9   2        700.98        479.19        82.36 o                         
  13   9   2         42.44         78.56        43.80 o                         
  14   9   2        487.80        631.61        89.98 o                         
 -14  10   2         77.52         55.90        43.64 o                         
 -13  10   2        379.22        409.13        59.32 o                         
 -12  10   2       1796.45       1625.70       164.55 o                         
 -11  10   2          8.93         23.31        31.91 o                         
 -10  10   2        220.12        389.24        38.04 o                         
  -9  10   2        772.39        757.43        44.08 o                         
  -8  10   2        284.18        314.59        26.03 o                         
  -7  10   2          7.51         48.83        16.31 o                         
  -6  10   2         70.89         26.01        15.22 o                         
  -5  10   2        354.72        374.30        26.53 o                         
  -4  10   2       2605.00       2301.72        49.22 o                         
  -3  10   2       9915.56       9350.30        87.56 o                         
  -2  10   2      11194.70      11034.62        99.61 o                         
  -1  10   2        469.17        366.46        17.35 o                         
   0  10   2        100.93         62.16         9.60 o                         
   1  10   2        132.28         93.39        12.93 o                         
   2  10   2       7543.31       7624.11        82.27 o                         
   3  10   2       8089.04       8446.51        86.64 o                         
   4  10   2        558.55        495.59        20.94 o                         
   5  10   2         75.30         60.81        12.65 o                         
   6  10   2       9544.24       9510.20       117.36 o                         
   7  10   2       8976.62       9427.57       125.10 o                         
   8  10   2       1441.22       1598.32        61.14 o                         
   9  10   2         17.98        -11.53        16.44 o                         
  10  10   2        377.03        339.80        62.33 o                         
  11  10   2       3358.92       3531.50       175.34 o                         
  12  10   2        374.80        455.17        73.01 o                         
  13  10   2        292.17        273.85        47.42 o                         
  14  10   2        265.38        316.06        81.37 o                         
 -13  11   2        278.24        305.02        66.51 o                         
 -12  11   2         32.17          3.97        39.22 o                         
 -11  11   2         19.90         56.47        40.26 o                         
 -10  11   2        457.56        429.07        65.97 o                         
  -9  11   2        382.69        482.96        98.52 o                         
  -8  11   2        969.37        817.29        53.91 o                         
  -7  11   2       5202.30       5163.95       174.98 o                         
  -6  11   2       1016.55        988.87        49.88 o                         
  -5  11   2       1448.56       1315.45        47.07 o                         
  -4  11   2       2036.10       1968.12        43.84 o                         
  -3  11   2       2554.54       2653.19        50.08 o                         
  -2  11   2         89.21         66.88        13.03 o                         
  -1  11   2        991.99        925.01        29.24 o                         
   0  11   2       4405.20       4358.55        59.82 o                         
   1  11   2       4361.31       4307.17        74.82 o                         
   2  11   2       4049.15       4411.71        66.68 o                         
   3  11   2       1031.52       1002.41        32.03 o                         
   4  11   2       3288.55       3092.89        53.03 o                         
   5  11   2       4235.50       4036.70        81.86 o                         
   6  11   2       5189.56       5220.78       118.13 o                         
   7  11   2        220.00        221.02        24.33 o                         
   8  11   2       2845.14       2613.66        86.14 o                         
   9  11   2         48.47         92.32        23.37 o                         
  10  11   2          2.70        -39.34        39.34 o                         
  11  11   2        176.23         14.23        62.25 o                         
  12  11   2        827.20        772.95       131.17 o                         
  13  11   2       1929.70       1967.51       172.49 o                         
 -12  12   2        335.66        257.07       112.84 o                         
 -11  12   2       2048.22       2182.07       147.71 o                         
 -10  12   2        667.57        900.07        96.69 o                         
  -9  12   2         35.10          3.03        33.57 o                         
  -8  12   2        669.35        601.67        64.02 o                         
  -7  12   2        717.39        602.82        50.64 o                         
  -6  12   2       1870.49       1732.95        66.26 o                         
  -5  12   2       2143.71       2032.44        73.80 o                         
  -4  12   2        464.05        246.68        18.09 o                         
  -3  12   2       2359.04       2424.64        52.38 o                         
  -2  12   2        321.67        289.93        19.70 o                         
  -1  12   2       5304.54       5404.78        75.63 o                         
   0  12   2       8103.49       7997.92       108.14 o                         
   1  12   2      12794.73      12674.86       124.48 o                         
   2  12   2       3006.49       2666.64        70.65 o                         
   3  12   2       5276.90       5577.13        90.48 o                         
   4  12   2       2533.15       2330.55        53.27 o                         
   5  12   2       1960.09       1873.05        59.67 o                         
   6  12   2        542.43        641.26        37.74 o                         
   7  12   2       1337.53       1539.68        80.13 o                         
   8  12   2       4032.27       4476.48       187.68 o                         
   9  12   2       6082.98       5989.81       292.15 o                         
  10  12   2       2283.54       2450.33       135.33 o                         
  11  12   2        166.02        188.71        69.01 o                         
  12  12   2          8.37         22.22        60.63 o                         
 -11  13   2          1.10        -16.99        47.98 o                         
 -10  13   2       1326.17       1229.60       100.71 o                         
  -9  13   2       2074.82       1779.81       117.84 o                         
  -8  13   2          4.99         33.12        29.88 o                         
  -7  13   2        272.61        195.47        35.30 o                         
  -6  13   2         11.60        -12.02        25.26 o                         
  -5  13   2        525.08        402.31        35.96 o                         
  -4  13   2         74.37         96.81        27.46 o                         
  -3  13   2         88.56         28.15        12.29 o                         
  -2  13   2       6932.25       6893.23       104.97 o                         
  -1  13   2      10279.89      10312.58       135.02 o                         
   0  13   2        818.17        579.78        34.20 o                         
   1  13   2        143.92        186.04        19.44 o                         
   2  13   2         77.94         53.22        15.39 o                         
   3  13   2         82.18         79.31        15.90 o                         
   4  13   2       1003.51       1112.03        46.58 o                         
   5  13   2        145.06         74.38        19.59 o                         
   6  13   2        255.73        210.36        29.43 o                         
   7  13   2         81.88        203.60        35.74 o                         
   8  13   2       1783.95       1631.02       115.74 o                         
   9  13   2         12.82        -18.69        39.10 o                         
  10  13   2        747.80        850.31       260.73 o                         
  11  13   2        306.17        452.22        72.97 o                         
 -10  14   2         69.77        118.16        45.68 o                         
  -9  14   2       2261.70       2037.99       115.29 o                         
  -8  14   2       4037.01       4188.28       160.48 o                         
  -7  14   2         15.40         27.26        24.20 o                         
  -6  14   2        187.88        143.87        30.48 o                         
  -5  14   2         59.23         69.32        25.88 o                         
  -4  14   2        992.80        874.97        38.60 o                         
  -3  14   2       3448.54       3519.67        73.89 o                         
  -2  14   2       3611.37       3614.66        85.42 o                         
  -1  14   2        286.50        310.81        27.38 o                         
   0  14   2        551.77        496.29        36.36 o                         
   1  14   2        176.74        140.70        20.59 o                         
   2  14   2       2757.11       2653.92        70.91 o                         
   3  14   2       3601.28       3319.96        78.19 o                         
   4  14   2        209.58        171.65        19.06 o                         
   5  14   2       1964.44       1990.77        77.43 o                         
   6  14   2       6183.91       6080.40       130.85 o                         
   7  14   2       6765.76       6619.88       174.90 o                         
   8  14   2       2937.93       2928.25       136.76 o                         
   9  14   2       1496.22       1260.34        83.97 o                         
  10  14   2       3126.77       3402.42       198.07 o                         
  -9  15   2        555.58        594.67        65.64 o                         
  -8  15   2        883.59        889.81        72.41 o                         
  -7  15   2       1058.11        796.69        74.63 o                         
  -6  15   2         49.94         77.75        27.59 o                         
  -5  15   2          4.57         -2.67        26.30 o                         
  -4  15   2       1992.53       1939.55       134.65 o                         
  -3  15   2       1208.16        918.67        65.09 o                         
  -2  15   2         20.80         57.29        21.15 o                         
  -1  15   2        569.25        493.37        35.75 o                         
   0  15   2          3.07          4.35        18.70 o                         
   1  15   2          7.16         40.37        18.82 o                         
   2  15   2       1986.34       1931.10       110.69 o                         
   3  15   2         10.03         37.77        26.90 o                         
   4  15   2       1785.53       1819.99       105.76 o                         
   5  15   2        804.33        689.41        52.48 o                         
   6  15   2          0.93         21.27        33.20 o                         
   7  15   2         62.40         79.83        33.44 o                         
   8  15   2        242.99        300.39        46.69 o                         
   9  15   2         66.05         86.42        42.15 o                         
  -7  16   2        911.02       1007.06        82.41 o                         
  -6  16   2         38.73         44.08        27.67 o                         
  -5  16   2        682.27        876.88        73.99 o                         
  -4  16   2        723.51        641.00        56.46 o                         
  -3  16   2       2341.81       2441.21       140.61 o                         
  -2  16   2        426.75        385.68        53.64 o                         
  -1  16   2       2138.44       2253.37       118.54 o                         
   0  16   2        406.01        397.64        54.03 o                         
   1  16   2       2282.77       2287.74       118.56 o                         
   2  16   2       5855.25       5848.96       218.43 o                         
   3  16   2        797.14        678.78        88.79 o                         
   4  16   2         22.20         28.63        35.54 o                         
   5  16   2        274.10        286.01        48.72 o                         
   6  16   2        917.54        832.67        79.42 o                         
   7  16   2        610.08        623.64        59.79 o                         
  -5  17   2        139.84        107.10        45.05 o                         
  -4  17   2       2511.94       2659.13       153.72 o                         
  -3  17   2        398.21        371.03        56.67 o                         
  -2  17   2        286.86        336.77        60.40 o                         
  -1  17   2        584.80        552.44        61.20 o                         
   0  17   2        154.65         69.92        33.93 o                         
   1  17   2         26.74         46.51        35.24 o                         
   2  17   2       2760.10       2732.10       149.49 o                         
   3  17   2         13.63         39.96        32.53 o                         
   4  17   2       1777.40       1796.13       125.32 o                         
   5  17   2         16.34        -12.69        57.87 o                         
 -17   1   3         42.62         48.73        46.37 o                         
 -16   1   3        905.75        829.97        97.45 o                         
 -15   1   3       1201.62       1325.44        90.01 o                         
 -14   1   3         47.16         86.70        34.92 o                         
 -13   1   3         38.16         41.58        10.41 o                         
 -12   1   3       1880.67       1783.13       109.10 o                         
 -11   1   3      15723.81      15390.37       193.34 o                         
 -10   1   3      11125.95      10286.82       151.33 o                         
  -9   1   3      13699.10      13919.10       156.61 o                         
  -8   1   3       8211.80       7935.47       116.63 o                         
  -7   1   3      14728.10      15274.19       235.49 o                         
  -6   1   3         15.63         43.14        11.00 o                         
  -5   1   3       2955.31       3698.51        94.43 o                         
  -4   1   3       1525.48       1838.65       137.86 o                         
  -3   1   3      29847.23      28259.57       358.16 o                         
  -2   1   3      13250.53      16587.25       363.67 o                         
  -1   1   3        149.02        135.97        17.60 o                         
   1   1   3       3552.95       3839.73       129.34 o                         
   2   1   3       2988.84       1999.41        56.63 o                         
   3   1   3      33475.73      35062.43       281.02 o                         
   4   1   3       4252.78       4485.43        54.35 o                         
   5   1   3      12638.97      13485.70       113.90 o                         
   6   1   3         31.16         41.66         6.68 o                         
   7   1   3        545.21        740.16        24.81 o                         
   8   1   3          3.73         28.06         9.80 o                         
   9   1   3         49.35        114.22        14.73 o                         
  10   1   3         66.81         83.06        17.02 o                         
  11   1   3        400.40        443.81        29.78 o                         
  12   1   3        341.10        337.21        25.84 o                         
  13   1   3       1338.93       1362.78        49.45 o                         
  14   1   3       1901.19       2057.50        79.45 o                         
  15   1   3       2477.48       2829.94       115.49 o                         
  16   1   3       1847.17       1847.62       121.84 o                         
  17   1   3       1354.91       1559.58       118.76 o                         
 -17   2   3         74.84         43.99       134.40 o                         
 -16   2   3         45.88         67.35        55.75 o                         
 -15   2   3        504.62        560.94        57.28 o                         
 -14   2   3       2373.31       2314.61        98.67 o                         
 -13   2   3        362.58        376.82        31.16 o                         
 -12   2   3        104.19         95.59        23.04 o                         
 -11   2   3        744.04        678.94        36.69 o                         
 -10   2   3         45.05        148.50        16.98 o                         
  -9   2   3        242.61         96.39        17.51 o                         
  -8   2   3        167.88        254.12        24.27 o                         
  -7   2   3       9630.65      10096.55       103.59 o                         
  -6   2   3        966.21       1376.46        32.40 o                         
  -5   2   3        157.87        250.28        21.29 o                         
  -4   2   3       9536.07       9453.61        95.13 o                         
  -3   2   3        327.01        258.20        28.31 o                         
  -2   2   3      11229.13      14462.83        99.09 o                         
  -1   2   3       5662.66       5694.10        66.91 o                         
   0   2   3        962.73       1019.74        30.20 o                         
   1   2   3       1394.77       2621.56        50.79 o                         
   2   2   3      11062.68      10878.73        92.72 o                         
   3   2   3       6549.52       7096.38       117.01 o                         
   4   2   3        259.35        266.27        15.05 o                         
   5   2   3       3662.74       3867.23        58.40 o                         
   6   2   3         17.17        167.42        11.67 o                         
   7   2   3       5203.26       5280.77        70.33 o                         
   8   2   3        901.72        830.82        31.77 o                         
   9   2   3         31.78         72.66        12.97 o                         
  10   2   3        312.25        292.74        25.79 o                         
  11   2   3          2.62         43.10        14.04 o                         
  12   2   3         90.26        111.10        26.23 o                         
  13   2   3        429.95        407.47        66.55 o                         
  14   2   3        755.49        713.20        45.63 o                         
  15   2   3        211.19        229.81        50.40 o                         
  16   2   3        549.79        422.14        64.70 o                         
 -16   3   3        388.14        308.93        80.20 o                         
 -15   3   3       1375.53       1283.32       105.93 o                         
 -14   3   3        490.34        601.17        57.16 o                         
 -13   3   3       1511.55       1257.45        61.67 o                         
 -12   3   3       1975.48       2341.35       119.33 o                         
 -11   3   3       9646.18       9304.95       111.53 o                         
 -10   3   3       6198.51       5570.76        82.75 o                         
  -9   3   3       4094.61       3951.19        59.54 o                         
  -8   3   3      16536.78      14981.37       127.62 o                         
  -7   3   3       7576.64       8244.55        90.59 o                         
  -6   3   3        575.35       1108.82        40.71 o                         
  -5   3   3        381.67        630.38        22.25 o                         
  -4   3   3      16613.05      15579.94       123.24 o                         
  -3   3   3      75494.95      79738.03       331.30 o                         
  -2   3   3      20532.24      22331.17       125.81 o                         
  -1   3   3       4452.97       3791.38        49.21 o                         
   0   3   3        596.94       1644.69        29.62 o                         
   1   3   3       3020.69       3665.74        88.86 o                         
   2   3   3         52.95         95.03        12.44 o                         
   3   3   3         70.54       1406.12        72.76 o                         
   4   3   3      10477.77       9024.82        80.72 o                         
   5   3   3        408.27        680.57        22.24 o                         
   6   3   3         51.92        118.12        11.79 o                         
   7   3   3        172.90         87.81        11.54 o                         
   8   3   3       6347.16       7023.58       111.67 o                         
   9   3   3        139.27        207.12        19.62 o                         
  10   3   3        542.32        483.02        33.43 o                         
  11   3   3       1556.29       1460.22        60.55 o                         
  12   3   3        462.79        387.19        53.60 o                         
  13   3   3       1386.75       1396.89        77.54 o                         
  14   3   3         11.48         70.77        25.08 o                         
  15   3   3        911.82       1009.08        80.52 o                         
  16   3   3        366.18        534.90        75.98 o                         
 -16   4   3        471.68        471.86        69.53 o                         
 -15   4   3          6.44        100.42        64.85 o                         
 -14   4   3        163.27        163.69        44.50 o                         
 -13   4   3       3824.10       4039.17       126.77 o                         
 -12   4   3       3633.68       3135.10        71.16 o                         
 -11   4   3       1474.93       1614.05        45.07 o                         
 -10   4   3       2496.78       2444.54        53.19 o                         
  -9   4   3        620.36        743.43        28.06 o                         
  -8   4   3       1946.26       2093.55        44.71 o                         
  -7   4   3       1318.09       1131.42        39.63 o                         
  -6   4   3       5347.21       5722.68        75.47 o                         
  -5   4   3         48.34        156.04        12.98 o                         
  -4   4   3        163.12        160.95        10.11 o                         
  -3   4   3       4159.15       4279.20        50.78 o                         
  -2   4   3        235.65        487.10        16.08 o                         
  -1   4   3      17706.24      19261.67       121.95 o                         
   0   4   3      20534.57      25640.49       168.82 o                         
   1   4   3       6982.47       7821.88        91.26 o                         
   2   4   3        951.24       1280.91        43.19 o                         
   3   4   3       2512.26       3113.58        48.17 o                         
   4   4   3       1250.82       1373.46        32.84 o                         
   5   4   3        217.75        200.46        12.42 o                         
   6   4   3      22096.86      23280.21       212.13 o                         
   7   4   3       5454.13       5019.65        76.72 o                         
   8   4   3         36.78         24.10        11.12 o                         
   9   4   3        762.93        730.96        40.40 o                         
  10   4   3         27.68         21.34        21.95 o                         
  11   4   3       2875.24       2974.32        92.91 o                         
  12   4   3       3797.94       3927.12       100.97 o                         
  13   4   3       3120.99       2870.96       112.02 o                         
  14   4   3         84.88        195.76        33.97 o                         
  15   4   3         53.81         63.09        59.33 o                         
  16   4   3         75.68         76.27        71.49 o                         
 -16   5   3        839.31        691.71        90.26 o                         
 -15   5   3         33.16         57.90        35.73 o                         
 -14   5   3        386.24        337.89        48.11 o                         
 -13   5   3        411.13        408.05        35.69 o                         
 -12   5   3       2637.49       2413.27        68.14 o                         
 -11   5   3        210.67        339.29        22.63 o                         
 -10   5   3      14124.89      13875.42       123.37 o                         
  -9   5   3      18261.21      17490.51       138.08 o                         
  -8   5   3        682.49        787.22        25.93 o                         
  -7   5   3        812.59        651.17        22.44 o                         
  -6   5   3       3119.63       3216.11        48.93 o                         
  -5   5   3       5968.84       6692.35        80.38 o                         
  -4   5   3       3630.82       3687.16        59.92 o                         
  -3   5   3       7110.75       7184.34        70.02 o                         
  -2   5   3      34376.49      38571.93       197.37 o                         
  -1   5   3      31033.38      31654.62       170.92 o                         
   0   5   3        379.19        322.21        16.58 o                         
   1   5   3      15758.45      18985.65       133.10 o                         
   2   5   3        593.66        479.16        20.51 o                         
   3   5   3       3011.17       3631.94        53.93 o                         
   4   5   3       1702.39       1784.78        46.45 o                         
   5   5   3        117.80        169.52        13.53 o                         
   6   5   3       1119.99        855.60        40.37 o                         
   7   5   3       2872.54       2845.76        72.99 o                         
   8   5   3       4392.36       4374.97        72.06 o                         
   9   5   3         11.31         14.61        12.50 o                         
  10   5   3       1125.39       1126.40        49.41 o                         
  11   5   3        760.68        880.81        46.18 o                         
  12   5   3       1697.56       1820.92        60.22 o                         
  13   5   3        810.69        753.54        64.43 o                         
  14   5   3       1720.71       1661.72       103.88 o                         
  15   5   3        338.14        376.20        58.63 o                         
  16   5   3         45.38         49.06       106.47 o                         
 -16   6   3        633.53        930.36       109.20 o                         
 -15   6   3       1084.95       1183.65        94.71 o                         
 -14   6   3       1489.82       1498.12       103.29 o                         
 -13   6   3         13.75         21.25        12.97 o                         
 -12   6   3        509.41        756.84        53.71 o                         
 -11   6   3       4939.71       4636.92       100.18 o                         
 -10   6   3          8.04         57.03        11.63 o                         
  -9   6   3       2139.33       2568.13        53.71 o                         
  -8   6   3       4223.37       4617.82        70.83 o                         
  -7   6   3      11553.92      11097.10       115.04 o                         
  -6   6   3       1879.92       2436.34        50.47 o                         
  -5   6   3       2629.61       2661.66        80.21 o                         
  -4   6   3      15425.27      15370.52       136.20 o                         
  -3   6   3         78.78         90.60         9.33 o                         
  -2   6   3       2154.95       2308.29        46.48 o                         
  -1   6   3       1041.88        952.59        24.83 o                         
   0   6   3       9630.04       9387.52        97.30 o                         
   1   6   3       9013.07      10492.12       113.51 o                         
   2   6   3         32.37         15.18         8.54 o                         
   3   6   3      10579.28      10744.26       119.48 o                         
   4   6   3       1585.17       1737.89        48.86 o                         
   5   6   3       5936.13       5486.78        81.88 o                         
   6   6   3        420.64        475.06        28.36 o                         
   7   6   3       3065.46       2929.37        71.48 o                         
   8   6   3       7593.84       7087.47       113.05 o                         
   9   6   3        195.52        154.47        14.67 o                         
  10   6   3         12.81         15.85        13.93 o                         
  11   6   3        230.73        228.62        28.71 o                         
  12   6   3       4117.30       4188.90       106.04 o                         
  13   6   3         42.86         99.65        20.17 o                         
  14   6   3        362.46        307.73        52.85 o                         
  15   6   3       1253.79       1281.18        99.78 o                         
  16   6   3          6.89         35.56        41.72 o                         
 -15   7   3        532.05        551.10        70.84 o                         
 -14   7   3        598.15        734.35        74.86 o                         
 -13   7   3       1019.94        856.24        76.24 o                         
 -12   7   3        115.99        153.05        23.15 o                         
 -11   7   3       1757.43       1774.53        59.26 o                         
 -10   7   3        308.89        236.48        25.88 o                         
  -9   7   3        702.14        653.87        30.41 o                         
  -8   7   3      11125.23      10098.80       117.43 o                         
  -7   7   3         86.39        110.93        15.53 o                         
  -6   7   3       4588.24       4607.95       138.10 o                         
  -5   7   3       3091.94       3278.39        69.20 o                         
  -4   7   3       5791.76       5530.13       126.51 o                         
  -3   7   3      23275.68      23822.11       157.45 o                         
  -2   7   3        652.15        562.71        19.52 o                         
  -1   7   3      11749.58      10958.55        97.51 o                         
   0   7   3      10497.55      11244.41       120.81 o                         
   1   7   3          7.18        108.34        16.39 o                         
   2   7   3      21796.02      23880.20       179.06 o                         
   3   7   3        105.66        180.15        15.53 o                         
   4   7   3        361.83        369.80        32.07 o                         
   5   7   3         21.58        109.07        15.09 o                         
   6   7   3        222.89        310.58        18.73 o                         
   7   7   3       3023.82       2969.06        55.98 o                         
   8   7   3        252.79        132.23        24.26 o                         
   9   7   3        134.99        122.83        19.06 o                         
  10   7   3      10337.86      10400.33       192.85 o                         
  11   7   3         40.48         60.46        29.62 o                         
  12   7   3        249.29        107.09        43.35 o                         
  13   7   3       2902.08       2988.05       150.60 o                         
  14   7   3          0.84        -69.74        69.74 o                         
  15   7   3        408.13        346.95        66.65 o                         
 -15   8   3        203.81        136.22        45.78 o                         
 -14   8   3         38.28         60.89        44.86 o                         
 -13   8   3       4431.00       4418.66       129.53 o                         
 -12   8   3          9.32         37.08        16.90 o                         
 -11   8   3        515.64        481.41        33.15 o                         
 -10   8   3       5500.21       5537.14        95.89 o                         
  -9   8   3       3557.37       3369.48        96.47 o                         
  -8   8   3       3272.25       3460.58        70.31 o                         
  -7   8   3        292.04        389.04        24.06 o                         
  -6   8   3      11938.47      11771.67       123.85 o                         
  -5   8   3       7754.06       7593.22        95.04 o                         
  -4   8   3       3562.25       4491.70        77.76 o                         
  -3   8   3        873.31        661.21        23.23 o                         
  -2   8   3       2272.44       2181.59        43.47 o                         
  -1   8   3      22024.20      22014.08       172.37 o                         
   0   8   3       2670.57       2580.31        61.38 o                         
   1   8   3      14288.46      15023.76       139.99 o                         
   2   8   3      10029.69       9577.72        99.45 o                         
   3   8   3       8676.55       9971.62        97.75 o                         
   4   8   3       1107.36       1423.11        34.83 o                         
   5   8   3        265.09        194.32        18.73 o                         
   6   8   3       8387.82       8372.98       124.39 o                         
   7   8   3        618.60        528.37        28.32 o                         
   8   8   3        636.55        664.14        31.34 o                         
   9   8   3       2171.55       1580.68       113.91 o                         
  10   8   3       2113.32       2249.73        90.80 o                         
  11   8   3       1103.62        957.06        89.97 o                         
  12   8   3        246.75        217.39        45.87 o                         
  13   8   3       4143.14       4160.95       337.24 o                         
  14   8   3       2994.93       2787.80       169.27 o                         
  15   8   3         16.87         36.19        57.25 o                         
 -14   9   3         22.27         22.26        53.99 o                         
 -13   9   3       2473.15       2844.84       166.98 o                         
 -12   9   3       4825.23       4368.50       188.93 o                         
 -11   9   3        137.51         87.70        19.76 o                         
 -10   9   3       3734.99       3350.43        87.94 o                         
  -9   9   3      14389.45      13953.15       186.11 o                         
  -8   9   3        886.68       1014.57        43.69 o                         
  -7   9   3        291.61        363.61        23.61 o                         
  -6   9   3       1908.29       2342.19        65.40 o                         
  -5   9   3       2458.33       2515.97        59.45 o                         
  -4   9   3        349.79        370.38        23.35 o                         
  -3   9   3         82.07        337.17        17.24 o                         
  -2   9   3      27535.74      27603.19       170.33 o                         
  -1   9   3       2393.42       2627.99        50.36 o                         
   0   9   3       1006.57       1093.81        40.77 o                         
   1   9   3      20058.34      19801.87       177.07 o                         
   2   9   3        379.77        542.05        22.72 o                         
   3   9   3        209.56        327.43        19.08 o                         
   4   9   3      12726.89      13283.98       121.46 o                         
   5   9   3       5451.49       5662.80        85.04 o                         
   6   9   3        292.61        232.63        22.18 o                         
   7   9   3        245.31        335.64        22.47 o                         
   8   9   3      14222.79      14264.40       167.71 o                         
   9   9   3       5747.64       5253.48       150.97 o                         
  10   9   3         69.26         67.08        35.49 o                         
  11   9   3       2651.98       2726.44       155.28 o                         
  12   9   3        950.43       1124.58       129.85 o                         
  13   9   3        271.08        450.32        96.70 o                         
  14   9   3        484.27        560.91       111.88 o                         
 -14  10   3       1066.59       1287.85       121.89 o                         
 -13  10   3        179.23        223.15        54.12 o                         
 -12  10   3       3123.86       3155.97       174.18 o                         
 -11  10   3        921.76        998.81        78.22 o                         
 -10  10   3        144.49        129.10        24.79 o                         
  -9  10   3         60.25         67.01        19.02 o                         
  -8  10   3         90.55         80.26        16.08 o                         
  -7  10   3       2119.44       1847.11        65.20 o                         
  -6  10   3         36.59         11.89        14.83 o                         
  -5  10   3       2735.16       2761.45        81.35 o                         
  -4  10   3       5933.16       5548.96        72.42 o                         
  -3  10   3       5208.86       4770.47        62.32 o                         
  -2  10   3       1823.74       1689.19        35.02 o                         
  -1  10   3        628.84        691.69        24.81 o                         
   0  10   3       3868.59       3297.88        53.12 o                         
   1  10   3       3864.60       4054.13        68.47 o                         
   2  10   3       1013.04       1166.67        32.08 o                         
   3  10   3       2380.32       2128.24        43.88 o                         
   4  10   3         38.55         31.32         9.56 o                         
   5  10   3      17343.48      16910.65       140.56 o                         
   6  10   3        882.97        840.94        34.90 o                         
   7  10   3       1914.46       1932.03        75.54 o                         
   8  10   3       5141.44       4805.80       103.99 o                         
   9  10   3       1343.01       1299.43        57.29 o                         
  10  10   3          4.37         29.96        20.75 o                         
  11  10   3          2.80         38.49        40.29 o                         
  12  10   3       2714.45       2907.02       172.42 o                         
  13  10   3        871.21        802.76        97.74 o                         
  14  10   3        185.10        193.60        78.67 o                         
 -13  11   3        527.75        570.96       100.42 o                         
 -12  11   3          2.59         44.36        62.09 o                         
 -11  11   3       1349.91       1264.90       111.50 o                         
 -10  11   3        771.68        782.70        66.87 o                         
  -9  11   3        162.08        210.10        32.11 o                         
  -8  11   3       1309.21       1078.36        94.40 o                         
  -7  11   3         31.76         22.31        23.98 o                         
  -6  11   3         58.59         78.53        20.44 o                         
  -5  11   3       4358.15       3946.44        86.20 o                         
  -4  11   3        373.10        392.28        21.40 o                         
  -3  11   3        157.22        129.36        13.39 o                         
  -2  11   3       6289.51       6098.55        73.32 o                         
  -1  11   3       1879.65       1737.54        47.22 o                         
   0  11   3       7130.53       7427.20        94.37 o                         
   1  11   3         51.02         55.27        12.51 o                         
   2  11   3       9313.66       9064.91       102.42 o                         
   3  11   3      14329.27      15112.57       131.58 o                         
   4  11   3          6.17         28.55         9.71 o                         
   5  11   3       2990.48       2843.24        65.25 o                         
   6  11   3         37.12         76.11        15.24 o                         
   7  11   3       8059.84       8433.15       144.61 o                         
   8  11   3          5.07         11.56        16.78 o                         
   9  11   3       4060.19       4478.49       206.15 o                         
  10  11   3       8096.97       8655.62       262.16 o                         
  11  11   3        927.18        828.37       124.37 o                         
  12  11   3       1365.06       1255.17       198.03 o                         
  13  11   3       2358.84       2952.38       215.69 o                         
 -12  12   3        400.37        312.97        82.35 o                         
 -11  12   3        643.40        787.88       117.34 o                         
 -10  12   3       3927.72       4555.19       385.61 o                         
  -9  12   3       1019.04       1166.18        65.99 o                         
  -8  12   3       1077.52        884.96        57.17 o                         
  -7  12   3       1326.08       1259.43        64.26 o                         
  -6  12   3       4314.54       4417.99       104.23 o                         
  -5  12   3       4252.35       4020.65        97.04 o                         
  -4  12   3        954.18        910.30        43.06 o                         
  -3  12   3       2043.10       1989.72        58.61 o                         
  -2  12   3         93.22         80.37        13.40 o                         
  -1  12   3       5390.87       5109.44        75.16 o                         
   0  12   3         26.24        513.00        33.58 o                         
   1  12   3        790.63        914.60        42.30 o                         
   2  12   3        799.83        840.40        37.91 o                         
   3  12   3       5160.14       5079.29        88.68 o                         
   4  12   3       2733.73       2473.78        58.14 o                         
   5  12   3       1106.24        833.67        42.66 o                         
   6  12   3       6856.31       6718.64       134.78 o                         
   7  12   3       1655.23       1477.83        81.68 o                         
   8  12   3       3676.21       3194.85        76.51 o                         
   9  12   3       2750.08       2984.69       155.78 o                         
  10  12   3        132.00        112.95        43.65 o                         
  11  12   3       1188.74       1257.87       120.15 o                         
  12  12   3        305.19        331.51        79.76 o                         
 -11  13   3        136.98        149.02        58.41 o                         
 -10  13   3        192.52        135.85        43.91 o                         
  -9  13   3        761.98        832.28       147.12 o                         
  -8  13   3       1693.14       1745.50        89.44 o                         
  -7  13   3        175.13        105.84        28.82 o                         
  -6  13   3        647.61        636.36        44.19 o                         
  -5  13   3        985.89        939.00        50.55 o                         
  -4  13   3       1458.12       1297.87        49.00 o                         
  -3  13   3         41.91         52.27        13.68 o                         
  -2  13   3       1945.47       1917.76        54.20 o                         
  -1  13   3         89.45        127.90        16.93 o                         
   0  13   3       3063.65       3361.68        80.20 o                         
   1  13   3       6169.45       6386.31       123.72 o                         
   2  13   3        434.52        376.72        30.06 o                         
   3  13   3       1162.53       1150.02        45.83 o                         
   4  13   3       4778.01       4785.22        93.97 o                         
   5  13   3        102.72         84.25        22.07 o                         
   6  13   3       1164.23       1247.69        62.22 o                         
   7  13   3          6.02         36.95        31.77 o                         
   8  13   3       4359.48       4697.61       153.86 o                         
   9  13   3       2360.34       2002.30       142.75 o                         
  10  13   3        426.10        405.62        64.82 o                         
  11  13   3       2992.96       3196.26       162.50 o                         
 -10  14   3        347.59        463.03        69.40 o                         
  -9  14   3        962.85        899.67       118.56 o                         
  -8  14   3        646.37        588.91        52.87 o                         
  -7  14   3        826.41        733.27        54.08 o                         
  -6  14   3         15.48         15.80        24.26 o                         
  -5  14   3        127.75        100.44        22.00 o                         
  -4  14   3        205.74        222.76        21.95 o                         
  -3  14   3       4065.05       4258.40        81.49 o                         
  -2  14   3       1175.24       1353.32        50.72 o                         
  -1  14   3        490.86        485.30        36.36 o                         
   0  14   3       1929.34       1672.56        64.78 o                         
   1  14   3        121.34        169.70        23.75 o                         
   2  14   3        474.34        396.32        27.77 o                         
   3  14   3       2276.31       2155.68        70.14 o                         
   4  14   3          0.49         -0.58        13.78 o                         
   5  14   3       4102.73       3992.92       113.06 o                         
   6  14   3         19.73        136.13        30.65 o                         
   7  14   3        345.79        241.96        53.41 o                         
   8  14   3        165.17        153.32        43.09 o                         
   9  14   3       1803.80       2137.02       119.19 o                         
  10  14   3        242.02        264.84        74.98 o                         
  -9  15   3       1458.44       1517.21       184.24 o                         
  -8  15   3        436.90        544.54        63.65 o                         
  -7  15   3        247.72        369.13        50.85 o                         
  -6  15   3        182.25        253.17        42.26 o                         
  -5  15   3       2256.59       2186.30       101.91 o                         
  -4  15   3        426.59        501.16        54.13 o                         
  -3  15   3        251.70        289.25        41.74 o                         
  -2  15   3       5040.58       4903.24       118.07 o                         
  -1  15   3         56.22         47.10        17.94 o                         
   0  15   3       3670.34       3723.49       142.11 o                         
   1  15   3         62.70         54.92        21.67 o                         
   2  15   3       5569.73       5324.72       130.41 o                         
   3  15   3       7332.03       7537.39       182.66 o                         
   4  15   3         63.18         54.26        28.07 o                         
   5  15   3       2208.80       2086.66        87.97 o                         
   6  15   3        516.48        646.48        58.60 o                         
   7  15   3       1249.48       1236.54        87.94 o                         
   8  15   3        270.72        289.61        53.10 o                         
   9  15   3        826.62        921.36        83.09 o                         
  -7  16   3       1356.02       1350.08        88.77 o                         
  -6  16   3         88.69        109.33        33.12 o                         
  -5  16   3        236.73        161.27        34.89 o                         
  -4  16   3        426.64        445.39        65.41 o                         
  -3  16   3       1622.38       1563.93        98.34 o                         
  -2  16   3          1.24        -32.53        32.53 o                         
  -1  16   3        653.18        737.23        64.54 o                         
   0  16   3        985.02       1134.94        78.74 o                         
   1  16   3         46.16         16.74        48.77 o                         
   2  16   3        421.58        394.65        46.03 o                         
   3  16   3       1625.42       1795.13       119.64 o                         
   4  16   3         10.66         35.73        34.58 o                         
   5  16   3        415.51        366.25        47.41 o                         
   6  16   3        243.02        300.00        52.78 o                         
   7  16   3        300.54        274.81        60.18 o                         
  -5  17   3         47.05        104.10        41.29 o                         
  -4  17   3       1787.51       1833.30       122.93 o                         
  -3  17   3       2005.49       1914.70       127.85 o                         
  -2  17   3         89.41         61.59        33.61 o                         
  -1  17   3        100.47        128.82        40.84 o                         
   0  17   3        750.67        818.52       103.69 o                         
   1  17   3       1942.25       1922.40       130.70 o                         
   2  17   3        193.42        237.11        55.02 o                         
   3  17   3       1550.45       1464.11        91.93 o                         
   4  17   3       6470.81       7074.26       288.34 o                         
   5  17   3       1252.32       1380.99        97.82 o                         
 -17   0   4         26.91         10.54        51.43 o                         
 -15   0   4       3057.93       3006.52       215.72 o                         
 -14   0   4       3021.67       3033.45       158.25 o                         
 -13   0   4      11267.94      11112.25       337.89 o                         
 -12   0   4       4015.22       4118.30       218.55 o                         
 -11   0   4       8235.60       7077.63       215.64 o                         
 -10   0   4         11.91         22.97         9.62 o                         
  -9   0   4      20709.71      22489.40       383.32 o                         
  -8   0   4       8142.21       7892.28       201.01 o                         
  -7   0   4       1844.36       1842.68        89.90 o                         
  -6   0   4      68318.32      66056.11      1020.74 o                         
  -5   0   4       4995.59       3755.76       112.72 o                         
  -4   0   4      55474.02      55554.47       831.41 o                         
  -3   0   4       5414.91       5631.26       170.11 o                         
  -2   0   4      71742.26      81718.10      1067.52 o                         
  -1   0   4       9709.73      11383.60       230.16 o                         
   0   0   4       8278.63       8136.57       161.87 o                         
   1   0   4       3000.03       3369.04       109.74 o                         
   2   0   4     177253.12     185424.78      1303.76 o                         
   3   0   4      26143.95      28225.80       211.31 o                         
   4   0   4      60294.69      61983.48       380.07 o                         
   5   0   4       9949.58       8804.39       117.21 o                         
   6   0   4      36148.63      35376.43       264.65 o                         
   7   0   4        204.96        121.15        17.24 o                         
   8   0   4      24471.18      24367.09       228.09 o                         
   9   0   4         84.11         71.84        16.23 o                         
  10   0   4       4024.87       3873.76        98.40 o                         
  11   0   4       1382.20       1522.98        64.83 o                         
  12   0   4       4474.25       4188.65       113.00 o                         
  13   0   4         57.49        120.52        31.34 o                         
  14   0   4         70.77         73.76        34.19 o                         
  15   0   4       1001.85        802.28       156.53 o                         
  16   0   4        626.83        622.08       108.57 o                         
 -17   1   4        127.82        206.81        72.92 o                         
 -16   1   4        738.50        865.85       165.31 o                         
 -15   1   4        314.84        386.21        69.05 o                         
 -14   1   4        340.82        274.81        36.48 o                         
 -13   1   4         22.19         83.91        21.38 o                         
 -12   1   4       1432.82       1305.06        63.28 o                         
 -11   1   4       2836.45       2548.41       128.06 o                         
 -10   1   4        366.36        246.03        31.73 o                         
  -9   1   4        414.99        464.01        29.40 o                         
  -8   1   4       2791.18       2362.81       122.45 o                         
  -7   1   4       5927.79       5366.17       116.50 o                         
  -6   1   4      12105.29      12988.50       170.02 o                         
  -5   1   4      25330.77      23103.65       629.50 o                         
  -4   1   4        206.02        496.81       134.37 o                         
  -3   1   4      26384.57      24642.58       307.97 o                         
  -2   1   4        570.74        610.46        48.69 o                         
  -1   1   4      19492.17      19786.39       186.18 o                         
   0   1   4       2164.52       2449.61        64.76 o                         
   1   1   4      87077.38      92127.91       615.42 o                         
   2   1   4       5463.98       4902.40        58.28 o                         
   3   1   4        201.16        220.82        14.20 o                         
   4   1   4        623.97        418.54        15.98 o                         
   5   1   4      17210.52      17562.71       137.80 o                         
   6   1   4       1046.02        561.76        19.03 o                         
   7   1   4       4161.77       3013.71        44.38 o                         
   8   1   4         67.35         24.48         9.85 o                         
   9   1   4         74.77        120.38        14.61 o                         
  10   1   4         10.18         13.50        11.36 o                         
  11   1   4       3334.02       3239.30        74.30 o                         
  12   1   4        411.80        393.88        27.29 o                         
  13   1   4       4913.02       5268.33       159.16 o                         
  14   1   4        378.53        359.49        31.87 o                         
  15   1   4         49.39         59.33        33.62 o                         
  16   1   4         94.96        102.83        43.64 o                         
 -17   2   4       2369.05       3150.92       169.88 o                         
 -16   2   4        394.22        307.89        57.96 o                         
 -15   2   4       2407.35       2260.92       156.87 o                         
 -14   2   4        106.59        121.24        39.47 o                         
 -13   2   4       2660.36       2744.50       111.05 o                         
 -12   2   4        251.96        221.90        36.06 o                         
 -11   2   4         15.32         61.18        14.68 o                         
 -10   2   4      21635.77      20491.84       289.42 o                         
  -9   2   4      21151.75      20677.79       265.85 o                         
  -8   2   4      21116.13      19551.89       202.74 o                         
  -7   2   4      43770.05      41203.45       273.84 o                         
  -6   2   4        246.46        186.23        14.68 o                         
  -5   2   4       8539.24       9458.21       118.87 o                         
  -4   2   4       3883.58       3634.90       134.34 o                         
  -3   2   4       8562.75       9216.33        94.63 o                         
  -2   2   4      18946.26      24655.89       153.61 o                         
  -1   2   4          0.80         21.00         5.04 o                         
   0   2   4      67540.30      73563.69       344.15 o                         
   1   2   4      76376.52      83161.92       427.06 o                         
   2   2   4      16359.22      19486.16       236.62 o                         
   3   2   4       4951.32       4471.75        73.56 o                         
   4   2   4      11094.61      12304.21        93.16 o                         
   5   2   4      11121.39      11048.23       106.39 o                         
   6   2   4      35256.90      35906.92       246.25 o                         
   7   2   4       5785.60       5475.29        72.35 o                         
   8   2   4       3648.04       3139.14        51.75 o                         
   9   2   4       1659.28       1861.50        55.59 o                         
  10   2   4        437.47        584.76        30.36 o                         
  11   2   4       2700.59       2841.30        70.16 o                         
  12   2   4      10476.30      10816.77       178.29 o                         
  13   2   4       1050.38        837.20        58.81 o                         
  14   2   4       6336.43       6780.33       144.38 o                         
  15   2   4        316.66        347.40        46.62 o                         
  16   2   4       4448.63       5024.15       162.54 o                         
 -16   3   4       1727.97       1736.97       124.12 o                         
 -15   3   4          6.33         45.78        38.00 o                         
 -14   3   4       1684.13       1626.41        76.89 o                         
 -13   3   4        236.02        343.07        61.69 o                         
 -12   3   4       4168.74       3947.52       192.89 o                         
 -11   3   4        379.03        313.59        29.91 o                         
 -10   3   4        526.40        463.85        21.50 o                         
  -9   3   4         60.51         44.91         8.80 o                         
  -8   3   4       2285.17       2302.76        82.20 o                         
  -7   3   4       3154.73       3013.18        58.93 o                         
  -6   3   4       6166.28       5410.74        78.76 o                         
  -5   3   4      20686.35      20320.64       302.67 o                         
  -4   3   4      67511.89      68661.91       356.48 o                         
  -3   3   4        245.30        357.30        21.26 o                         
  -2   3   4       4261.27       5023.28        49.08 o                         
  -1   3   4        544.97        934.88        22.04 o                         
   0   3   4      41602.69      47484.61       224.16 o                         
   1   3   4        776.07        776.00        20.82 o                         
   2   3   4      18734.30      19390.93       140.13 o                         
   3   3   4      13509.16      14662.73       145.86 o                         
   4   3   4       4170.70       5051.41        65.17 o                         
   5   3   4       3252.37       2726.77        51.32 o                         
   6   3   4        123.03         77.16        18.02 o                         
   7   3   4      39998.62      38909.12       229.01 o                         
   8   3   4       5565.36       5550.96        87.49 o                         
   9   3   4         34.94         23.05        11.72 o                         
  10   3   4         93.13         59.16        24.91 o                         
  11   3   4       7399.59       7336.54       125.71 o                         
  12   3   4        268.32        425.93        32.67 o                         
  13   3   4        268.05        272.77        30.25 o                         
  14   3   4        237.65        180.38        27.03 o                         
  15   3   4        540.27        536.06        56.17 o                         
  16   3   4        346.60        319.02        60.38 o                         
 -16   4   4        626.04        925.22       129.10 o                         
 -15   4   4       2153.41       2136.67       177.53 o                         
 -14   4   4        494.05        413.17        46.31 o                         
 -13   4   4       2829.71       2450.30       158.13 o                         
 -12   4   4       1205.62       1290.69        96.09 o                         
 -11   4   4       9045.84       8431.07       249.08 o                         
 -10   4   4        943.64        859.76        29.64 o                         
  -9   4   4       9928.79       9760.38       101.58 o                         
  -8   4   4       5213.85       5217.23        74.32 o                         
  -7   4   4       2075.19       2218.21        53.56 o                         
  -6   4   4      76692.38      75524.71       440.87 o                         
  -5   4   4      44292.68      42656.75       247.95 o                         
  -4   4   4       3192.35       2696.79        38.47 o                         
  -3   4   4       1268.26       1352.81        28.35 o                         
  -2   4   4       1260.63       1098.79        20.89 o                         
  -1   4   4     106541.77     112098.41       450.22 o                         
   0   4   4      11067.26      11561.68       114.70 o                         
   1   4   4       4467.05       4249.19       101.73 o                         
   2   4   4       2489.74       2279.29        50.00 o                         
   3   4   4       7347.55       6949.86        88.79 o                         
   4   4   4       2233.16       2714.28        52.17 o                         
   5   4   4        166.65         56.07         9.13 o                         
   6   4   4       1354.26        935.27        28.67 o                         
   7   4   4         30.67         97.09        11.49 o                         
   8   4   4       8074.31       6966.81       100.73 o                         
   9   4   4       1762.73       1910.20        57.83 o                         
  10   4   4        814.53        887.79        40.65 o                         
  11   4   4        368.50        433.19        31.47 o                         
  12   4   4       1923.00       1986.28        92.55 o                         
  13   4   4       1325.37       1296.76        61.17 o                         
  14   4   4         66.02         -2.19        25.37 o                         
  15   4   4        347.69        390.21       179.57 o                         
  16   4   4       1097.97        918.90        88.04 o                         
 -16   5   4         11.95         64.87        42.30 o                         
 -15   5   4        226.96        226.22        44.31 o                         
 -14   5   4        769.70        991.98       102.17 o                         
 -13   5   4        373.90        373.47        30.06 o                         
 -12   5   4         53.50         75.52        17.42 o                         
 -11   5   4      12793.23      13277.45       149.69 o                         
 -10   5   4      13472.97      13287.28       127.05 o                         
  -9   5   4         17.58         39.47         9.78 o                         
  -8   5   4         66.31         83.57        11.16 o                         
  -7   5   4      12732.40      11880.49       123.93 o                         
  -6   5   4      24115.18      25346.97       211.84 o                         
  -5   5   4       1448.22        746.17        22.06 o                         
  -4   5   4        100.01        150.21        10.82 o                         
  -3   5   4         42.37         50.78         6.37 o                         
  -2   5   4      11537.64      12257.20        91.77 o                         
  -1   5   4      11978.85      11817.19        92.55 o                         
   0   5   4       4280.56       4775.56        58.12 o                         
   1   5   4      54420.42      61742.15       291.86 o                         
   2   5   4       4251.72       3788.39        58.34 o                         
   3   5   4         49.08        177.16        15.89 o                         
   4   5   4       1327.91       1722.92        62.22 o                         
   5   5   4       9968.89       8576.89       152.41 o                         
   6   5   4      12128.87      10717.63       162.86 o                         
   7   5   4        885.51        537.07        25.04 o                         
   8   5   4        511.00        581.27        27.40 o                         
   9   5   4       5532.30       5527.66        85.54 o                         
  10   5   4          4.03         21.25        15.72 o                         
  11   5   4       1415.34       1511.28        55.74 o                         
  12   5   4        103.81        114.93        25.45 o                         
  13   5   4       6556.75       7040.34       140.54 o                         
  14   5   4       1652.61       1879.35       112.32 o                         
  15   5   4        370.01        407.92        60.19 o                         
  16   5   4          8.81         17.97        33.25 o                         
 -16   6   4        451.15        357.04        59.70 o                         
 -15   6   4        727.31        662.23        98.80 o                         
 -14   6   4          8.05         -2.40        31.90 o                         
 -13   6   4        125.02         86.74        35.68 o                         
 -12   6   4        597.09        552.75        37.86 o                         
 -11   6   4        669.23        646.23        44.61 o                         
 -10   6   4       5423.25       5186.56        91.79 o                         
  -9   6   4      14043.35      12650.59       155.09 o                         
  -8   6   4      12889.17      11689.28       121.09 o                         
  -7   6   4      19906.34      20163.31       153.28 o                         
  -6   6   4        152.33        243.24        17.19 o                         
  -5   6   4        659.06        790.67        28.11 o                         
  -4   6   4       5663.07       5214.51       132.57 o                         
  -3   6   4        105.14        188.77        11.43 o                         
  -2   6   4          0.59          9.61         6.35 o                         
  -1   6   4         25.88         19.06         6.80 o                         
   0   6   4      20175.07      21483.12       154.72 o                         
   1   6   4      10484.17      11826.96       105.30 o                         
   2   6   4        304.10        366.02        18.56 o                         
   3   6   4       3533.12       3926.72        67.42 o                         
   4   6   4        215.86        140.28        14.39 o                         
   5   6   4       1442.31       1472.66        57.60 o                         
   6   6   4      18379.14      17568.44       169.31 o                         
   7   6   4       3473.97       2891.71        70.87 o                         
   8   6   4         47.20        107.17        19.71 o                         
   9   6   4        816.34        913.68        35.06 o                         
  10   6   4         24.34         12.43        13.91 o                         
  11   6   4        602.34        576.93        37.23 o                         
  12   6   4       1779.53       1991.19        67.60 o                         
  13   6   4        163.16        167.18        49.86 o                         
  14   6   4       4575.21       4820.15       222.20 o                         
  15   6   4        880.55        885.16        82.23 o                         
 -15   7   4         66.97         76.19        40.83 o                         
 -14   7   4        219.88        208.09        93.14 o                         
 -13   7   4       2394.33       2388.42       107.95 o                         
 -12   7   4       7323.79       7303.41       126.68 o                         
 -11   7   4         54.17        132.85        17.66 o                         
 -10   7   4        245.56        168.08        20.08 o                         
  -9   7   4         99.56         94.00        15.34 o                         
  -8   7   4       2379.86       2692.23        57.17 o                         
  -7   7   4       2032.26       2055.48        48.62 o                         
  -6   7   4       1976.84       2208.19        53.15 o                         
  -5   7   4      17684.89      15280.39       168.39 o                         
  -4   7   4       6564.96       5624.51        71.56 o                         
  -3   7   4       2034.36       2248.04        41.23 o                         
  -2   7   4        603.74        890.48        26.23 o                         
  -1   7   4      39784.27      43730.69       220.13 o                         
   0   7   4      33340.25      35703.91       258.23 o                         
   1   7   4        281.04        299.97        22.19 o                         
   2   7   4       1629.43       1504.72        34.70 o                         
   3   7   4       1261.81       1408.43        41.38 o                         
   4   7   4      14905.76      15896.44       232.53 o                         
   5   7   4       4962.19       4856.56        88.97 o                         
   6   7   4        943.71       1232.18        37.16 o                         
   7   7   4      17805.36      16917.77       304.17 o                         
   8   7   4       7113.39       6133.50       112.06 o                         
   9   7   4       4508.40       4215.11       100.23 o                         
  10   7   4       1041.27       1109.86        74.20 o                         
  11   7   4       2512.97       2996.25       130.73 o                         
  12   7   4       1240.37       1294.39       164.12 o                         
  13   7   4       1054.00       1110.13       116.08 o                         
  14   7   4        631.34        507.95        74.15 o                         
  15   7   4       1554.09       1384.59       124.03 o                         
 -15   8   4          3.26         -4.59        37.13 o                         
 -14   8   4        177.01        277.23        54.80 o                         
 -13   8   4        789.64        839.34        57.57 o                         
 -12   8   4       2753.95       2629.41        82.91 o                         
 -11   8   4       1348.99       1269.15        50.00 o                         
 -10   8   4       1272.13       1089.47        70.95 o                         
  -9   8   4       1169.69       1168.66        54.02 o                         
  -8   8   4        820.20        945.83        37.30 o                         
  -7   8   4        579.94        579.79        29.17 o                         
  -6   8   4      11074.96      10671.40       117.61 o                         
  -5   8   4      10640.30      10119.27       114.76 o                         
  -4   8   4        138.36         50.19        13.07 o                         
  -3   8   4          4.93         21.51         8.55 o                         
  -2   8   4        967.24       1133.85        29.91 o                         
  -1   8   4       1655.80       1504.73        33.28 o                         
   0   8   4      10158.65      10057.35       122.22 o                         
   1   8   4       4051.15       4005.59        69.76 o                         
   2   8   4      12663.85      12787.96       122.10 o                         
   3   8   4       8358.77       9397.23       106.00 o                         
   4   8   4      14225.66      13785.19       135.83 o                         
   5   8   4       3821.71       3753.03        73.31 o                         
   6   8   4        838.95        885.60        43.94 o                         
   7   8   4         10.76          6.61         9.75 o                         
   8   8   4        384.39        332.38        29.72 o                         
   9   8   4        705.14        537.73        43.93 o                         
  10   8   4        942.09       1001.58        60.94 o                         
  11   8   4         65.56         89.85        31.59 o                         
  12   8   4       3054.54       3522.54       178.89 o                         
  13   8   4        522.88        479.88        82.35 o                         
  14   8   4         46.89        101.75        56.09 o                         
  15   8   4         18.49        -12.61        68.14 o                         
 -14   9   4        121.28        212.84        76.13 o                         
 -13   9   4         31.61        -34.79        34.79 o                         
 -12   9   4         15.64         44.75        24.52 o                         
 -11   9   4       1024.82       1212.80        51.82 o                         
 -10   9   4       4840.18       4668.52       101.15 o                         
  -9   9   4       1284.42        984.49        60.37 o                         
  -8   9   4       2805.68       2786.59        75.66 o                         
  -7   9   4       3579.54       3257.91        67.89 o                         
  -6   9   4       4914.26       4681.88        85.61 o                         
  -5   9   4        432.48        430.41        24.88 o                         
  -4   9   4         82.33         42.74         8.98 o                         
  -3   9   4        202.44        161.65        14.37 o                         
  -2   9   4        259.53        348.13        17.40 o                         
  -1   9   4        336.07        297.92        18.93 o                         
   0   9   4        145.99        156.27        22.24 o                         
   1   9   4      12959.08      12220.34       147.35 o                         
   2   9   4      24310.53      24448.43       168.85 o                         
   3   9   4       5524.69       5068.61        66.43 o                         
   4   9   4         67.66         75.50         9.82 o                         
   5   9   4      11805.72      11965.45       133.75 o                         
   6   9   4        918.53        992.07        43.32 o                         
   7   9   4        332.29        447.71        26.39 o                         
   8   9   4        192.35        225.89        31.00 o                         
   9   9   4       1072.39        953.28       110.06 o                         
  10   9   4       1476.97       1353.17        88.25 o                         
  11   9   4         52.87         76.35        36.78 o                         
  12   9   4        608.96        645.98        80.27 o                         
  13   9   4       1325.91       1560.72       129.95 o                         
  14   9   4        956.14       1039.70       144.18 o                         
 -14  10   4        700.10        737.78        94.26 o                         
 -13  10   4        132.21        264.91       115.57 o                         
 -12  10   4         41.59         67.65        40.15 o                         
 -11  10   4        607.25        636.06        50.31 o                         
 -10  10   4        296.16        355.14        31.73 o                         
  -9  10   4       2031.06       1733.83        86.89 o                         
  -8  10   4       1100.03        856.10        45.40 o                         
  -7  10   4        140.58        136.80        21.22 o                         
  -6  10   4        499.39        577.78        35.43 o                         
  -5  10   4        818.05        717.50        34.82 o                         
  -4  10   4        915.33        786.54        26.83 o                         
  -3  10   4      11860.94      12036.89       104.52 o                         
  -2  10   4       9666.93       9889.20       106.47 o                         
  -1  10   4       1904.52       2024.31        42.30 o                         
   0  10   4       6754.24       6363.74        86.77 o                         
   1  10   4      12800.26      12351.93       120.28 o                         
   2  10   4       2206.57       2348.64        46.57 o                         
   3  10   4        911.11       1022.13        30.94 o                         
   4  10   4       8529.56       9712.39       120.42 o                         
   5  10   4       5922.09       5821.92        82.48 o                         
   6  10   4       6541.14       7147.07       100.65 o                         
   7  10   4       4758.02       4750.35       110.02 o                         
   8  10   4         35.69         55.86        19.03 o                         
   9  10   4        630.99        452.94        53.67 o                         
  10  10   4       1166.61       1578.75       108.09 o                         
  11  10   4         19.85         62.93        41.14 o                         
  12  10   4        422.37        402.66        87.61 o                         
  13  10   4        302.67        195.94        55.27 o                         
  14  10   4         45.83        182.49        57.68 o                         
 -13  11   4       2908.53       2574.79       205.41 o                         
 -12  11   4       1674.42       1653.46       106.70 o                         
 -11  11   4        451.03        443.25        53.87 o                         
 -10  11   4        682.71        705.33        54.96 o                         
  -9  11   4        590.24        503.27        49.34 o                         
  -8  11   4          0.43         24.44        20.23 o                         
  -7  11   4         80.11        127.23        21.76 o                         
  -6  11   4       2447.96       2223.46        91.88 o                         
  -5  11   4       6155.35       6291.62        99.69 o                         
  -4  11   4      11286.12      11043.08       109.25 o                         
  -3  11   4       2289.88       2424.99        45.62 o                         
  -2  11   4        306.88        257.62        15.64 o                         
  -1  11   4       4689.26       4698.52        68.37 o                         
   0  11   4       4098.77       3763.70        66.68 o                         
   1  11   4        945.90       1076.71        39.20 o                         
   2  11   4        222.85        207.99        17.29 o                         
   3  11   4       2105.04       2257.53        47.89 o                         
   4  11   4        456.13        705.84        26.58 o                         
   5  11   4       1548.61       1671.75        49.60 o                         
   6  11   4       1181.69       1047.36        41.76 o                         
   7  11   4       2945.39       2975.91        82.09 o                         
   8  11   4       2564.52       2204.48        80.93 o                         
   9  11   4        587.68        644.34        45.85 o                         
  10  11   4        545.11        360.59        65.07 o                         
  11  11   4       1087.30       1204.92       158.56 o                         
  12  11   4        456.06        409.49        96.03 o                         
  13  11   4        113.56         68.63        64.35 o                         
 -12  12   4         58.62        165.75        93.98 o                         
 -11  12   4        803.05        811.89       107.29 o                         
 -10  12   4        245.03        305.33        53.90 o                         
  -9  12   4        394.28        312.32        35.38 o                         
  -8  12   4         61.16        159.05        27.91 o                         
  -7  12   4         25.69         -8.01        22.30 o                         
  -6  12   4       2805.31       2664.20        88.75 o                         
  -5  12   4       8529.14       8833.51       139.26 o                         
  -4  12   4       3707.01       3778.41        70.18 o                         
  -3  12   4         37.59         66.59        12.86 o                         
  -2  12   4         23.56         52.45        12.39 o                         
  -1  12   4       5753.79       5551.55        80.13 o                         
   0  12   4       1392.81       1337.70        46.16 o                         
   1  12   4        341.06        419.18        28.26 o                         
   2  12   4        536.24        604.30        34.28 o                         
   3  12   4      20714.61      22163.30       192.44 o                         
   4  12   4      19904.13      19391.03       176.08 o                         
   5  12   4        717.80        708.45        42.26 o                         
   6  12   4       1714.08       1717.73        67.22 o                         
   7  12   4        207.04        247.44        27.18 o                         
   8  12   4        522.22        627.57        38.81 o                         
   9  12   4         61.94         27.09        20.77 o                         
  10  12   4        103.74         30.17        45.81 o                         
  11  12   4       1372.63       1497.66       108.67 o                         
  12  12   4       3145.65       3690.79       202.41 o                         
 -11  13   4         79.69        118.46        44.87 o                         
 -10  13   4        824.50        812.16        70.89 o                         
  -9  13   4        445.01        503.97        58.13 o                         
  -8  13   4        799.22        755.52        56.34 o                         
  -7  13   4       5686.26       5241.45       126.52 o                         
  -6  13   4        376.82        534.73        42.67 o                         
  -5  13   4        989.64        912.11        59.65 o                         
  -4  13   4       1235.24       1105.59        39.42 o                         
  -3  13   4        205.26        262.27        22.88 o                         
  -2  13   4        208.85        160.51        17.19 o                         
  -1  13   4       1168.80       1263.52        44.09 o                         
   0  13   4         23.55         23.52        16.34 o                         
   1  13   4       3512.26       3503.41       112.79 o                         
   2  13   4       5087.17       5255.75       112.28 o                         
   3  13   4        362.51        306.00        25.07 o                         
   4  13   4       1456.18       1452.44        52.67 o                         
   5  13   4        724.85        582.94        48.66 o                         
   6  13   4       1995.08       1808.48        73.97 o                         
   7  13   4        106.28        134.92        34.91 o                         
   8  13   4        493.23        450.74        46.77 o                         
   9  13   4        719.65        551.13        56.20 o                         
  10  13   4        951.44        868.37        99.03 o                         
  11  13   4        147.27        321.99        92.33 o                         
 -10  14   4         16.32         63.07        45.99 o                         
  -9  14   4        240.06        239.12        52.77 o                         
  -8  14   4       2102.56       1963.38        98.82 o                         
  -7  14   4         10.63         14.36        30.29 o                         
  -6  14   4        116.07         96.65        25.48 o                         
  -5  14   4        127.87        124.47        29.46 o                         
  -4  14   4        798.53        613.34        39.95 o                         
  -3  14   4      10249.70       9645.44       145.70 o                         
  -2  14   4       3105.98       3193.93        74.54 o                         
  -1  14   4          0.92          7.48        15.67 o                         
   0  14   4        564.52        640.42        40.71 o                         
   1  14   4       4633.72       4264.40       119.96 o                         
   2  14   4        908.40        952.28        52.09 o                         
   3  14   4        228.84        236.70        26.32 o                         
   4  14   4       1532.63       1641.02        72.84 o                         
   5  14   4       8187.43       8059.02       161.82 o                         
   6  14   4       6714.56       6538.93       171.39 o                         
   7  14   4        668.88        817.57        67.20 o                         
   8  14   4         31.22         23.05        34.68 o                         
   9  14   4       2531.08       2549.06       146.28 o                         
  10  14   4       2206.97       2026.54       158.84 o                         
  -9  15   4        320.50        297.61        61.80 o                         
  -8  15   4        154.14        214.98        45.19 o                         
  -7  15   4        383.18        413.32        49.30 o                         
  -6  15   4         40.15         14.78        38.64 o                         
  -5  15   4        506.11        401.35        51.68 o                         
  -4  15   4       1420.69       1221.23        70.51 o                         
  -3  15   4        470.11        434.11        44.23 o                         
  -2  15   4       2644.96       2766.84       168.99 o                         
  -1  15   4        181.20        151.76        22.73 o                         
   0  15   4        630.15        776.19        57.47 o                         
   1  15   4         34.87         63.41        20.75 o                         
   2  15   4         19.27         11.52        26.28 o                         
   3  15   4        200.25        216.64        38.01 o                         
   4  15   4       2289.37       2235.93       102.63 o                         
   5  15   4        380.05        303.36        40.42 o                         
   6  15   4        105.45         70.52        40.69 o                         
   7  15   4        121.44        103.26        40.02 o                         
   8  15   4       2312.70       1777.20       125.90 o                         
   9  15   4         12.59         91.57        60.10 o                         
  -7  16   4       1752.27       1804.21       101.66 o                         
  -6  16   4        371.73        412.12        41.54 o                         
  -5  16   4       3691.61       3120.06       135.07 o                         
  -4  16   4       5836.15       5630.73       190.36 o                         
  -3  16   4         56.65        -27.89        29.52 o                         
  -2  16   4        351.50        380.09        48.86 o                         
  -1  16   4       4440.05       3667.34       162.46 o                         
   0  16   4        110.83        226.93        43.32 o                         
   1  16   4        119.09         28.57        37.76 o                         
   2  16   4        417.12        356.09        55.84 o                         
   3  16   4      14933.50      14802.88       417.45 o                         
   4  16   4       6423.83       6682.85       239.01 o                         
   5  16   4       1111.41       1062.53        70.58 o                         
   6  16   4       2347.93       2649.67       120.76 o                         
   7  16   4         88.23        130.47        49.89 o                         
  -5  17   4        127.80        102.26        47.62 o                         
  -4  17   4       2058.87       2045.18       107.72 o                         
  -3  17   4       1466.02       1713.92       117.81 o                         
  -2  17   4        722.66        740.77        70.48 o                         
  -1  17   4        148.66        106.90        65.92 o                         
   0  17   4         20.31         36.17        37.53 o                         
   1  17   4        435.74        458.30        54.22 o                         
   2  17   4        291.27        203.31        50.52 o                         
   3  17   4        430.27        493.15        71.66 o                         
   4  17   4        824.21        869.34        77.67 o                         
   5  17   4        303.62        252.68        56.52 o                         
 -17   1   5        361.26        297.64       107.84 o                         
 -16   1   5       1471.18       2180.97       259.01 o                         
 -15   1   5       5197.14       5221.20       218.05 o                         
 -14   1   5       7235.25       7428.42       213.64 o                         
 -13   1   5       4424.92       4341.06       120.15 o                         
 -12   1   5       7177.65       6962.07       134.25 o                         
 -11   1   5        902.42        825.25        60.00 o                         
 -10   1   5        173.36        270.67        23.63 o                         
  -9   1   5        129.88        191.37        41.30 o                         
  -8   1   5      12459.20      11984.88       210.44 o                         
  -7   1   5       3611.52       3391.90        88.51 o                         
  -6   1   5      12019.27      12052.97       249.53 o                         
  -5   1   5      37154.90      37694.44       417.73 o                         
  -4   1   5       7042.65       6920.13       107.01 o                         
  -3   1   5       1681.28       1919.91       144.56 o                         
  -2   1   5      10149.37       9636.33       215.32 o                         
  -1   1   5        546.10        438.23        36.01 o                         
   0   1   5       7997.90       7824.12        94.33 o                         
   1   1   5         11.18         57.51        12.87 o                         
   2   1   5       6988.76       7093.82        66.66 o                         
   3   1   5        832.54        782.30        22.95 o                         
   4   1   5       5811.50       7116.65        67.16 o                         
   5   1   5        519.35        568.75        30.43 o                         
   6   1   5       2256.48       3032.27        41.48 o                         
   7   1   5        559.40        762.58        22.98 o                         
   8   1   5         37.26         15.84         7.34 o                         
   9   1   5       2076.37       2074.76        45.14 o                         
  10   1   5       4039.70       3924.76        84.28 o                         
  11   1   5       4879.41       4875.72        81.43 o                         
  12   1   5       4622.39       5020.22        99.52 o                         
  13   1   5        457.54        482.55        35.36 o                         
  14   1   5        408.75        424.75        33.82 o                         
  15   1   5         56.87          6.02        43.25 o                         
  16   1   5       3026.52       3070.40       156.68 o                         
 -17   2   5          5.16         67.00        77.83 o                         
 -16   2   5         33.53         88.75        94.07 o                         
 -15   2   5        157.40        195.89        52.59 o                         
 -14   2   5          3.61        -12.33        24.58 o                         
 -13   2   5         50.94        122.68        25.33 o                         
 -12   2   5        358.57        350.18        32.22 o                         
 -11   2   5       3720.64       3869.32       170.02 o                         
 -10   2   5       2822.75       2746.09        84.92 o                         
  -9   2   5         36.06         82.09        13.87 o                         
  -8   2   5        390.21        518.59        39.13 o                         
  -7   2   5        868.24        740.26       105.18 o                         
  -6   2   5       1753.30       2431.37        80.81 o                         
  -5   2   5        108.77        146.99        32.23 o                         
  -4   2   5       9540.17       9416.66       143.75 o                         
  -3   2   5      30984.22      32062.49       633.87 o                         
  -2   2   5       5641.71       6808.45        87.83 o                         
  -1   2   5      33193.33      37743.75       213.35 o                         
   0   2   5       6252.21       5575.09        65.17 o                         
   1   2   5       2069.69       2393.20        33.24 o                         
   2   2   5      46496.66      50665.39       555.33 o                         
   3   2   5      17729.19      18262.05       163.07 o                         
   4   2   5      17572.91      19237.69       166.77 o                         
   5   2   5       2162.04       2156.17        39.81 o                         
   6   2   5       3051.12       3937.61        54.60 o                         
   7   2   5          8.63         40.71         7.41 o                         
   8   2   5         83.35        222.31        15.71 o                         
   9   2   5        986.23        834.04        31.72 o                         
  10   2   5         24.23          2.76        19.58 o                         
  11   2   5       1745.64       2046.27        71.38 o                         
  12   2   5        116.34        182.89        22.05 o                         
  13   2   5        399.61        424.95        38.83 o                         
  14   2   5        341.44        489.14        37.13 o                         
  15   2   5          2.38         -2.26        47.28 o                         
  16   2   5        536.99        556.05        72.71 o                         
 -16   3   5       1468.25       1553.91        93.18 o                         
 -15   3   5        256.60        242.76        40.09 o                         
 -14   3   5       4505.70       4418.45       134.57 o                         
 -13   3   5       2713.51       2134.86       163.12 o                         
 -12   3   5       1459.80       1299.31        60.29 o                         
 -11   3   5       5581.88       5026.05       185.42 o                         
 -10   3   5        529.66        515.16        27.95 o                         
  -9   3   5       3893.77       3636.45        75.67 o                         
  -8   3   5       1904.26       1927.71        58.97 o                         
  -7   3   5       4415.02       4842.83        77.45 o                         
  -6   3   5      33450.20      33388.22       460.43 o                         
  -5   3   5       1938.99       1547.00        41.89 o                         
  -4   3   5        193.14        144.16        32.08 o                         
  -3   3   5      13256.36      12399.34       111.45 o                         
  -2   3   5        271.96        203.46        11.22 o                         
  -1   3   5       7192.97       7315.31        63.41 o                         
   0   3   5      14071.81      15083.22       106.66 o                         
   1   3   5      27453.64      29061.40       177.23 o                         
   2   3   5      30500.40      35031.82       322.25 o                         
   3   3   5         77.15        131.72        14.32 o                         
   4   3   5          4.03         13.25         8.19 o                         
   5   3   5       2373.99       2793.31        49.85 o                         
   6   3   5       1932.11       1862.43        35.54 o                         
   7   3   5       5427.69       5411.93        87.61 o                         
   8   3   5       4657.02       5204.09        75.69 o                         
   9   3   5       7634.35       8476.89       115.46 o                         
  10   3   5      14881.74      15640.71       218.35 o                         
  11   3   5       4033.67       4172.51       106.68 o                         
  12   3   5       2879.98       2832.93        85.74 o                         
  13   3   5       4310.49       4211.81       103.06 o                         
  14   3   5          3.54         15.49        31.88 o                         
  15   3   5         86.48        121.87        36.94 o                         
  16   3   5         82.68        103.22        46.64 o                         
 -16   4   5         20.64         68.79        73.61 o                         
 -15   4   5        157.45        100.97        49.25 o                         
 -14   4   5        340.31        239.82        36.70 o                         
 -13   4   5         65.16         40.17        24.69 o                         
 -12   4   5       3768.57       3433.82       234.58 o                         
 -11   4   5       2494.07       2493.19        63.39 o                         
 -10   4   5         43.53        124.60        15.83 o                         
  -9   4   5       8635.24       8977.83       107.77 o                         
  -8   4   5       2747.55       2951.43        63.37 o                         
  -7   4   5       2469.60       2286.20        54.75 o                         
  -6   4   5        125.28        311.74        19.32 o                         
  -5   4   5         11.24        105.40        13.78 o                         
  -4   4   5      17684.11      17252.42       122.17 o                         
  -3   4   5      13420.56      16048.84        97.88 o                         
  -2   4   5        730.41        790.21        18.93 o                         
  -1   4   5       3466.56       4084.34        43.51 o                         
   0   4   5        655.81        732.96        20.75 o                         
   1   4   5       7301.29       8087.93       101.06 o                         
   2   4   5       5975.99       6832.59        90.86 o                         
   3   4   5       1477.37       1304.74        29.54 o                         
   4   4   5       5236.62       4776.21        77.34 o                         
   5   4   5       2692.43       2278.62        45.57 o                         
   6   4   5       1519.42       1687.21        42.69 o                         
   7   4   5       1393.41       1638.94        48.77 o                         
   8   4   5       1746.57       1727.84        44.01 o                         
   9   4   5          5.42         23.50        11.21 o                         
  10   4   5       1695.81       1514.36        47.35 o                         
  11   4   5         55.28         50.74        14.16 o                         
  12   4   5       1365.15       1365.45        59.33 o                         
  13   4   5        303.26        324.62        31.95 o                         
  14   4   5        286.82        318.59        53.31 o                         
  15   4   5       1054.71       1069.35        90.92 o                         
  16   4   5        364.00        533.95        59.30 o                         
 -16   5   5        718.90       1005.38       112.64 o                         
 -15   5   5       3153.76       3250.20       151.58 o                         
 -14   5   5        168.13         97.31        32.93 o                         
 -13   5   5       1076.93       1045.38        48.96 o                         
 -12   5   5       3965.58       3369.73       122.50 o                         
 -11   5   5        128.04        102.23        15.72 o                         
 -10   5   5       1553.88       1652.53        43.05 o                         
  -9   5   5        810.26        978.02        32.32 o                         
  -8   5   5      11510.27      11561.21       119.83 o                         
  -7   5   5      15472.83      15885.71       145.65 o                         
  -6   5   5      23457.48      23654.82       195.77 o                         
  -5   5   5      23853.46      23337.09       146.32 o                         
  -4   5   5       6878.49       8765.42        83.02 o                         
  -3   5   5         24.46         27.13         5.93 o                         
  -2   5   5         58.30        195.17        10.53 o                         
  -1   5   5          1.46         53.83         7.28 o                         
   0   5   5       9675.03      11734.76        93.20 o                         
   1   5   5        296.19        462.18        17.12 o                         
   2   5   5      15009.87      17181.65       134.36 o                         
   3   5   5      10366.24      11267.22        99.69 o                         
   4   5   5       6391.66       5864.77        78.79 o                         
   5   5   5         12.93         64.65        11.94 o                         
   6   5   5       4724.32       4394.83        77.55 o                         
   7   5   5         15.91         63.62        12.24 o                         
   8   5   5       4668.75       4265.92        80.55 o                         
   9   5   5       1907.08       2001.33        51.92 o                         
  10   5   5        276.97        313.54        21.88 o                         
  11   5   5       2956.69       2786.70        74.54 o                         
  12   5   5       1578.29       1783.07        63.10 o                         
  13   5   5        522.02        496.38        38.00 o                         
  14   5   5         24.08          1.51        43.28 o                         
  15   5   5          4.53         78.52        34.65 o                         
  16   5   5        998.68       1279.94        81.74 o                         
 -16   6   5        140.87         98.99        45.76 o                         
 -15   6   5        248.60        289.90        51.38 o                         
 -14   6   5        677.85        458.95        59.44 o                         
 -13   6   5        724.80        708.80        44.80 o                         
 -12   6   5       3925.15       3722.54       100.20 o                         
 -11   6   5       1457.78       1547.38        57.40 o                         
 -10   6   5       8082.86       7971.64        97.88 o                         
  -9   6   5       1175.96       1165.49        33.85 o                         
  -8   6   5       2838.33       2847.93        45.78 o                         
  -7   6   5         19.59         62.02        12.05 o                         
  -6   6   5        198.47        143.96        12.28 o                         
  -5   6   5      11148.14      11759.91       169.52 o                         
  -4   6   5        581.74        880.64        28.69 o                         
  -3   6   5      29559.75      30631.52       157.40 o                         
  -2   6   5       8175.66       8881.76        77.37 o                         
  -1   6   5       7603.99       7997.05        63.08 o                         
   0   6   5       1517.51       2070.10        38.33 o                         
   1   6   5        843.68        851.82        23.91 o                         
   2   6   5      23139.14      23818.69       164.16 o                         
   3   6   5       5931.85       5885.32       108.77 o                         
   4   6   5        210.50        325.67        16.76 o                         
   5   6   5       1394.06       1066.49        31.36 o                         
   6   6   5        147.60        155.22        18.86 o                         
   7   6   5       4188.34       4337.77        93.14 o                         
   8   6   5        322.52        376.45        31.46 o                         
   9   6   5       3846.65       3399.19        90.94 o                         
  10   6   5       5574.81       5803.49       113.53 o                         
  11   6   5        533.80        494.87        32.92 o                         
  12   6   5        197.32        170.41        21.74 o                         
  13   6   5        286.79        195.83        38.88 o                         
  14   6   5        642.10        810.99        78.74 o                         
  15   6   5        109.57        162.93        77.84 o                         
 -15   7   5         15.53         60.42        37.35 o                         
 -14   7   5        771.36        809.50        80.75 o                         
 -13   7   5       2707.48       2400.61       108.03 o                         
 -12   7   5        176.66        117.07        25.56 o                         
 -11   7   5       2340.38       2406.09        63.87 o                         
 -10   7   5       1299.55       1111.99        46.74 o                         
  -9   7   5       2955.86       2624.05        57.88 o                         
  -8   7   5       3694.71       3545.40        65.81 o                         
  -7   7   5        572.40        543.95        27.00 o                         
  -6   7   5      15281.92      15106.24       169.21 o                         
  -5   7   5         63.20         93.06        15.52 o                         
  -4   7   5       2954.07       2816.49        84.95 o                         
  -3   7   5      26144.04      28170.50       169.00 o                         
  -2   7   5       4452.91       4383.08        55.26 o                         
  -1   7   5          3.70         75.38         8.72 o                         
   0   7   5       7900.02       7086.63        91.74 o                         
   1   7   5        978.94       1502.94        38.01 o                         
   2   7   5        457.19        473.38        20.78 o                         
   3   7   5        926.68        453.53        23.21 o                         
   4   7   5      31641.07      34803.51       225.47 o                         
   5   7   5       6486.24       6533.84       151.20 o                         
   6   7   5        167.29        192.19        20.32 o                         
   7   7   5      13623.80      13119.21       156.83 o                         
   8   7   5        200.85        276.61        26.45 o                         
   9   7   5          5.00        -20.49        20.49 o                         
  10   7   5      11041.41      10295.06       172.09 o                         
  11   7   5        322.09        396.40        53.97 o                         
  12   7   5          1.81         -0.49        18.00 o                         
  13   7   5        826.91        928.82        94.13 o                         
  14   7   5        376.00        374.58        66.68 o                         
  15   7   5        935.51        864.85       129.01 o                         
 -15   8   5        262.75        249.08        58.91 o                         
 -14   8   5         10.43         70.74        42.86 o                         
 -13   8   5       1123.24       1158.73        91.67 o                         
 -12   8   5        863.89        999.78        51.82 o                         
 -11   8   5       6557.34       6757.34       118.44 o                         
 -10   8   5       2734.73       2649.99       133.50 o                         
  -9   8   5        450.15        284.21        33.84 o                         
  -8   8   5       4545.49       4217.00        75.37 o                         
  -7   8   5       6215.81       5955.99        91.85 o                         
  -6   8   5         24.21         47.35        12.96 o                         
  -5   8   5       2032.62       1986.61        50.07 o                         
  -4   8   5       8675.01       8120.00        86.93 o                         
  -3   8   5        288.39        304.18        15.77 o                         
  -2   8   5         27.91         17.00         7.15 o                         
  -1   8   5       2351.29       2165.44        40.49 o                         
   0   8   5      11981.89      12763.37       134.13 o                         
   1   8   5       1848.96       1805.68        71.21 o                         
   2   8   5        998.88       1165.80        35.46 o                         
   3   8   5       7818.36       7237.49        89.54 o                         
   4   8   5        903.56        639.13        23.16 o                         
   5   8   5       3284.90       3375.36        69.89 o                         
   6   8   5       1382.51       1852.96        62.89 o                         
   7   8   5       3218.33       2953.13        87.85 o                         
   8   8   5      15365.53      14887.26       207.18 o                         
   9   8   5       1368.02       1137.26        67.98 o                         
  10   8   5        686.54        588.12        69.09 o                         
  11   8   5       1791.20       1836.53        94.51 o                         
  12   8   5       1491.56       1802.47       226.20 o                         
  13   8   5       1024.15       1140.68       141.06 o                         
  14   8   5        257.65        199.37        52.57 o                         
  15   8   5       2048.49       2163.29       155.18 o                         
 -14   9   5        176.96        249.54        65.44 o                         
 -13   9   5         53.62         74.39        42.65 o                         
 -12   9   5       2518.42       2460.04        95.10 o                         
 -11   9   5       1282.24       1341.80        65.41 o                         
 -10   9   5         52.47         72.70        22.33 o                         
  -9   9   5        749.95        752.27        39.17 o                         
  -8   9   5       4099.37       3739.73        87.87 o                         
  -7   9   5        388.75        397.66        27.43 o                         
  -6   9   5       1998.40       1991.12        50.80 o                         
  -5   9   5      12493.38      12224.94       137.57 o                         
  -4   9   5       3033.92       3122.92        53.09 o                         
  -3   9   5          3.74         30.41         9.18 o                         
  -2   9   5      25927.01      26154.66       150.90 o                         
  -1   9   5       2713.51       2974.13        49.36 o                         
   0   9   5          4.13         18.36         9.29 o                         
   1   9   5       3768.66       3924.35        86.93 o                         
   2   9   5       2728.12       3176.26        57.70 o                         
   3   9   5       7762.83       7741.30        86.82 o                         
   4   9   5       4093.87       4025.32        65.45 o                         
   5   9   5       3589.28       3554.73        69.76 o                         
   6   9   5       3249.76       3426.68        72.78 o                         
   7   9   5       1378.48       1587.42        47.96 o                         
   8   9   5       4886.72       4038.22       239.29 o                         
   9   9   5       2071.67       1932.28        80.82 o                         
  10   9   5       1777.33       1706.13        82.98 o                         
  11   9   5         46.88         85.31        40.26 o                         
  12   9   5         64.65         84.11        63.74 o                         
  13   9   5       1218.62       1397.20       123.68 o                         
  14   9   5        329.73        350.56        70.65 o                         
 -14  10   5        742.31        944.90       102.54 o                         
 -13  10   5        271.11        396.19        73.11 o                         
 -12  10   5       1109.88        933.17        71.48 o                         
 -11  10   5       1119.00       1221.90        61.76 o                         
 -10  10   5       3374.48       3638.04        99.61 o                         
  -9  10   5       2653.05       2378.60       116.49 o                         
  -8  10   5        251.62        300.04        27.13 o                         
  -7  10   5       1009.92       1058.57        54.15 o                         
  -6  10   5       2808.28       2974.35        81.75 o                         
  -5  10   5       4822.60       4755.54        85.04 o                         
  -4  10   5          0.43         13.45         9.07 o                         
  -3  10   5      12099.09      12129.78       108.21 o                         
  -2  10   5      12771.32      13235.52       102.69 o                         
  -1  10   5       6042.38       6091.22        79.23 o                         
   0  10   5        261.75        340.22        22.15 o                         
   1  10   5        425.12        350.40        23.24 o                         
   2  10   5      20170.94      20048.80       177.91 o                         
   3  10   5          0.21         30.08        10.54 o                         
   4  10   5         30.45         76.45        11.94 o                         
   5  10   5      11277.84      11274.11       118.06 o                         
   6  10   5       2321.50       2004.08        53.35 o                         
   7  10   5        942.54        966.99        39.98 o                         
   8  10   5         93.95        120.88        25.27 o                         
   9  10   5       9818.74       9864.35       231.36 o                         
  10  10   5       2140.68       2096.28       137.18 o                         
  11  10   5        174.75        347.50        80.21 o                         
  12  10   5        703.68        816.00       122.46 o                         
  13  10   5          7.69        -57.63        57.63 o                         
 -13  11   5        891.60        774.59        97.30 o                         
 -12  11   5        300.71        331.32        65.56 o                         
 -11  11   5        801.23        828.70        65.05 o                         
 -10  11   5        739.72        633.65        82.49 o                         
  -9  11   5        516.67        610.67        47.98 o                         
  -8  11   5       2525.50       2615.01       103.15 o                         
  -7  11   5        698.69        721.81        47.53 o                         
  -6  11   5       3334.82       3207.09        89.73 o                         
  -5  11   5        429.84        416.11        26.87 o                         
  -4  11   5       5725.02       5314.31        72.15 o                         
  -3  11   5      12089.87      11515.03       108.54 o                         
  -2  11   5         10.41         28.45         9.38 o                         
  -1  11   5       5582.55       5499.41        74.05 o                         
   0  11   5      16602.40      16344.07       243.06 o                         
   1  11   5        249.06        327.66        22.93 o                         
   2  11   5        619.82        498.88        29.23 o                         
   3  11   5        132.84        114.78        13.26 o                         
   4  11   5      11944.82      11900.36       114.96 o                         
   5  11   5       5788.09       6157.12        98.31 o                         
   6  11   5       1450.07       1754.97        63.53 o                         
   7  11   5       6514.20       6979.50       144.66 o                         
   8  11   5         36.72         69.94        19.97 o                         
   9  11   5          1.40          9.46        31.13 o                         
  10  11   5       3312.99       3354.57       141.41 o                         
  11  11   5        362.30        386.99        71.47 o                         
  12  11   5        499.46        532.64       158.08 o                         
  13  11   5          4.35        -77.36       109.85 o                         
 -12  12   5        270.53        171.78        64.47 o                         
 -11  12   5        108.33        180.09        41.85 o                         
 -10  12   5         94.53        110.66        48.45 o                         
  -9  12   5       2855.68       2649.88       106.86 o                         
  -8  12   5       1485.50       1646.58        79.60 o                         
  -7  12   5       1400.55       1312.00        66.30 o                         
  -6  12   5         90.46        109.10        24.03 o                         
  -5  12   5        431.71        410.38        31.37 o                         
  -4  12   5       7182.23       7013.31        92.87 o                         
  -3  12   5       3536.18       3406.44        64.55 o                         
  -2  12   5       2872.30       2778.20        58.86 o                         
  -1  12   5        229.57        257.69        19.74 o                         
   0  12   5       1479.16       1295.67        43.26 o                         
   1  12   5       1624.99       1424.51        50.61 o                         
   2  12   5        496.51        429.59        29.67 o                         
   3  12   5       9501.21       9534.09       121.52 o                         
   4  12   5        201.14        285.36        22.21 o                         
   5  12   5       2195.81       1953.88        66.86 o                         
   6  12   5          5.99         12.30        34.64 o                         
   7  12   5       2378.72       2186.52        72.04 o                         
   8  12   5       3450.38       3401.08        98.22 o                         
   9  12   5         12.86         32.94        36.82 o                         
  10  12   5        212.90        299.79       109.12 o                         
  11  12   5       1247.49       1410.08       121.71 o                         
  12  12   5        208.32        215.63       103.28 o                         
 -11  13   5         18.00         96.49        52.28 o                         
 -10  13   5         88.74        143.03        59.69 o                         
  -9  13   5       4971.65       4879.32       309.80 o                         
  -8  13   5        200.31        142.34        31.43 o                         
  -7  13   5        109.01         62.01        30.06 o                         
  -6  13   5       2926.65       2745.10       109.62 o                         
  -5  13   5       1070.83       1305.55        59.83 o                         
  -4  13   5         86.49         73.67        17.12 o                         
  -3  13   5         21.87         51.62        15.79 o                         
  -2  13   5      10093.34      10883.32       121.90 o                         
  -1  13   5       2714.81       2615.36        66.91 o                         
   0  13   5         11.04         12.68        14.55 o                         
   1  13   5       4033.71       3495.86       122.86 o                         
   2  13   5        542.86        627.46        40.51 o                         
   3  13   5       5585.19       6099.84       121.99 o                         
   4  13   5       1405.09       1581.40        59.37 o                         
   5  13   5       4057.63       3951.10       100.29 o                         
   6  13   5       9686.52       9920.07       154.49 o                         
   7  13   5       1156.74       1211.72        74.48 o                         
   8  13   5       3217.34       3435.63       142.66 o                         
   9  13   5       1465.76       1539.03       109.02 o                         
  10  13   5        711.25        637.03        88.35 o                         
  11  13   5       1009.68        847.82       103.32 o                         
 -10  14   5       1747.68       1916.67       114.27 o                         
  -9  14   5          1.44         49.20        33.76 o                         
  -8  14   5        557.10        669.82        63.78 o                         
  -7  14   5        403.38        378.77        46.75 o                         
  -6  14   5        100.36        101.86        28.25 o                         
  -5  14   5         10.67         32.05        20.57 o                         
  -4  14   5        654.61        848.48        51.50 o                         
  -3  14   5       2853.79       3058.79        76.89 o                         
  -2  14   5       3509.96       3209.06        95.03 o                         
  -1  14   5        892.88        761.90        43.75 o                         
   0  14   5         12.32         36.75        18.57 o                         
   1  14   5        213.94        332.90        42.78 o                         
   2  14   5       7502.65       6985.20       144.63 o                         
   3  14   5         16.36         21.64        20.41 o                         
   4  14   5          0.16         17.47        28.80 o                         
   5  14   5       4397.16       4365.07       101.09 o                         
   6  14   5        188.55        228.80        31.80 o                         
   7  14   5         15.25         37.57        22.28 o                         
   8  14   5        991.21        834.22        68.35 o                         
   9  14   5       2346.18       2378.12       207.03 o                         
  10  14   5        445.23        313.30       196.14 o                         
  -9  15   5        159.89         60.57        51.30 o                         
  -8  15   5       1740.89       1703.74       139.29 o                         
  -7  15   5        271.66        269.06        43.03 o                         
  -6  15   5          2.09         15.72        31.23 o                         
  -5  15   5        377.57        511.56        48.46 o                         
  -4  15   5       1957.68       2184.60       107.06 o                         
  -3  15   5       9227.50       9484.60       168.55 o                         
  -2  15   5        413.15        275.38        44.45 o                         
  -1  15   5       1831.82       1714.44        63.06 o                         
   0  15   5       5415.27       5004.67       117.38 o                         
   1  15   5         12.47         22.29        19.10 o                         
   2  15   5        331.80        330.99        49.88 o                         
   3  15   5          7.34        -12.81        24.27 o                         
   4  15   5       6416.32       6651.33       151.25 o                         
   5  15   5       2061.05       2139.05        94.75 o                         
   6  15   5        984.15        905.57        67.60 o                         
   7  15   5       4883.05       4959.05       167.11 o                         
   8  15   5          1.71         89.29        38.03 o                         
   9  15   5          3.65         29.28        63.60 o                         
  -7  16   5       1035.01       1165.73        82.48 o                         
  -6  16   5          1.34         23.69        34.78 o                         
  -5  16   5         29.73         62.52        32.44 o                         
  -4  16   5        578.80        659.53        69.10 o                         
  -3  16   5        185.62        118.40        56.24 o                         
  -2  16   5       1169.39       1201.93        79.99 o                         
  -1  16   5        422.91        520.27        54.63 o                         
   0  16   5        127.86         24.89        37.78 o                         
   1  16   5        179.69        104.46        38.31 o                         
   2  16   5        781.93        800.97        81.36 o                         
   3  16   5        476.79        498.82        51.93 o                         
   4  16   5         80.95         39.29        37.66 o                         
   5  16   5        390.17        457.32        53.63 o                         
   6  16   5          2.69         56.40        55.04 o                         
   7  16   5         30.19         -1.49        40.01 o                         
  -5  17   5        172.13         74.15        55.32 o                         
  -4  17   5        181.86        148.17        66.85 o                         
  -3  17   5       1033.79       1084.47        85.86 o                         
  -2  17   5       4869.69       4773.96       163.68 o                         
  -1  17   5       2942.69       2865.33       222.67 o                         
   0  17   5        237.40        192.51        57.49 o                         
   1  17   5        522.63        545.43        88.20 o                         
   2  17   5        199.75        205.32        45.65 o                         
   3  17   5       2476.95       2520.49       119.89 o                         
   4  17   5         35.92         32.95        38.77 o                         
 -17   0   6       1724.34       2000.12       194.15 o                         
 -16   0   6        103.57         53.81        57.88 o                         
 -15   0   6        485.22        466.10        95.35 o                         
 -14   0   6       4999.25       5124.75       318.32 o                         
 -13   0   6       1006.34       1102.35        79.69 o                         
 -12   0   6      20368.95      19204.79       333.53 o                         
 -11   0   6      44213.12      41466.65       513.32 o                         
 -10   0   6         13.13         18.49        23.18 o                         
  -9   0   6         46.41       1091.35       122.02 o                         
  -8   0   6       8086.62       8185.26       309.52 o                         
  -7   0   6      50790.77      52829.57       789.28 o                         
  -6   0   6       1629.47       2378.61       112.78 o                         
  -5   0   6       1395.34       1598.81       110.72 o                         
  -4   0   6      85291.14      90508.87      1270.32 o                         
  -3   0   6       1681.00       2424.26       118.31 o                         
  -2   0   6      79415.87      88067.85      1181.02 o                         
  -1   0   6      49665.01      58344.89       871.68 o                         
   0   0   6     223373.95     246243.52      3005.02 o                         
   1   0   6      52278.70      59731.20       579.36 o                         
   2   0   6       1489.81       1317.55        58.68 o                         
   3   0   6        475.29        681.32        27.55 o                         
   4   0   6       1667.74       1428.15        41.54 o                         
   5   0   6      30213.53      27277.10       238.08 o                         
   6   0   6       8525.83       8947.55       130.42 o                         
   7   0   6       6921.48       6166.01        98.12 o                         
   8   0   6       9521.93       8860.64       204.84 o                         
   9   0   6         83.89        492.15        38.69 o                         
  10   0   6       1337.11       1290.60        56.66 o                         
  11   0   6       1594.32       1563.34        65.38 o                         
  12   0   6      14079.86      14859.89       245.99 o                         
  13   0   6       7656.60       8457.20       187.79 o                         
  14   0   6          2.40         30.98        33.73 o                         
  15   0   6       1607.94       1823.78       167.43 o                         
  16   0   6          1.54          3.36        59.98 o                         
 -17   1   6         70.73        267.18       106.39 o                         
 -16   1   6       1453.76       1528.93       101.47 o                         
 -14   1   6       4181.05       3723.37       143.60 o                         
 -13   1   6        157.57        262.10        35.09 o                         
 -12   1   6      10263.76      10110.41       275.47 o                         
 -11   1   6       2340.11       2129.69       105.18 o                         
 -10   1   6       4877.64       4310.86       105.45 o                         
  -9   1   6       1352.86       1335.02       128.33 o                         
  -8   1   6       3290.06       3987.16       119.25 o                         
  -7   1   6       1792.03       1665.02        74.77 o                         
  -6   1   6      11940.28      10768.01       160.30 o                         
  -5   1   6      20382.82      19961.43       433.85 o                         
  -4   1   6      16169.75      17171.89       348.10 o                         
  -3   1   6        331.21        281.93        17.47 o                         
  -2   1   6       3348.74       4126.46       126.56 o                         
  -1   1   6        210.15        238.87        12.83 o                         
   0   1   6       8454.90       9528.02       100.78 o                         
   1   1   6       2397.41       2277.10        39.20 o                         
   2   1   6       8830.41       8759.33        85.13 o                         
   3   1   6       6834.22       6527.00        70.86 o                         
   4   1   6        331.65        262.77        12.92 o                         
   5   1   6       9034.61       8225.51        89.04 o                         
   6   1   6       7588.64       6139.14        63.84 o                         
   7   1   6      12585.12      12255.16        98.40 o                         
   8   1   6       4037.98       3873.84        52.08 o                         
   9   1   6        903.29        787.84        33.72 o                         
  10   1   6       1149.50       1100.52        41.32 o                         
  11   1   6       3310.53       3288.75        66.14 o                         
  12   1   6       1754.88       1661.09        61.40 o                         
  13   1   6       3660.78       3623.04       138.41 o                         
  14   1   6        387.56        421.50        39.07 o                         
  15   1   6         15.84         -6.79        34.58 o                         
  16   1   6         34.92         49.03        46.85 o                         
 -17   2   6       2339.36       2333.43       274.23 o                         
 -16   2   6        400.09        455.40       138.12 o                         
 -15   2   6        516.61        452.19       124.27 o                         
 -14   2   6       3001.72       3247.12       116.25 o                         
 -13   2   6       6061.03       6073.83       154.50 o                         
 -12   2   6        786.81        543.42        38.21 o                         
 -11   2   6          9.51         27.61        13.05 o                         
 -10   2   6       7535.25       6933.02       178.67 o                         
  -9   2   6       4239.17       4024.05       128.58 o                         
  -8   2   6        100.68        208.93        28.79 o                         
  -7   2   6       3151.88       2542.42        90.23 o                         
  -6   2   6       7595.85       6392.84       152.99 o                         
  -5   2   6      51456.48      50427.39       464.98 o                         
  -4   2   6        346.64        693.04        28.10 o                         
  -3   2   6         51.88        212.09        29.04 o                         
  -2   2   6         66.66        151.39        12.02 o                         
  -1   2   6      26786.97      29060.57       159.70 o                         
   0   2   6     109192.32     116456.81       610.17 o                         
   1   2   6     115052.00     119975.23       532.08 o                         
   2   2   6      12182.93      11846.40       138.25 o                         
   3   2   6       5170.51       5773.79        98.70 o                         
   4   2   6      16280.91      17820.57       160.93 o                         
   5   2   6        187.01        295.79        19.81 o                         
   6   2   6      25400.62      22548.23       249.64 o                         
   7   2   6       7440.77       7076.32        80.60 o                         
   8   2   6        361.93        218.59        14.51 o                         
   9   2   6       2233.61       2456.63        50.80 o                         
  10   2   6      12690.13      12843.63       155.95 o                         
  11   2   6      15118.17      14748.67       177.91 o                         
  12   2   6         13.77         39.70        15.11 o                         
  13   2   6       2636.01       2716.51        78.52 o                         
  14   2   6       6977.23       7789.46       175.48 o                         
  15   2   6         18.69         83.45        48.06 o                         
  16   2   6          1.88          0.76        55.32 o                         
 -16   3   6        629.58        719.92        66.43 o                         
 -15   3   6        274.06        415.20        55.47 o                         
 -14   3   6       1504.06       1373.56        95.38 o                         
 -13   3   6          6.14         27.10        19.57 o                         
 -12   3   6       4409.80       4588.73       109.56 o                         
 -11   3   6        137.86        207.01        25.72 o                         
 -10   3   6       5778.45       6211.32       114.44 o                         
  -9   3   6         30.64        157.05        23.45 o                         
  -8   3   6        639.24        916.83        36.66 o                         
  -7   3   6         32.11        192.17        29.78 o                         
  -6   3   6      11689.07      11711.98       175.41 o                         
  -5   3   6       1636.02       2518.67        63.71 o                         
  -4   3   6        197.38        126.18        11.19 o                         
  -3   3   6       2535.16       4152.09        83.85 o                         
  -2   3   6        737.56        798.46        26.03 o                         
  -1   3   6      16253.72      16451.42       108.33 o                         
   0   3   6        335.75        768.21        49.68 o                         
   1   3   6      83030.71      93528.31       435.08 o                         
   2   3   6      29032.33      27753.42       275.83 o                         
   3   3   6        490.72        564.18        23.11 o                         
   4   3   6      18206.88      19375.91       159.16 o                         
   5   3   6       3254.98       2919.59        57.01 o                         
   6   3   6       5965.15       6392.85        83.04 o                         
   7   3   6       9462.24       8419.96        85.69 o                         
   8   3   6         67.90        283.89        44.12 o                         
   9   3   6       1506.52       1525.35        42.84 o                         
  10   3   6       3266.18       3350.20        73.25 o                         
  11   3   6      12734.15      13010.26       171.00 o                         
  12   3   6       1811.15       1760.13        63.50 o                         
  13   3   6       3485.39       3725.55        92.06 o                         
  14   3   6       1386.23       1398.76        66.31 o                         
  15   3   6         72.90        134.16        52.51 o                         
  16   3   6       1014.38       1020.84        95.35 o                         
 -16   4   6         15.61          5.25        55.32 o                         
 -15   4   6        354.40        334.68        81.75 o                         
 -14   4   6       3973.43       3625.06       142.57 o                         
 -13   4   6       1352.06       1151.22       104.07 o                         
 -12   4   6      19386.38      17992.31       469.90 o                         
 -11   4   6      18561.26      18199.87       197.86 o                         
 -10   4   6        682.61        538.57        29.74 o                         
  -9   4   6       1865.44       1877.93        60.60 o                         
  -8   4   6        173.64        276.24        22.58 o                         
  -7   4   6      12065.52      12950.88       141.87 o                         
  -6   4   6       1716.77       1692.64        43.04 o                         
  -5   4   6         50.76        345.39        21.11 o                         
  -4   4   6      10273.76      10568.17       130.38 o                         
  -3   4   6      14094.12      13356.04        89.92 o                         
  -2   4   6       2740.87       2390.27        37.09 o                         
  -1   4   6       4623.58       4354.91        54.98 o                         
   0   4   6       5519.13       6293.35        70.93 o                         
   1   4   6      34986.10      34378.02       189.58 o                         
   2   4   6        340.05        213.53        14.50 o                         
   3   4   6      11447.22      11402.08       122.01 o                         
   4   4   6       9223.16       8457.39       188.37 o                         
   5   4   6      10204.96       9654.42       103.20 o                         
   6   4   6       1464.84        935.58        27.26 o                         
   7   4   6       1640.61       1304.53        37.10 o                         
   8   4   6      11208.74      11158.85       106.89 o                         
   9   4   6        126.65        144.05        13.36 o                         
  10   4   6       1290.83       1209.07        42.45 o                         
  11   4   6        127.27        114.99        18.97 o                         
  12   4   6       8041.40       8507.42       148.90 o                         
  13   4   6       3574.21       3920.42       111.47 o                         
  14   4   6        868.48        786.59        64.46 o                         
  15   4   6         12.24         50.49        37.45 o                         
  16   4   6          3.95        -46.07        46.07 o                         
 -16   5   6        434.51        596.82        89.72 o                         
 -15   5   6        675.00        706.40        74.68 o                         
 -14   5   6       1499.58       1410.50        97.08 o                         
 -13   5   6         37.39         71.20        23.95 o                         
 -12   5   6       4932.92       4619.34       115.02 o                         
 -11   5   6       1240.68       1345.19        47.22 o                         
 -10   5   6        904.47        895.51        35.86 o                         
  -9   5   6        965.67       1038.83        42.18 o                         
  -8   5   6       3411.43       3286.90        63.90 o                         
  -7   5   6       6092.34       5394.61        80.13 o                         
  -6   5   6      12558.41      12539.90       113.62 o                         
  -5   5   6      11733.50      11546.69       100.79 o                         
  -4   5   6      30370.07      30315.29       176.89 o                         
  -3   5   6       2281.10       2360.95        38.71 o                         
  -2   5   6      12142.24      13035.31        92.17 o                         
  -1   5   6       1367.71       1450.08        53.82 o                         
   0   5   6       5030.31       4726.27        54.58 o                         
   1   5   6      21585.11      23011.44       173.32 o                         
   2   5   6         52.78         61.93         9.15 o                         
   3   5   6       5551.28       5415.34        65.48 o                         
   4   5   6      20097.53      22397.88       244.13 o                         
   5   5   6      17807.05      16346.84       262.14 o                         
   6   5   6       7394.20       6455.19        98.20 o                         
   7   5   6       3296.10       3135.60        69.87 o                         
   8   5   6      12499.30      12441.33       128.37 o                         
   9   5   6        339.67        353.95        20.92 o                         
  10   5   6         87.09         93.96        16.26 o                         
  11   5   6         17.29         29.21        13.60 o                         
  12   5   6         91.79         40.77        18.98 o                         
  13   5   6       2133.53       2315.05       107.24 o                         
  14   5   6        351.59        249.99        48.64 o                         
  15   5   6         58.78         89.41        30.12 o                         
  16   5   6        545.52        587.86        68.32 o                         
 -16   6   6          1.98         81.75        64.55 o                         
 -15   6   6        768.85        895.49       103.28 o                         
 -14   6   6         14.16        -23.85        36.14 o                         
 -13   6   6       3957.60       3876.26        88.43 o                         
 -12   6   6       1918.79       2372.45        94.59 o                         
 -11   6   6        911.71        701.29        32.66 o                         
 -10   6   6       6812.37       7128.31       119.55 o                         
  -9   6   6       7928.08       9507.63       102.05 o                         
  -8   6   6       2360.17       2115.33        49.71 o                         
  -7   6   6       9200.07      10014.86        97.47 o                         
  -6   6   6       5109.58       5154.93        95.73 o                         
  -5   6   6       9759.74       9896.14        98.38 o                         
  -4   6   6       4908.09       4505.40        53.83 o                         
  -3   6   6       1575.26       1360.52        29.00 o                         
  -2   6   6       2583.24       3137.73        48.05 o                         
  -1   6   6       1215.05        982.85        24.30 o                         
   0   6   6       3341.35       3100.69        47.72 o                         
   1   6   6      15114.89      14126.71       101.83 o                         
   2   6   6       1847.80       2057.89        41.93 o                         
   3   6   6       3254.37       2617.90        51.78 o                         
   4   6   6        780.13        633.08        28.07 o                         
   5   6   6        411.76        565.68        35.34 o                         
   6   6   6      10306.02       9216.79       110.33 o                         
   7   6   6       4811.32       4579.78        83.75 o                         
   8   6   6       3390.54       3583.18       107.97 o                         
   9   6   6        146.51        313.41        31.49 o                         
  10   6   6       2382.34       2203.76        55.28 o                         
  11   6   6       2822.52       2596.38        69.16 o                         
  12   6   6         76.52         67.34        21.97 o                         
  13   6   6        553.22        619.55        66.17 o                         
  14   6   6       4351.01       4685.52       207.21 o                         
  15   6   6         52.03        172.86        72.35 o                         
 -15   7   6       1623.02       1773.07       116.82 o                         
 -14   7   6         88.56        119.66        40.63 o                         
 -13   7   6        514.57        573.50        54.48 o                         
 -12   7   6        907.08        747.58        48.79 o                         
 -11   7   6       3066.63       3059.14       141.55 o                         
 -10   7   6       5596.08       5147.59        95.71 o                         
  -9   7   6        285.53        234.67        15.48 o                         
  -8   7   6       5848.47       6039.81       107.56 o                         
  -7   7   6       2635.42       2392.95        54.54 o                         
  -6   7   6      10616.13      11322.16       132.24 o                         
  -5   7   6        111.05        188.90        21.19 o                         
  -4   7   6        104.18        201.99        15.12 o                         
  -3   7   6       1586.63       1258.54        34.66 o                         
  -2   7   6       1179.58       1154.97        27.26 o                         
  -1   7   6       2038.75       2044.92        36.94 o                         
   0   7   6       3654.11       2770.43        52.72 o                         
   1   7   6      13739.63      14444.36       129.85 o                         
   2   7   6      26477.38      27816.94       177.44 o                         
   3   7   6       4432.71       4292.51        93.20 o                         
   4   7   6       2927.08       2488.98        52.45 o                         
   5   7   6          3.84         57.40        11.86 o                         
   6   7   6       2174.29       2060.18        54.57 o                         
   7   7   6       4170.47       4227.03        88.30 o                         
   8   7   6        978.18       1004.78        46.65 o                         
   9   7   6       8332.35       8507.54       156.48 o                         
  10   7   6       1648.49       1557.12        66.61 o                         
  11   7   6       6382.92       6179.30       140.99 o                         
  12   7   6        160.30        212.31        46.14 o                         
  13   7   6       5623.87       5917.29       233.04 o                         
  14   7   6       1299.04       1537.25       124.71 o                         
  15   7   6        853.54       1023.88       106.55 o                         
 -15   8   6         70.34         74.42        56.09 o                         
 -14   8   6         14.33         48.75        41.28 o                         
 -13   8   6          2.77         -7.77        34.96 o                         
 -12   8   6       2918.05       2718.19        80.09 o                         
 -11   8   6       4314.84       4177.34       122.92 o                         
 -10   8   6       1042.15        875.17        44.85 o                         
  -9   8   6         30.45         80.41        16.10 o                         
  -8   8   6        168.86        273.30        26.13 o                         
  -7   8   6        645.17        595.36        32.73 o                         
  -6   8   6       1192.35       1124.06        39.57 o                         
  -5   8   6       4011.98       4020.42        64.27 o                         
  -4   8   6       5697.79       6150.00        99.78 o                         
  -3   8   6       4001.55       3733.29        55.43 o                         
  -2   8   6      15429.75      16637.02       115.68 o                         
  -1   8   6      19733.52      20459.85       130.01 o                         
   0   8   6          5.41         37.66         8.96 o                         
   1   8   6       1781.30       2089.67        52.41 o                         
   2   8   6       1944.88       1680.77        37.88 o                         
   3   8   6        791.43        531.44        21.10 o                         
   4   8   6      10008.96       9399.95        85.52 o                         
   5   8   6        406.24        379.09        17.80 o                         
   6   8   6       2369.92       2423.91        64.55 o                         
   7   8   6       1805.03       1644.29        58.95 o                         
   8   8   6        177.91        293.57        32.76 o                         
   9   8   6          2.98         33.50        23.88 o                         
  10   8   6        666.14        605.38        53.36 o                         
  11   8   6        577.24        626.70        61.84 o                         
  12   8   6       1338.39       1384.70       115.52 o                         
  13   8   6        789.15        626.86        82.99 o                         
  14   8   6          4.50         49.16       136.93 o                         
 -14   9   6        374.78        413.72        59.97 o                         
 -13   9   6         13.41        -41.67        41.67 o                         
 -12   9   6       1011.50       1189.37        67.27 o                         
 -11   9   6       1343.92       1292.14        59.85 o                         
 -10   9   6       2966.25       2438.37        84.59 o                         
  -9   9   6        352.84        336.14        44.22 o                         
  -8   9   6        220.19        257.56        27.00 o                         
  -7   9   6       5867.91       5536.75        94.04 o                         
  -6   9   6       2809.64       2815.09        65.27 o                         
  -5   9   6       8129.89       8675.02       120.78 o                         
  -4   9   6      12461.65      12109.01       121.47 o                         
  -3   9   6       5030.53       5016.55        81.94 o                         
  -2   9   6       9597.14      10002.84        87.62 o                         
  -1   9   6        199.69        173.43        12.84 o                         
   0   9   6       2966.13       2834.33        65.35 o                         
   1   9   6       2730.91       2397.37        59.67 o                         
   2   9   6        157.10        192.06        15.60 o                         
   3   9   6       9341.99      10280.42        94.94 o                         
   4   9   6       3318.44       3219.81        49.76 o                         
   5   9   6       8887.02       7891.92        89.65 o                         
   6   9   6       2906.92       2905.91        69.47 o                         
   7   9   6       1882.63       2049.48        49.13 o                         
   8   9   6       1967.15       1961.75        67.69 o                         
   9   9   6        184.20        226.08        43.19 o                         
  10   9   6        135.08        161.27        35.74 o                         
  11   9   6        153.03        181.56        34.47 o                         
  12   9   6        151.57        217.60        57.61 o                         
  13   9   6         15.56        135.88        46.30 o                         
  14   9   6         21.04        -45.13        51.83 o                         
 -14  10   6       1074.44       1227.33       119.92 o                         
 -13  10   6       1106.14       1465.58       156.56 o                         
 -12  10   6        347.57        291.66       104.14 o                         
 -11  10   6        957.59       1111.36        56.88 o                         
 -10  10   6         18.55         69.53        23.83 o                         
  -9  10   6       4837.41       4803.02       107.80 o                         
  -8  10   6       5393.86       5223.31       111.83 o                         
  -7  10   6        503.25        482.24        35.25 o                         
  -6  10   6        482.79        607.40        32.37 o                         
  -5  10   6        202.20        174.19        20.48 o                         
  -4  10   6        750.95        804.56        28.82 o                         
  -3  10   6       1667.80       1541.19        37.22 o                         
  -2  10   6        275.31        208.34        16.35 o                         
  -1  10   6       8203.18       9022.10        93.39 o                         
   0  10   6      23363.50      22491.82       191.19 o                         
   1  10   6      26057.99      25307.92       222.52 o                         
   2  10   6       4735.52       4894.62        70.53 o                         
   3  10   6        187.69        187.52        17.52 o                         
   4  10   6         47.84         31.56        11.35 o                         
   5  10   6       1209.92       1259.89        32.52 o                         
   6  10   6       5069.06       4738.10        98.51 o                         
   7  10   6         65.91         74.12        24.01 o                         
   8  10   6       4434.93       4035.51       162.85 o                         
   9  10   6       3465.71       3442.71       155.11 o                         
  10  10   6       2627.99       2723.96       121.38 o                         
  11  10   6        906.65        906.50        79.44 o                         
  12  10   6        268.76        427.92        71.77 o                         
  13  10   6          8.69        -74.27        83.89 o                         
 -13  11   6        882.88        844.86       101.50 o                         
 -12  11   6        358.04        364.75        55.11 o                         
 -11  11   6        817.67        959.96        79.95 o                         
 -10  11   6       1765.04       1950.22        89.51 o                         
  -9  11   6       2514.13       2380.48        89.80 o                         
  -8  11   6       1147.11       1219.76        78.66 o                         
  -7  11   6          6.48         35.10        23.10 o                         
  -6  11   6       2631.26       2792.48        84.28 o                         
  -5  11   6        509.59        360.05        31.34 o                         
  -4  11   6        275.12        342.06        19.04 o                         
  -3  11   6       1779.22       1763.18        41.50 o                         
  -2  11   6       6810.77       6878.92        82.11 o                         
  -1  11   6       7851.18       8333.37        88.78 o                         
   0  11   6        300.99        356.50        23.64 o                         
   1  11   6       1071.75        856.96        34.18 o                         
   2  11   6       9574.98       8668.96       103.42 o                         
   3  11   6       5472.47       4718.93        69.07 o                         
   4  11   6        194.69        246.37        21.86 o                         
   5  11   6        653.87        584.96        25.13 o                         
   6  11   6        128.47        162.12        23.11 o                         
   7  11   6         11.71         50.96        18.97 o                         
   8  11   6        378.67        336.78        35.75 o                         
   9  11   6       1166.97       1024.67        80.58 o                         
  10  11   6       3920.63       3958.47       153.57 o                         
  11  11   6       2175.00       2457.19       191.85 o                         
  12  11   6        897.76        781.83        96.84 o                         
  13  11   6         96.25         78.44        83.79 o                         
 -12  12   6        316.58        223.03        46.22 o                         
 -11  12   6       1196.07       1187.38        92.80 o                         
 -10  12   6        892.70        991.89        95.23 o                         
  -9  12   6        266.27        313.84        41.68 o                         
  -8  12   6         14.52         -7.04        26.91 o                         
  -7  12   6       1319.04       1071.11        64.81 o                         
  -6  12   6       2929.16       2859.72       101.94 o                         
  -5  12   6       1715.31       1670.19        65.94 o                         
  -4  12   6        252.94        285.67        22.12 o                         
  -3  12   6      11737.56      11862.74       130.14 o                         
  -2  12   6      11310.59      12235.04       132.23 o                         
  -1  12   6       4751.65       4753.11        85.25 o                         
   0  12   6       3852.68       4496.00        86.22 o                         
   1  12   6       4800.29       4670.14        99.00 o                         
   2  12   6       2041.12       2093.72        62.06 o                         
   3  12   6      11281.36      11370.37       138.78 o                         
   4  12   6       2408.16       2137.75        52.74 o                         
   5  12   6       1172.94       1279.34        40.85 o                         
   6  12   6       3399.16       4006.66        81.63 o                         
   7  12   6       8402.97       8684.09       148.01 o                         
   8  12   6       2908.45       3028.91        89.42 o                         
   9  12   6        705.60        537.02        41.37 o                         
  10  12   6         48.34         26.60        42.92 o                         
  11  12   6        141.56        115.92       102.23 o                         
  12  12   6         26.28        407.75        94.15 o                         
 -11  13   6         71.11         48.37        40.47 o                         
 -10  13   6        218.95        150.57        58.62 o                         
  -9  13   6        363.49        361.05        53.80 o                         
  -8  13   6       1091.93        947.88        76.24 o                         
  -7  13   6       2399.79       2291.81        89.75 o                         
  -6  13   6        358.06        323.21        42.31 o                         
  -5  13   6         32.07         65.56        23.36 o                         
  -4  13   6        916.12        926.60        41.08 o                         
  -3  13   6       4596.97       5009.17        93.49 o                         
  -2  13   6        153.61        180.33        25.67 o                         
  -1  13   6        530.48        482.26        33.15 o                         
   0  13   6        382.14        296.48        26.57 o                         
   1  13   6        474.67        542.26        39.18 o                         
   2  13   6        255.36        312.62        29.65 o                         
   3  13   6        289.08        395.19        32.96 o                         
   4  13   6       2134.41       2341.65        68.75 o                         
   5  13   6       4043.65       4036.09        98.15 o                         
   6  13   6        300.55        313.21        53.86 o                         
   7  13   6        783.03        789.10        51.16 o                         
   8  13   6       1586.41       1390.81        71.20 o                         
   9  13   6       1535.22       1674.24       102.64 o                         
  10  13   6         65.64         73.09        37.66 o                         
  11  13   6        106.17        289.96        67.84 o                         
 -10  14   6         54.52         -0.65        34.90 o                         
  -9  14   6       2661.76       2669.00       132.76 o                         
  -8  14   6       8161.13       8155.22       222.18 o                         
  -7  14   6       2666.14       2668.87       124.57 o                         
  -6  14   6        326.72        364.63        61.75 o                         
  -5  14   6          8.46         33.17        23.13 o                         
  -4  14   6        620.55        733.50        62.33 o                         
  -3  14   6          4.46        -15.80        19.02 o                         
  -2  14   6         15.03         29.85        19.39 o                         
  -1  14   6       9390.14       9604.69       138.45 o                         
   0  14   6      10192.73      10034.05       167.78 o                         
   1  14   6      10094.34      10215.05       169.87 o                         
   2  14   6       6891.95       6398.65       118.80 o                         
   3  14   6        290.54        321.42        32.20 o                         
   4  14   6       3008.20       2957.65        94.28 o                         
   5  14   6        184.87        211.17        31.94 o                         
   6  14   6        644.50        532.65        54.87 o                         
   7  14   6        543.62        709.12        59.04 o                         
   8  14   6         53.08         98.38        47.74 o                         
   9  14   6       2963.23       3202.11       147.53 o                         
  10  14   6       1964.48       1971.52       156.17 o                         
  -9  15   6       1641.74       1582.82       102.06 o                         
  -8  15   6        744.32        771.18        67.10 o                         
  -7  15   6       2027.45       2111.35       105.92 o                         
  -6  15   6          0.56        147.79        34.66 o                         
  -5  15   6       1485.17       1673.52        89.78 o                         
  -4  15   6        350.80        362.78        49.13 o                         
  -3  15   6       2684.99       3032.72       132.12 o                         
  -2  15   6       1490.72       1796.24       101.54 o                         
  -1  15   6       3527.04       3393.48       100.23 o                         
   0  15   6         13.30         30.99        23.67 o                         
   1  15   6        205.32        305.99        31.62 o                         
   2  15   6       1171.87       1043.34        72.99 o                         
   3  15   6       2411.53       2559.24       111.50 o                         
   4  15   6        103.89        125.06        46.80 o                         
   5  15   6         14.62         52.89        23.88 o                         
   6  15   6        409.37        415.58        46.98 o                         
   7  15   6        515.42        430.69        64.40 o                         
   8  15   6        918.38        893.80        89.57 o                         
  -7  16   6       2760.06       2904.28       139.05 o                         
  -6  16   6       2430.31       2440.53       104.96 o                         
  -5  16   6       2656.26       2927.84       147.07 o                         
  -4  16   6       1725.99       1753.84       153.43 o                         
  -3  16   6       4254.19       4530.18       169.87 o                         
  -2  16   6       8006.14       7450.48       228.68 o                         
  -1  16   6       1395.39       1341.57        84.41 o                         
   0  16   6       4093.63       3982.55       142.20 o                         
   1  16   6       1934.27       2189.69       105.23 o                         
   2  16   6        873.76        913.53        68.76 o                         
   3  16   6       3507.10       3504.20       136.52 o                         
   4  16   6        759.88        682.85        57.97 o                         
   5  16   6       1483.03       1337.09       109.62 o                         
   6  16   6        839.41        814.78        77.65 o                         
   7  16   6       2046.75       2271.56       130.95 o                         
  -4  17   6         77.76        123.23        72.60 o                         
  -3  17   6        870.80        891.69       107.70 o                         
  -2  17   6        813.49        767.30        61.93 o                         
  -1  17   6       2060.77       2127.42       132.21 o                         
   0  17   6         75.40         32.81        66.46 o                         
   1  17   6        673.90        570.94        75.48 o                         
   2  17   6        258.11        236.17        78.74 o                         
   3  17   6       1972.98       1830.37        98.02 o                         
   4  17   6       1364.85       1236.56       101.96 o                         
 -17   1   7        727.33        593.90       145.76 o                         
 -15   1   7        968.97       1012.14        97.17 o                         
 -14   1   7         23.71         45.69        34.40 o                         
 -13   1   7       3125.82       3029.89       101.42 o                         
 -12   1   7        212.51        228.28        25.27 o                         
 -11   1   7       7123.83       6990.99       182.10 o                         
 -10   1   7       6837.27       6886.74       186.86 o                         
  -9   1   7       3204.27       3197.54       116.30 o                         
  -8   1   7       1133.45        858.61        71.15 o                         
  -7   1   7        138.32        277.46        32.01 o                         
  -6   1   7         17.17        157.51        26.27 o                         
  -5   1   7        302.08        290.62        24.59 o                         
  -4   1   7      15979.77      18514.46       498.72 o                         
  -3   1   7        122.36        133.36        16.70 o                         
  -2   1   7        748.69        685.17        38.72 o                         
  -1   1   7       2330.02       2686.26        60.63 o                         
   0   1   7      11233.42      12774.97       102.83 o                         
   1   1   7      17420.48      18959.03       150.47 o                         
   2   1   7       6856.94       6450.64       159.61 o                         
   3   1   7      12366.77      12824.77       127.20 o                         
   4   1   7        649.86        481.47        18.20 o                         
   5   1   7       6158.19       5642.97        74.04 o                         
   6   1   7      25935.20      25965.38       189.51 o                         
   7   1   7       9017.46       9341.02       132.93 o                         
   8   1   7       9775.89       9304.48        88.84 o                         
   9   1   7       1857.89       1639.51        37.35 o                         
  10   1   7        207.63        215.59        15.48 o                         
  11   1   7       1256.62       1154.26        44.52 o                         
  12   1   7       1976.83       1902.58        65.11 o                         
  13   1   7       7013.54       6975.58       154.23 o                         
  14   1   7       3508.84       3728.71       120.50 o                         
  15   1   7        948.18       1044.54        91.36 o                         
  16   1   7       1888.23       2002.08       129.82 o                         
 -16   2   7        448.33        298.88        50.34 o                         
 -15   2   7        727.22        668.63        85.18 o                         
 -14   2   7         17.29         11.37        23.84 o                         
 -13   2   7       1207.09       1150.47        79.14 o                         
 -12   2   7       1266.00       1051.62        76.66 o                         
 -11   2   7         47.94        147.63        19.58 o                         
 -10   2   7       1053.34       1082.73        52.77 o                         
  -9   2   7        592.60        637.82        57.67 o                         
  -8   2   7       3892.59       3911.52       152.08 o                         
  -7   2   7       2626.07       2636.19       277.06 o                         
  -6   2   7        231.24        367.23        30.07 o                         
  -5   2   7        148.70        219.51        27.73 o                         
  -4   2   7       5195.34       6393.55        95.39 o                         
  -3   2   7       5654.45       5299.38        71.28 o                         
  -2   2   7      17013.45      18923.39       121.01 o                         
  -1   2   7         29.05         80.32         8.23 o                         
   0   2   7      11660.04      11679.49       101.24 o                         
   1   2   7       4319.14       5213.76        51.64 o                         
   2   2   7        562.67        491.38        17.90 o                         
   3   2   7         15.09         96.97        10.45 o                         
   4   2   7       2095.43       2340.32        46.77 o                         
   5   2   7        122.31        211.65        16.40 o                         
   6   2   7        405.62        798.29        30.18 o                         
   7   2   7        571.90        437.62        19.66 o                         
   8   2   7          9.95         89.51        11.17 o                         
   9   2   7        143.68        205.64        16.70 o                         
  10   2   7         16.58         50.31        11.54 o                         
  11   2   7        866.37        981.99        44.27 o                         
  12   2   7         54.72         54.28        17.46 o                         
  13   2   7        173.67        127.63        28.78 o                         
  14   2   7         46.94         73.18        31.64 o                         
  15   2   7        594.15        527.98        53.97 o                         
  16   2   7        432.98        392.57        63.80 o                         
 -16   3   7       1139.01       1377.02       132.16 o                         
 -15   3   7        188.46        184.41        42.06 o                         
 -14   3   7        855.76        773.26        53.17 o                         
 -13   3   7       1958.81       2122.30        96.17 o                         
 -12   3   7      12776.46      12717.71       320.52 o                         
 -11   3   7        638.96        636.37        31.79 o                         
 -10   3   7       5756.73       5349.68       108.90 o                         
  -9   3   7      10214.11       9462.13       158.96 o                         
  -8   3   7       5461.66       5752.32       136.52 o                         
  -7   3   7        740.58        955.15        50.91 o                         
  -6   3   7       3139.82       2834.64        63.01 o                         
  -5   3   7        107.56        184.12        14.53 o                         
  -4   3   7       2247.06       2830.28        96.95 o                         
  -3   3   7       1891.73       2480.60        37.25 o                         
  -2   3   7      11571.78      12066.77        97.80 o                         
  -1   3   7        694.95        878.73        23.68 o                         
   0   3   7        108.93        204.97        14.04 o                         
   1   3   7      15092.83      17372.87       200.83 o                         
   2   3   7       2309.22       2567.88        45.36 o                         
   3   3   7       1062.13        871.94        31.63 o                         
   4   3   7      22029.43      23969.83       186.86 o                         
   5   3   7       7732.47       7585.62        91.89 o                         
   6   3   7       4168.42       4447.42        77.47 o                         
   7   3   7      13632.14      13575.46       130.36 o                         
   8   3   7       7033.66       6639.42        82.41 o                         
   9   3   7       1267.61       1314.88        41.69 o                         
  10   3   7        929.16        922.39        34.22 o                         
  11   3   7        475.71        467.19        28.28 o                         
  12   3   7       5301.34       4999.71       108.14 o                         
  13   3   7       3508.27       3457.29        93.36 o                         
  14   3   7       4189.53       4383.25       158.09 o                         
  15   3   7       4755.53       4870.83       159.00 o                         
  16   3   7        498.62        529.28        88.60 o                         
 -16   4   7        348.63        343.64        84.55 o                         
 -15   4   7       1011.45       1129.68       100.24 o                         
 -14   4   7       2725.09       2718.00        97.45 o                         
 -13   4   7          8.76         15.19        15.93 o                         
 -12   4   7        105.40        167.09        20.62 o                         
 -11   4   7         81.31         83.07        15.17 o                         
 -10   4   7       2112.34       2173.76        69.36 o                         
  -9   4   7         19.31         58.56        15.00 o                         
  -8   4   7         59.08         45.55        12.15 o                         
  -7   4   7      17670.73      17601.75       198.59 o                         
  -6   4   7      10175.23      11361.81       128.01 o                         
  -5   4   7       1918.76       2078.71        58.70 o                         
  -4   4   7       2064.73       2706.02        50.42 o                         
  -3   4   7       3767.32       3399.01        42.26 o                         
  -2   4   7       7890.54       7987.63        65.78 o                         
  -1   4   7       1026.42        932.30        24.58 o                         
   0   4   7       3225.92       3580.12        53.26 o                         
   1   4   7       9553.00      10133.67        92.50 o                         
   2   4   7      10248.68      10284.63        97.91 o                         
   3   4   7        499.84        489.11        21.91 o                         
   4   4   7        105.04        108.81        15.00 o                         
   5   4   7       5612.90       4922.25        89.10 o                         
   6   4   7         51.55         37.07        10.53 o                         
   7   4   7          0.27         44.27        17.96 o                         
   8   4   7          7.54         26.27         9.90 o                         
   9   4   7       9372.75       9419.47       114.58 o                         
  10   4   7       1766.38       1656.88        53.99 o                         
  11   4   7        738.12        740.25        38.28 o                         
  12   4   7       1133.65       1218.14        52.27 o                         
  13   4   7       2048.63       2107.01        71.45 o                         
  14   4   7          5.86        -31.32        31.32 o                         
  15   4   7         12.47         13.25        35.93 o                         
  16   4   7         25.73         65.06        65.91 o                         
 -16   5   7        493.41        501.45        66.18 o                         
 -15   5   7        676.76        791.21       123.82 o                         
 -14   5   7        158.51        214.40        45.00 o                         
 -13   5   7        359.61        336.02        31.51 o                         
 -12   5   7        354.90        448.69        32.62 o                         
 -11   5   7       1566.84       1708.38        64.32 o                         
 -10   5   7       9375.30       8688.41       124.69 o                         
  -9   5   7         76.10         60.30        17.29 o                         
  -8   5   7       1276.45       1277.39        41.65 o                         
  -7   5   7        876.87        730.40        32.07 o                         
  -6   5   7        220.91        268.73        25.67 o                         
  -5   5   7        936.08        533.57        25.10 o                         
  -4   5   7        324.18        563.10        34.54 o                         
  -3   5   7       5772.12       6431.46        66.10 o                         
  -2   5   7       1253.84        919.97        21.46 o                         
  -1   5   7        515.01        309.82        16.39 o                         
   0   5   7      28939.63      31190.74       176.29 o                         
   1   5   7       1068.68       1508.17        39.35 o                         
   2   5   7         46.23         92.81        10.56 o                         
   3   5   7      17060.85      15652.68       170.91 o                         
   4   5   7        661.54        591.02        26.63 o                         
   5   5   7      14351.56      14971.65       168.34 o                         
   6   5   7      10791.05       9675.88       125.86 o                         
   7   5   7       3307.38       3045.70        57.81 o                         
   8   5   7       8016.78       7948.69        98.55 o                         
   9   5   7       6286.61       6233.11        95.29 o                         
  10   5   7       2832.33       2463.21        78.51 o                         
  11   5   7        845.04        829.24        43.13 o                         
  12   5   7        269.11        346.83        33.84 o                         
  13   5   7       3082.76       3092.74       111.48 o                         
  14   5   7       2014.07       2030.94       107.99 o                         
  15   5   7       1236.04       1087.30        72.87 o                         
 -16   6   7        656.80        643.69        73.97 o                         
 -15   6   7       1675.30       1644.95       112.38 o                         
 -14   6   7        200.02         79.11        36.76 o                         
 -13   6   7        223.99        286.22        25.76 o                         
 -12   6   7          3.81          9.69        17.93 o                         
 -11   6   7       2093.64       2084.52        59.82 o                         
 -10   6   7       1593.05       1487.34        44.57 o                         
  -9   6   7       6005.62       6005.90        87.74 o                         
  -8   6   7       8669.61       8546.19        98.41 o                         
  -7   6   7       4143.29       4523.48        67.82 o                         
  -6   6   7       2669.70       2433.96        50.26 o                         
  -5   6   7        877.81       1044.42        30.26 o                         
  -4   6   7      11672.17      11182.42        87.78 o                         
  -3   6   7       1770.98       2006.76        69.97 o                         
  -2   6   7        135.26         91.88        10.36 o                         
  -1   6   7      34556.69      37625.37       179.23 o                         
   0   6   7        163.48        148.58        14.31 o                         
   1   6   7       5437.82       6027.77        65.71 o                         
   2   6   7       1951.41       2313.89        46.43 o                         
   3   6   7       7559.13       6961.50        79.46 o                         
   4   6   7      39191.04      41667.10       398.03 o                         
   5   6   7        450.20        351.15        23.15 o                         
   6   6   7         44.39         55.94        12.64 o                         
   7   6   7       3295.92       3002.87        62.16 o                         
   8   6   7       2153.25       2110.68        85.40 o                         
   9   6   7       4422.36       4700.11       119.53 o                         
  10   6   7       1865.60       2166.47        95.81 o                         
  11   6   7       1708.62       1665.67        99.94 o                         
  12   6   7        722.23        626.48        56.17 o                         
  13   6   7        117.60        102.58        43.21 o                         
  14   6   7         18.97         23.22        36.85 o                         
  15   6   7       1485.83       1586.76        97.12 o                         
 -15   7   7        237.48        205.65        46.74 o                         
 -14   7   7         74.00        669.91        74.49 o                         
 -13   7   7        250.61        279.21        33.55 o                         
 -12   7   7       4299.11       3972.73        79.90 o                         
 -11   7   7         92.73        105.62        18.31 o                         
 -10   7   7          2.86         65.21        12.47 o                         
  -9   7   7      22180.51      21930.15       187.87 o                         
  -8   7   7        990.77       1251.50        43.17 o                         
  -7   7   7        110.45        894.27        65.70 o                         
  -6   7   7       8718.65       8751.58        90.34 o                         
  -5   7   7         48.37         46.58        10.48 o                         
  -4   7   7       1360.03       1910.20        44.70 o                         
  -3   7   7       6058.71       6003.12        74.83 o                         
  -2   7   7       1509.69       1676.82        34.76 o                         
  -1   7   7       2328.22       3242.99        46.32 o                         
   0   7   7         42.69        228.74        15.88 o                         
   1   7   7       3481.72       3895.31        60.62 o                         
   2   7   7        125.96        248.38        15.80 o                         
   3   7   7       3931.35       4459.17        70.15 o                         
   4   7   7      22141.88      22255.31       159.99 o                         
   5   7   7       7313.63       6925.88       119.78 o                         
   6   7   7        107.14         67.36        12.86 o                         
   7   7   7       7176.15       6969.79       107.49 o                         
   8   7   7         68.78        103.07        21.67 o                         
   9   7   7        403.69        354.34        36.95 o                         
  10   7   7       1489.69       1356.82       133.31 o                         
  11   7   7       2696.15       2592.29        85.78 o                         
  12   7   7       2063.42       2103.91       136.89 o                         
  13   7   7        275.41        327.57        79.90 o                         
  14   7   7       3241.84       3318.98       181.39 o                         
  15   7   7       1878.02       2228.33       210.56 o                         
 -15   8   7        216.98        265.78        62.50 o                         
 -14   8   7       2827.16       2933.12       148.51 o                         
 -13   8   7         73.39         40.73        47.55 o                         
 -12   8   7         47.67         34.45        18.02 o                         
 -11   8   7        469.82        537.25        34.57 o                         
 -10   8   7       4219.15       4182.43        90.28 o                         
  -9   8   7        604.43        676.43        37.94 o                         
  -8   8   7         35.78         42.83        15.83 o                         
  -7   8   7       8299.65       7671.26        95.88 o                         
  -6   8   7        138.94         81.10        16.87 o                         
  -5   8   7       1178.63       1264.52        48.83 o                         
  -4   8   7         19.16         88.05        13.27 o                         
  -3   8   7       8955.92       8327.12        82.87 o                         
  -2   8   7       6820.88       6565.81        67.52 o                         
  -1   8   7        522.58        865.49        25.78 o                         
   0   8   7       6489.91       6185.85        94.24 o                         
   1   8   7         85.12         69.25        12.53 o                         
   2   8   7       2862.69       2541.98        46.76 o                         
   3   8   7        484.03        412.00        19.25 o                         
   4   8   7        316.92        335.07        17.23 o                         
   5   8   7       6983.62       6426.10        74.08 o                         
   6   8   7        419.53        343.75        22.76 o                         
   7   8   7         29.41         13.44        15.88 o                         
   8   8   7        982.64        864.02        54.92 o                         
   9   8   7       2303.00       2559.92       128.42 o                         
  10   8   7       4655.85       4765.44       159.38 o                         
  11   8   7        217.83        285.96        36.54 o                         
  12   8   7       3418.08       3646.36       232.03 o                         
  13   8   7        234.91        365.39        68.95 o                         
  14   8   7        747.63        816.13       123.28 o                         
 -14   9   7        429.67        604.74        86.40 o                         
 -13   9   7        737.99        638.31        72.69 o                         
 -12   9   7        167.59        378.03        51.30 o                         
 -11   9   7       1955.66       2009.26        66.99 o                         
 -10   9   7        389.98        357.60        31.73 o                         
  -9   9   7        793.54        772.27        46.61 o                         
  -8   9   7       8288.06       8162.44       136.25 o                         
  -7   9   7       7526.33       7048.04       112.15 o                         
  -6   9   7        176.13        209.85        21.03 o                         
  -5   9   7       9097.09       9021.30       137.55 o                         
  -4   9   7       1481.17       1466.55        41.34 o                         
  -3   9   7       3477.37       4114.49        53.97 o                         
  -2   9   7       1201.89        804.06        23.41 o                         
  -1   9   7         54.70        102.72        10.26 o                         
   0   9   7      15719.19      15907.29       172.76 o                         
   1   9   7       1385.27       1564.15        45.10 o                         
   2   9   7       3969.08       4552.60        67.92 o                         
   3   9   7      11642.01      11442.89       100.90 o                         
   4   9   7         74.19         95.57        10.72 o                         
   5   9   7         12.29          9.43         9.75 o                         
   6   9   7       4324.35       4438.45        76.09 o                         
   7   9   7        786.39        731.45        38.45 o                         
   8   9   7        156.92        227.73        31.59 o                         
   9   9   7        794.13        880.97       107.20 o                         
  10   9   7       2466.97       2618.27       139.94 o                         
  11   9   7        494.99        462.11        61.71 o                         
  12   9   7          8.29          3.65        33.75 o                         
  13   9   7       1387.42       1364.13       156.92 o                         
  14   9   7         42.12        -53.22        53.22 o                         
 -14  10   7         15.36         43.69        43.41 o                         
 -13  10   7        563.78        686.66        89.88 o                         
 -12  10   7         21.99         24.89        34.89 o                         
 -11  10   7       2147.30       2226.94        95.35 o                         
 -10  10   7         24.99         36.25        23.97 o                         
  -9  10   7       3587.64       3726.70       102.72 o                         
  -8  10   7      15774.29      15679.77       212.27 o                         
  -7  10   7          3.44         27.28        16.22 o                         
  -6  10   7        102.18        113.72        27.14 o                         
  -5  10   7        796.43       1024.68        46.28 o                         
  -4  10   7      17356.73      17022.39       134.26 o                         
  -3  10   7       3971.18       4095.17        66.23 o                         
  -2  10   7        449.57        439.57        19.73 o                         
  -1  10   7      22573.02      22932.02       164.60 o                         
   0  10   7       1198.19       1398.71        45.28 o                         
   1  10   7       1156.27       1167.30        40.66 o                         
   2  10   7       3875.41       4302.32        70.19 o                         
   3  10   7      12175.16      11746.43       116.33 o                         
   4  10   7      17213.70      17763.44       136.11 o                         
   5  10   7        127.95        110.63        16.20 o                         
   6  10   7      10178.88       9622.19       112.76 o                         
   7  10   7        218.72        223.93        28.30 o                         
   8  10   7       2854.17       2944.71        95.09 o                         
   9  10   7         37.46        -11.56        28.96 o                         
  10  10   7         88.35         37.48        41.51 o                         
  11  10   7       3262.58       3521.54       172.13 o                         
  12  10   7        519.81        712.93       160.40 o                         
  13  10   7        455.39        514.49       101.69 o                         
 -13  11   7       1129.51       1218.44       191.72 o                         
 -12  11   7          8.27         54.00        34.39 o                         
 -11  11   7        624.78        578.39        57.26 o                         
 -10  11   7        189.91        175.72        28.64 o                         
  -9  11   7       2152.70       2156.63        93.43 o                         
  -8  11   7        213.26        124.39        32.19 o                         
  -7  11   7        666.33        565.74        46.37 o                         
  -6  11   7       8343.19       8193.11       165.30 o                         
  -5  11   7         44.76         63.42        18.77 o                         
  -4  11   7       3200.35       3258.56        60.99 o                         
  -3  11   7      13523.47      13136.63       120.62 o                         
  -2  11   7       2547.35       2602.81        52.67 o                         
  -1  11   7        944.38       1038.08        36.79 o                         
   0  11   7        211.57        218.91        21.27 o                         
   1  11   7      15757.35      16002.84       172.77 o                         
   2  11   7       5714.70       6441.04       125.52 o                         
   3  11   7        508.00        591.45        27.94 o                         
   4  11   7      15887.38      15989.06       145.45 o                         
   5  11   7       1807.69       1972.06        48.21 o                         
   6  11   7       4673.40       4672.46        99.58 o                         
   7  11   7       1151.93       1032.75        51.12 o                         
   8  11   7         63.84         92.73        27.90 o                         
   9  11   7       5719.09       6041.32       287.07 o                         
  10  11   7        115.37        121.39        39.17 o                         
  11  11   7         47.13        110.83        47.66 o                         
  12  11   7        133.78        175.19        57.31 o                         
 -12  12   7        269.15        222.06        46.36 o                         
 -11  12   7        407.98        450.59        72.38 o                         
 -10  12   7       2928.68       2588.35       156.25 o                         
  -9  12   7        243.44        146.22        34.78 o                         
  -8  12   7       2461.48       2485.68        99.13 o                         
  -7  12   7       4218.39       4353.64       140.98 o                         
  -6  12   7       2880.74       2855.63       116.68 o                         
  -5  12   7        305.73        349.81        32.59 o                         
  -4  12   7       2064.91       1937.15        50.06 o                         
  -3  12   7        147.37        252.87        21.07 o                         
  -2  12   7       4019.57       3815.56        80.11 o                         
  -1  12   7        180.89        250.41        24.28 o                         
   0  12   7        427.34        398.82        29.07 o                         
   1  12   7        682.95        509.12        36.96 o                         
   2  12   7       3625.12       3097.87        91.57 o                         
   3  12   7         28.43         44.12        20.31 o                         
   4  12   7         45.82         86.08        17.05 o                         
   5  12   7       1672.51       1617.81        75.64 o                         
   6  12   7        637.42        605.20        39.15 o                         
   7  12   7         82.27        124.70        26.45 o                         
   8  12   7        736.63        749.79        57.92 o                         
   9  12   7       2111.84       2243.79       107.23 o                         
  10  12   7       1829.49       1964.27       140.74 o                         
  11  12   7        195.24        164.08        46.77 o                         
  12  12   7        424.63        328.64        62.58 o                         
 -11  13   7         39.76         50.50        33.18 o                         
 -10  13   7          9.82         29.59        30.53 o                         
  -9  13   7        892.11        926.77        78.12 o                         
  -8  13   7       3475.04       3655.28       163.35 o                         
  -7  13   7       3064.77       2889.70       101.41 o                         
  -6  13   7         92.28         47.59        25.88 o                         
  -5  13   7       6408.42       6900.93       135.74 o                         
  -4  13   7       4276.41       4019.52        77.82 o                         
  -3  13   7       1108.66       1160.83        43.71 o                         
  -2  13   7        270.05        197.33        22.00 o                         
  -1  13   7         37.75         40.37        16.19 o                         
   0  13   7       9029.53       9174.19       129.38 o                         
   1  13   7        743.34        886.92        45.75 o                         
   2  13   7       2053.92       1957.29        71.07 o                         
   3  13   7       9028.18       9517.10       151.98 o                         
   4  13   7        634.73        572.84        34.20 o                         
   5  13   7         64.51         91.55        17.72 o                         
   6  13   7        476.27        527.97        43.52 o                         
   7  13   7        828.90        896.82        51.92 o                         
   8  13   7       2139.60       2140.37        81.72 o                         
   9  13   7        300.55        174.49        44.60 o                         
  10  13   7        456.29        683.47        96.28 o                         
  11  13   7         68.34         93.28        62.87 o                         
 -10  14   7         83.79        221.81        53.88 o                         
  -9  14   7        251.78        185.86        62.57 o                         
  -8  14   7       1888.13       2081.20       103.50 o                         
  -7  14   7        687.49        823.75        70.75 o                         
  -6  14   7         84.04         46.35        34.75 o                         
  -5  14   7         23.95         46.66        25.88 o                         
  -4  14   7       2790.42       2769.84        90.00 o                         
  -3  14   7          0.55          6.63        20.39 o                         
  -2  14   7        661.69        644.64        41.94 o                         
  -1  14   7       3566.40       3331.60        80.01 o                         
   0  14   7       1660.79       2068.96        63.31 o                         
   1  14   7         25.81         30.61        18.36 o                         
   2  14   7       1942.58       1970.78        68.49 o                         
   3  14   7       2485.64       2461.59        87.59 o                         
   4  14   7       1341.73       1532.08        83.85 o                         
   5  14   7        353.31        484.19        52.48 o                         
   6  14   7       1340.91       1289.83        91.81 o                         
   7  14   7        227.99        523.87        50.57 o                         
   8  14   7       2426.09       2572.03       129.64 o                         
   9  14   7        306.24        155.72        44.33 o                         
  10  14   7        146.30        137.83        70.97 o                         
  -9  15   7        428.46        560.23       153.21 o                         
  -8  15   7        134.65          9.77        30.88 o                         
  -7  15   7        691.19        695.77        67.09 o                         
  -6  15   7       6898.97       6863.79       200.50 o                         
  -5  15   7       2357.36       2227.04        96.03 o                         
  -4  15   7       1193.62       1318.32       103.72 o                         
  -3  15   7       4420.54       4552.69       162.70 o                         
  -2  15   7       1398.07       1091.35       100.01 o                         
  -1  15   7       1408.95       1458.30        69.95 o                         
   0  15   7       1016.22       1123.65        61.49 o                         
   1  15   7      10733.95      10940.10       194.34 o                         
   2  15   7       3132.94       3359.73       122.64 o                         
   3  15   7       1877.33       1730.89        87.11 o                         
   4  15   7       4553.98       4974.12       155.01 o                         
   5  15   7        654.64        938.51        72.99 o                         
   6  15   7        654.85        546.16        62.16 o                         
   7  15   7         29.22         66.46        33.83 o                         
   8  15   7        935.03       1137.74       103.17 o                         
  -7  16   7        130.13        179.29        48.48 o                         
  -6  16   7         38.51         95.72        65.38 o                         
  -5  16   7         26.94         65.35        29.56 o                         
  -4  16   7        475.00        511.16        84.86 o                         
  -3  16   7        465.30        525.47        49.07 o                         
  -2  16   7        838.91        963.74        70.56 o                         
  -1  16   7       1505.12       1277.73       102.28 o                         
   0  16   7         73.56        111.96        32.10 o                         
   1  16   7          3.04         13.12        38.60 o                         
   2  16   7       1442.82       1479.77        81.58 o                         
   3  16   7        883.57        764.81        66.02 o                         
   4  16   7       1077.75       1073.84        99.93 o                         
   5  16   7        217.10        218.49        42.79 o                         
   6  16   7         26.46        -41.26        53.88 o                         
  -4  17   7        754.97        799.81        77.73 o                         
  -3  17   7         17.29         73.14        34.25 o                         
  -2  17   7        221.66        213.98        66.23 o                         
  -1  17   7          8.59        -15.03        35.75 o                         
   0  17   7       3768.34       3819.98       358.37 o                         
   1  17   7       1800.89       1872.78       113.59 o                         
   2  17   7       4118.48       4546.17       195.60 o                         
   3  17   7       3184.60       3332.69       148.66 o                         
   4  17   7         46.60        147.22        39.94 o                         
 -16   0   8       1122.97       1020.47       143.90 o                         
 -15   0   8       1182.59        925.38       135.30 o                         
 -14   0   8       5035.30       4786.24       287.31 o                         
 -13   0   8       1898.06       1696.94       142.46 o                         
 -12   0   8         75.37        235.29        40.37 o                         
 -11   0   8        337.72        229.74        47.91 o                         
 -10   0   8       3417.45       3487.07       155.06 o                         
  -9   0   8        103.46         97.14        32.31 o                         
  -8   0   8       3456.13       3043.18       190.83 o                         
  -7   0   8      14822.38      14261.62       417.53 o                         
  -6   0   8      17519.90      18089.98       566.04 o                         
  -5   0   8      22820.08      22144.55       495.41 o                         
  -4   0   8       7010.02       4889.58       413.86 o                         
  -3   0   8         44.22          5.98        21.00 o                         
  -2   0   8      11567.24      13070.98       224.78 o                         
  -1   0   8      64016.11      67012.70       859.94 o                         
   0   0   8       1002.72       1345.66        82.73 o                         
   1   0   8        772.50        988.70        40.81 o                         
   2   0   8      90807.84      95241.96      1044.85 o                         
   3   0   8      42986.35      43145.55       360.44 o                         
   4   0   8        846.07        926.31        43.19 o                         
   5   0   8       4526.22       3877.04        78.65 o                         
   6   0   8      27724.33      27154.45       255.16 o                         
   7   0   8      84092.03      81089.65       663.84 o                         
   8   0   8       4490.33       4240.49       146.14 o                         
   9   0   8       2143.22       1743.11        51.51 o                         
  10   0   8       4711.83       4373.02       108.02 o                         
  11   0   8        186.59        155.01        31.28 o                         
  12   0   8       1342.58       1368.70        72.62 o                         
  13   0   8        646.82        813.05        82.48 o                         
  14   0   8       3948.29       4464.57       253.72 o                         
  15   0   8        980.93       1142.02       134.88 o                         
  16   0   8       1459.01       1668.67       243.34 o                         
 -15   1   8        531.97        529.35        74.97 o                         
 -14   1   8         66.28         64.81        25.94 o                         
 -13   1   8        446.22        359.63        55.09 o                         
 -12   1   8       6440.41       6247.95       132.64 o                         
 -11   1   8        776.03        757.92        54.96 o                         
 -10   1   8       7353.17       6486.89       152.51 o                         
  -9   1   8         77.73         82.96        32.43 o                         
  -8   1   8       3620.39       3901.16       154.26 o                         
  -7   1   8       6243.49       8407.78       220.46 o                         
  -6   1   8       9329.53       7765.30       161.97 o                         
  -5   1   8        333.92        119.70        26.67 o                         
  -4   1   8      12463.17      10992.59       189.71 o                         
  -3   1   8       4796.50       6047.34       108.06 o                         
  -2   1   8        107.49        307.39        16.69 o                         
  -1   1   8         29.03         49.71        10.01 o                         
   0   1   8      18529.21      19318.85       145.13 o                         
   1   1   8       3310.46       3936.35        68.76 o                         
   2   1   8       1333.70       1710.05        40.47 o                         
   3   1   8      19928.22      20754.18       205.10 o                         
   4   1   8       3653.38       4044.85        53.61 o                         
   5   1   8      10282.63      10381.74        94.09 o                         
   6   1   8       3283.00       2250.17        49.80 o                         
   7   1   8      16874.51      17484.93       158.27 o                         
   8   1   8       3700.88       2838.90        59.13 o                         
   9   1   8        570.93        543.35        23.01 o                         
  10   1   8        662.82        466.52        24.61 o                         
  11   1   8        232.51        264.29        19.85 o                         
  12   1   8       4081.04       4093.11       104.09 o                         
  13   1   8       1620.57       1804.25       122.32 o                         
  14   1   8        371.65        528.93        56.54 o                         
  15   1   8         57.49         75.87        43.95 o                         
  16   1   8         50.86        156.94        46.82 o                         
 -16   2   8       3214.65       3112.54       307.15 o                         
 -15   2   8       3862.51       4215.03       266.67 o                         
 -14   2   8       2062.86       1698.69       102.24 o                         
 -13   2   8       4939.37       4747.99       142.54 o                         
 -12   2   8         31.33         38.39        16.85 o                         
 -11   2   8      12692.90      12783.04       207.54 o                         
 -10   2   8        771.93        865.74        55.96 o                         
  -9   2   8         14.64         81.94        37.38 o                         
  -8   2   8       6972.98       6587.29       166.80 o                         
  -7   2   8       1193.11       1123.50        78.90 o                         
  -6   2   8       8354.54       8324.37       131.96 o                         
  -5   2   8      50466.21      49631.12       577.64 o                         
  -4   2   8       9246.17      10237.18       114.11 o                         
  -3   2   8       5768.85       6457.65       126.12 o                         
  -2   2   8      14604.87      16041.08       253.07 o                         
  -1   2   8      16914.02      17681.39       126.08 o                         
   0   2   8      30914.01      30034.97       174.08 o                         
   1   2   8     200695.97     205280.53       788.05 o                         
   2   2   8       2838.18       3172.15        46.86 o                         
   3   2   8         14.53         42.12        10.07 o                         
   4   2   8         23.93         84.89        11.09 o                         
   5   2   8      20863.02      20600.14       182.83 o                         
   6   2   8        662.08        676.02        22.74 o                         
   7   2   8        402.92        519.52        22.66 o                         
   8   2   8      20569.39      19072.35       161.76 o                         
   9   2   8      18517.36      17825.38       171.65 o                         
  10   2   8       6164.84       6291.03        89.90 o                         
  11   2   8       3396.16       3192.66        90.54 o                         
  12   2   8       1453.28       1438.50        60.63 o                         
  13   2   8       3742.70       4025.29       136.27 o                         
  14   2   8        288.67        211.72        46.96 o                         
  15   2   8       1440.19       1690.80       116.30 o                         
  16   2   8       1181.62       1306.85       107.52 o                         
 -16   3   8        446.35        626.09       149.40 o                         
 -15   3   8        569.33        585.09       182.36 o                         
 -14   3   8        432.38        490.59        46.24 o                         
 -13   3   8        122.38         95.43        15.68 o                         
 -12   3   8      12186.99      12350.11       180.26 o                         
 -11   3   8        356.35        348.15        32.11 o                         
 -10   3   8       4710.81       4259.11        87.34 o                         
  -9   3   8       1439.81       1524.47        86.40 o                         
  -8   3   8        676.40        852.32        53.94 o                         
  -7   3   8       1642.12       1621.68       110.77 o                         
  -6   3   8      17671.13      15240.75       279.21 o                         
  -5   3   8        374.79        361.74        20.24 o                         
  -4   3   8      16378.18      16483.51       136.48 o                         
  -3   3   8         85.10        134.38        19.31 o                         
  -2   3   8       5257.94       4890.90        56.19 o                         
  -1   3   8        267.36        365.15        16.33 o                         
   0   3   8      25264.25      26683.86       186.79 o                         
   1   3   8      10221.28       9042.67        81.05 o                         
   2   3   8       3261.11       2738.81        35.61 o                         
   3   3   8       5904.93       6995.72        72.92 o                         
   4   3   8        704.63        780.30        32.58 o                         
   5   3   8       3962.24       3860.02        67.35 o                         
   6   3   8      19305.91      17794.36       151.93 o                         
   7   3   8       4004.30       3948.76        69.36 o                         
   8   3   8       2312.14       2171.16        49.49 o                         
   9   3   8        531.02        336.67        21.43 o                         
  10   3   8        894.92        990.11        34.95 o                         
  11   3   8         92.73         72.58        20.72 o                         
  12   3   8         52.13         59.18        27.05 o                         
  13   3   8       4156.95       4584.79       126.64 o                         
  14   3   8       1491.65       1833.74        87.44 o                         
  15   3   8       1217.57       1277.69        89.45 o                         
  16   3   8        788.20        860.11        89.32 o                         
 -16   4   8        486.66        509.58        75.47 o                         
 -15   4   8        922.38        623.87       141.51 o                         
 -14   4   8        784.94        617.92        63.42 o                         
 -13   4   8        360.43        387.06        30.08 o                         
 -12   4   8        133.94        132.66        20.53 o                         
 -11   4   8        517.37        620.66        58.38 o                         
 -10   4   8       2195.22       2242.49        69.35 o                         
  -9   4   8       5280.14       5133.94        97.59 o                         
  -8   4   8       3835.43       3981.56        94.62 o                         
  -7   4   8       5499.74       4973.14        83.59 o                         
  -6   4   8       2564.59       2569.91        67.18 o                         
  -5   4   8      26691.30      27558.67       189.21 o                         
  -4   4   8       3569.39       3260.97        54.09 o                         
  -3   4   8       4591.58       4677.54        52.91 o                         
  -2   4   8       6882.35       7013.01        62.75 o                         
  -1   4   8      20837.79      19714.42       130.23 o                         
   0   4   8       2160.77       2574.36        46.23 o                         
   1   4   8        153.23        134.09        10.51 o                         
   2   4   8       3566.32       3445.95        46.34 o                         
   3   4   8       1146.12       1213.29        36.76 o                         
   4   4   8       3505.76       3164.24        98.80 o                         
   5   4   8      12083.72      13747.95       147.81 o                         
   6   4   8       8893.89       8226.57       118.95 o                         
   7   4   8      36225.29      34859.24       268.74 o                         
   8   4   8        413.45        422.12        25.49 o                         
   9   4   8       5229.73       5466.18        82.82 o                         
  10   4   8       5726.64       5316.25        83.12 o                         
  11   4   8        199.03        191.06        22.02 o                         
  12   4   8       1246.54       1318.55        53.07 o                         
  13   4   8         99.27        169.30        30.28 o                         
  14   4   8       2814.80       2966.98       123.06 o                         
  15   4   8       2059.81       2441.70       139.24 o                         
  16   4   8        498.95        617.82        70.32 o                         
 -16   5   8        198.29        382.36        77.10 o                         
 -15   5   8        122.43        148.93        48.27 o                         
 -14   5   8       1384.97       1652.62       125.20 o                         
 -13   5   8        526.21        582.62        31.89 o                         
 -12   5   8       7061.67       6746.37       109.52 o                         
 -11   5   8        878.08        969.69        40.21 o                         
 -10   5   8       4327.68       3935.31        87.15 o                         
  -9   5   8       2202.13       2016.82        53.91 o                         
  -8   5   8      13500.79      13775.67       143.23 o                         
  -7   5   8       1100.67       1055.08        35.94 o                         
  -6   5   8       7863.39       8141.02       103.90 o                         
  -5   5   8       6241.81       5792.44        81.02 o                         
  -4   5   8       8467.10       8242.58        91.84 o                         
  -3   5   8       3789.99       3269.41        48.48 o                         
  -2   5   8        989.72        899.36        21.80 o                         
  -1   5   8      22148.81      22707.34       157.54 o                         
   0   5   8      63443.00      63261.67       321.23 o                         
   1   5   8        977.73       1115.12        51.48 o                         
   2   5   8      18371.90      19543.86       137.12 o                         
   3   5   8        212.10        171.00        16.43 o                         
   4   5   8       2469.19       2670.23        58.71 o                         
   5   5   8       2768.94       3194.66        73.53 o                         
   6   5   8          1.39         42.44        15.66 o                         
   7   5   8       9222.37       9015.82       135.76 o                         
   8   5   8      13329.46      12746.21       141.77 o                         
   9   5   8        917.12        977.85        37.44 o                         
  10   5   8       1824.03       1717.03        58.08 o                         
  11   5   8       4226.82       4343.81       124.77 o                         
  12   5   8        761.31        950.46        48.26 o                         
  13   5   8         20.43         30.16        23.30 o                         
  14   5   8          1.66         17.79        27.77 o                         
  15   5   8          7.92         42.11        28.65 o                         
 -15   6   8       3327.95       3785.60       167.00 o                         
 -14   6   8        836.81        791.79        75.69 o                         
 -13   6   8       1436.08       1441.43        55.16 o                         
 -12   6   8         60.48         93.97        17.04 o                         
 -11   6   8       1314.33       1281.03        44.87 o                         
 -10   6   8       5523.83       5612.73       103.09 o                         
  -9   6   8         18.74         20.57        11.38 o                         
  -8   6   8        287.89        396.36        22.36 o                         
  -7   6   8       3429.43       3307.41        59.63 o                         
  -6   6   8       9516.42       9549.67        94.70 o                         
  -5   6   8      21349.67      21185.80       146.11 o                         
  -4   6   8       4886.71       5897.84        66.97 o                         
  -3   6   8          2.93         33.77         7.75 o                         
  -2   6   8        685.08        996.44        27.86 o                         
  -1   6   8        680.26        725.03        21.64 o                         
   0   6   8      27462.82      26701.82       179.93 o                         
   1   6   8      24409.85      22879.89       146.65 o                         
   2   6   8         23.96         27.65         8.13 o                         
   3   6   8       1464.75       1877.80        40.29 o                         
   4   6   8       3981.63       3945.03        60.68 o                         
   5   6   8       6420.01       5413.50       107.63 o                         
   6   6   8        350.96        519.51        28.54 o                         
   7   6   8         32.77         42.56        12.55 o                         
   8   6   8      10671.39      10502.64       141.48 o                         
   9   6   8         49.34         57.02        17.46 o                         
  10   6   8       4780.42       4499.25       142.25 o                         
  11   6   8       5848.89       5807.61       133.25 o                         
  12   6   8       2360.45       2356.44        86.58 o                         
  13   6   8       1831.22       1620.48       104.43 o                         
  14   6   8        115.20        131.96        36.86 o                         
  15   6   8        423.78        477.06        65.17 o                         
 -15   7   8        708.51        752.03        79.16 o                         
 -14   7   8       1640.72       1527.43       107.35 o                         
 -13   7   8        374.87        439.86        41.65 o                         
 -12   7   8         11.23         74.85        16.49 o                         
 -11   7   8        923.50        842.86        37.36 o                         
 -10   7   8       5295.69       5081.89        84.20 o                         
  -9   7   8        219.40        242.49        19.33 o                         
  -8   7   8       1026.30       1009.91        42.31 o                         
  -7   7   8       5338.53       4925.44        70.08 o                         
  -6   7   8      13909.76      13576.83       118.13 o                         
  -5   7   8        463.95        377.99        19.98 o                         
  -4   7   8      10450.79      10805.09       108.01 o                         
  -3   7   8       7377.22       8784.40       112.07 o                         
  -2   7   8       8517.33       9384.84       105.27 o                         
  -1   7   8         56.48         75.15        10.06 o                         
   0   7   8       1245.14       1376.25        39.63 o                         
   1   7   8      16402.91      16660.15       148.29 o                         
   2   7   8       5931.94       5596.44        98.42 o                         
   3   7   8       4032.56       4213.22        71.04 o                         
   4   7   8        297.33        436.97        20.24 o                         
   5   7   8      25103.87      25775.81       222.25 o                         
   6   7   8      12547.89      12037.51       168.67 o                         
   7   7   8       2097.39       2369.01        63.45 o                         
   8   7   8       4513.65       4558.56       109.80 o                         
   9   7   8        154.57        194.18        37.51 o                         
  10   7   8        705.39        801.40        53.98 o                         
  11   7   8        257.91        294.37        63.27 o                         
  12   7   8        156.72        198.66        39.85 o                         
  13   7   8       5004.98       5669.09       230.47 o                         
  14   7   8        596.90        570.50        68.44 o                         
  15   7   8        449.99        456.71        58.02 o                         
 -15   8   8        273.98        178.80        51.10 o                         
 -14   8   8        312.71        267.80        60.80 o                         
 -13   8   8        229.17        220.16        45.40 o                         
 -12   8   8       2431.79       2488.93        77.89 o                         
 -11   8   8       5330.29       5460.75       106.52 o                         
 -10   8   8        342.09        439.69        30.96 o                         
  -9   8   8       3542.95       3123.32        88.48 o                         
  -8   8   8        153.69        465.58        40.16 o                         
  -7   8   8       2399.45       2579.48        54.81 o                         
  -6   8   8          1.87         31.21        13.13 o                         
  -5   8   8       3203.32       2972.36        56.51 o                         
  -4   8   8       3972.77       3574.55        84.02 o                         
  -3   8   8      17828.53      17965.68       133.45 o                         
  -2   8   8      10369.70       9534.34        92.33 o                         
  -1   8   8       1522.53       1097.26        30.32 o                         
   0   8   8        243.42        318.56        18.21 o                         
   1   8   8       1723.80       2198.33        54.44 o                         
   2   8   8        631.02        486.15        21.42 o                         
   3   8   8       4806.04       5048.47        64.88 o                         
   4   8   8         98.81         80.64        10.33 o                         
   5   8   8          6.66         21.85         9.28 o                         
   6   8   8       3620.39       3185.63        57.04 o                         
   7   8   8      15986.97      15697.29       176.95 o                         
   8   8   8        968.49        876.84        66.17 o                         
   9   8   8        278.34        219.46        36.91 o                         
  10   8   8        265.44        260.16        76.24 o                         
  11   8   8         83.74        127.53        37.57 o                         
  12   8   8       1339.63       1654.88        89.52 o                         
  13   8   8        246.81        189.21        58.74 o                         
  14   8   8        242.85        224.61        45.44 o                         
 -14   9   8        317.85        348.15        53.24 o                         
 -13   9   8       2848.12       2712.05       141.77 o                         
 -12   9   8       1670.16       1600.33        97.76 o                         
 -11   9   8        125.96         94.49        21.08 o                         
 -10   9   8        479.10        479.56        36.06 o                         
  -9   9   8       3666.19       3586.43        87.05 o                         
  -8   9   8       6354.22       6550.60       121.89 o                         
  -7   9   8        173.90        166.06        21.18 o                         
  -6   9   8        200.46        145.52        15.58 o                         
  -5   9   8       1919.78       2084.41        56.59 o                         
  -4   9   8        892.74        743.85        29.99 o                         
  -3   9   8       3578.63       3594.83        51.89 o                         
  -2   9   8       5886.55       5901.35        73.70 o                         
  -1   9   8      11680.97      11250.44       102.83 o                         
   0   9   8      29830.25      30793.68       217.91 o                         
   1   9   8         74.16        127.46        16.83 o                         
   2   9   8       2498.70       2413.18        53.51 o                         
   3   9   8       1252.48       1220.98        32.19 o                         
   4   9   8       2023.98       1994.03        43.56 o                         
   5   9   8        388.33        559.47        24.18 o                         
   6   9   8        791.17        693.98        32.66 o                         
   7   9   8       9649.12       9651.30       157.67 o                         
   8   9   8       6320.67       6026.26       197.21 o                         
   9   9   8        133.36        108.81        29.52 o                         
  10   9   8       4312.98       4228.46       146.54 o                         
  11   9   8       2467.71       2801.93       118.37 o                         
  12   9   8       2095.90       2217.46       135.39 o                         
  13   9   8        399.83        430.11        89.71 o                         
  14   9   8        247.40        219.87        53.20 o                         
 -13  10   8       1228.64       1311.21       119.22 o                         
 -12  10   8        709.81        647.08        73.20 o                         
 -11  10   8         68.47         47.68        21.78 o                         
 -10  10   8         19.10         15.90        23.28 o                         
  -9  10   8       1979.48       1687.11        65.81 o                         
  -8  10   8        112.00        123.42        23.60 o                         
  -7  10   8        853.92        784.89        45.12 o                         
  -6  10   8       4741.86       4730.05       108.39 o                         
  -5  10   8      20483.39      20753.02       191.13 o                         
  -4  10   8       8792.87       8950.39       100.37 o                         
  -3  10   8        405.96        334.88        19.48 o                         
  -2  10   8        290.60        202.05        13.77 o                         
  -1  10   8        837.09        931.88        30.99 o                         
   0  10   8       3743.24       3675.91        75.93 o                         
   1  10   8       4917.76       4743.27        81.94 o                         
   2  10   8       1275.03       1416.58        44.90 o                         
   3  10   8       4298.16       4092.95        61.68 o                         
   4  10   8      12441.65      12282.16       104.29 o                         
   5  10   8       4096.72       4412.82        68.02 o                         
   6  10   8        223.25        161.72        19.24 o                         
   7  10   8        986.70        902.85        65.10 o                         
   8  10   8        154.00        197.79        69.07 o                         
   9  10   8       4730.19       4716.41       162.31 o                         
  10  10   8       1658.93       1691.45       109.68 o                         
  11  10   8        349.12        335.94        59.06 o                         
  12  10   8         75.19         45.08        34.15 o                         
  13  10   8         82.77         44.15        53.10 o                         
 -13  11   8        276.83        282.40        54.85 o                         
 -12  11   8         44.50         92.89        51.86 o                         
 -11  11   8        197.04        213.84        36.16 o                         
 -10  11   8         89.49        193.97        31.00 o                         
  -9  11   8          9.41         72.73        23.66 o                         
  -8  11   8        202.63        186.00        31.35 o                         
  -7  11   8       2405.57       2215.40        90.00 o                         
  -6  11   8       3283.09       3649.83       113.94 o                         
  -5  11   8        974.11       1227.79        58.24 o                         
  -4  11   8       1435.40       1267.34        38.58 o                         
  -3  11   8       8919.90       9175.94       145.57 o                         
  -2  11   8         51.92         34.85        12.67 o                         
  -1  11   8         17.79         38.07        12.11 o                         
   0  11   8       1342.54       1395.44        41.49 o                         
   1  11   8       1073.07       1108.10        43.91 o                         
   2  11   8       1457.51       1456.89        48.06 o                         
   3  11   8        887.29        801.89        33.96 o                         
   4  11   8       3823.58       3744.96        73.46 o                         
   5  11   8        673.54        573.73        32.28 o                         
   6  11   8       3518.64       3213.29       121.32 o                         
   7  11   8          4.33         18.51        33.71 o                         
   8  11   8        598.47        457.96        63.56 o                         
   9  11   8        256.31        288.36        92.73 o                         
  10  11   8        781.81        662.35        73.61 o                         
  11  11   8          1.86         23.82        48.76 o                         
  12  11   8         13.45        -48.10        48.10 o                         
 -12  12   8       3254.71       3272.54       191.65 o                         
 -11  12   8       2241.71       2542.47       118.93 o                         
 -10  12   8       1084.11       1119.07        81.88 o                         
  -9  12   8        175.36        187.70        44.91 o                         
  -8  12   8       2285.10       2149.57       100.30 o                         
  -7  12   8        519.24        608.55        50.15 o                         
  -6  12   8       2642.08       2600.81       128.79 o                         
  -5  12   8       2163.63       1911.29        72.87 o                         
  -4  12   8       2565.78       2433.31        65.99 o                         
  -3  12   8      18079.72      18023.22       167.37 o                         
  -2  12   8      16030.44      16058.92       177.94 o                         
  -1  12   8       3091.85       2871.33        78.97 o                         
   0  12   8        366.68        496.88        42.05 o                         
   1  12   8       1689.82       2013.81        76.76 o                         
   2  12   8       3221.46       3443.20        87.92 o                         
   3  12   8         39.58         21.85        15.89 o                         
   4  12   8        112.36         98.09        15.99 o                         
   5  12   8       2318.62       2439.31        77.84 o                         
   6  12   8       2138.02       1874.87        74.83 o                         
   7  12   8        575.28        727.62        63.62 o                         
   8  12   8        388.05        374.32        45.35 o                         
   9  12   8        493.81        479.33        50.97 o                         
  10  12   8        300.51        171.30        97.69 o                         
  11  12   8        429.75        449.89        76.33 o                         
 -11  13   8          0.34        -43.57        43.57 o                         
 -10  13   8        578.62        631.95        75.41 o                         
  -9  13   8       3940.99       3639.26       166.06 o                         
  -8  13   8       1070.52       1057.99        95.88 o                         
  -7  13   8        187.32        202.03        41.31 o                         
  -6  13   8         80.38         93.05        26.98 o                         
  -5  13   8        922.38        849.00        55.80 o                         
  -4  13   8        285.61        302.30        25.34 o                         
  -3  13   8        203.02        356.92        30.20 o                         
  -2  13   8         21.93         33.07        15.44 o                         
  -1  13   8       6219.34       6268.15       113.63 o                         
   0  13   8       1104.62       1199.12        49.92 o                         
   1  13   8        126.05         85.86        18.83 o                         
   2  13   8        138.07        107.16        28.53 o                         
   3  13   8        564.24        533.57        36.05 o                         
   4  13   8          0.77          0.57        18.04 o                         
   5  13   8       1501.84       1526.05        54.32 o                         
   6  13   8        563.07        614.23        58.84 o                         
   7  13   8        341.28        415.37        37.39 o                         
   8  13   8        461.04        624.56        61.80 o                         
   9  13   8        701.75        635.96        84.41 o                         
  10  13   8        818.64        763.55        83.20 o                         
 -10  14   8         25.97        -15.22        36.10 o                         
  -9  14   8        489.47        487.74        61.20 o                         
  -8  14   8       2207.82       2157.21       104.58 o                         
  -7  14   8       1494.30       1345.61        88.96 o                         
  -6  14   8       7209.75       6673.14       175.85 o                         
  -5  14   8       3435.87       3651.97       118.33 o                         
  -4  14   8      10629.93      10790.55       179.69 o                         
  -3  14   8       5856.90       6021.69       122.11 o                         
  -2  14   8        113.09        114.90        19.22 o                         
  -1  14   8       1391.51       1411.18        62.49 o                         
   0  14   8        152.38         87.96        20.01 o                         
   1  14   8        995.72       1148.22        58.41 o                         
   2  14   8          7.90         -0.61        20.98 o                         
   3  14   8       5575.64       6003.14       127.43 o                         
   4  14   8       9805.18      10278.82       191.66 o                         
   5  14   8        393.79        450.14        48.00 o                         
   6  14   8        522.41        388.38        39.25 o                         
   7  14   8       1013.59        725.67        74.14 o                         
   8  14   8         12.85         14.38        36.34 o                         
   9  14   8         38.27         61.00        53.04 o                         
  -8  15   8         55.96         25.01        35.38 o                         
  -7  15   8       1149.39       1017.83        89.49 o                         
  -6  15   8        379.82        542.70        66.31 o                         
  -5  15   8        201.12        205.10        37.53 o                         
  -4  15   8        901.12        841.33        89.51 o                         
  -3  15   8       1294.25       1338.83       188.88 o                         
  -2  15   8         17.69        125.56        36.65 o                         
  -1  15   8         54.12         99.65        32.13 o                         
   0  15   8        485.84        577.97        40.59 o                         
   1  15   8        843.49        897.08        67.01 o                         
   2  15   8       1581.74       1346.59        74.39 o                         
   3  15   8        370.43        319.55        61.81 o                         
   4  15   8        821.01        741.29        54.20 o                         
   5  15   8       1834.34       1822.56       126.46 o                         
   6  15   8         30.94         63.25        38.24 o                         
   7  15   8        651.02        451.91        87.55 o                         
   8  15   8          2.19         81.01        41.65 o                         
  -6  16   8       1690.56       1805.64       107.17 o                         
  -5  16   8       3959.07       3499.46       242.37 o                         
  -4  16   8       1030.90       1077.77        87.51 o                         
  -3  16   8       3879.85       4049.63       154.08 o                         
  -2  16   8       7023.94       7080.35       226.63 o                         
  -1  16   8         53.86         15.80        30.54 o                         
   0  16   8        458.02        543.95        82.26 o                         
   1  16   8       2072.31       1824.66        96.73 o                         
   2  16   8       5649.47       5924.97       170.42 o                         
   3  16   8        569.38        764.98        88.66 o                         
   4  16   8         34.23         20.85        38.76 o                         
   5  16   8       2265.74       2516.92       148.83 o                         
   6  16   8        964.04       1179.95       105.35 o                         
  -4  17   8         10.74        -23.72        56.42 o                         
  -3  17   8       3031.98       2878.04       128.97 o                         
  -2  17   8       1282.40       1377.71       100.41 o                         
  -1  17   8       2074.53       2002.05       111.23 o                         
   0  17   8        535.24        703.97        94.67 o                         
   1  17   8        189.84        221.80        47.16 o                         
   2  17   8        430.75        354.04        48.30 o                         
   3  17   8       1264.24       1300.95       115.34 o                         
 -16   1   9        853.65       1204.70       165.75 o                         
 -15   1   9       1832.18       1755.30       179.69 o                         
 -14   1   9       2324.86       2186.00       101.46 o                         
 -13   1   9       1136.43        990.25        70.46 o                         
 -12   1   9       1393.94       1261.00        74.41 o                         
 -11   1   9          5.44         11.20        22.16 o                         
 -10   1   9          5.23         66.32        32.72 o                         
  -9   1   9         40.27         63.59        22.21 o                         
  -8   1   9       3859.92       3827.39       126.70 o                         
  -7   1   9       3937.88       4477.41       161.80 o                         
  -6   1   9        523.72        706.64        66.33 o                         
  -5   1   9       1511.71       1494.62        75.97 o                         
  -4   1   9       2413.43       2792.88       108.43 o                         
  -3   1   9       3844.68       3509.04       116.10 o                         
  -2   1   9        515.59        939.36        45.43 o                         
  -1   1   9        540.35        533.73        23.07 o                         
   0   1   9      12386.59      11863.03       107.84 o                         
   1   1   9       6905.05       6493.16        66.67 o                         
   2   1   9      28684.30      29296.14       191.66 o                         
   3   1   9      26331.54      23965.73       177.38 o                         
   4   1   9       6375.48       5476.73        67.27 o                         
   5   1   9      10967.66      10959.10        98.67 o                         
   6   1   9          4.28         25.50        10.65 o                         
   7   1   9       9330.86       9859.84       115.89 o                         
   8   1   9      14488.55      14009.41       132.31 o                         
   9   1   9       8540.17       8280.55        99.86 o                         
  10   1   9      14813.74      14565.16       137.68 o                         
  11   1   9       7095.24       6921.10       126.95 o                         
  12   1   9        931.72        801.72        54.34 o                         
  13   1   9       1447.52       1612.94       146.64 o                         
  14   1   9        285.07        198.10        62.09 o                         
  15   1   9        156.82         85.82        43.72 o                         
  16   1   9        181.45        213.98        48.91 o                         
 -16   2   9         14.07        -43.21        48.21 o                         
 -14   2   9        402.98        417.37        48.37 o                         
 -13   2   9       1501.49       1166.86        57.98 o                         
 -12   2   9         34.37          4.60        17.82 o                         
 -11   2   9        159.66        349.23        41.94 o                         
 -10   2   9         28.63         35.30        22.33 o                         
  -9   2   9         25.17         43.14        19.68 o                         
  -8   2   9        824.29       1195.06        72.22 o                         
  -7   2   9       6436.41       6941.53       204.79 o                         
  -6   2   9        219.05        248.67        37.52 o                         
  -5   2   9         36.70        142.92        13.56 o                         
  -4   2   9      10005.41       9985.43       119.07 o                         
  -3   2   9      13396.57      15186.74       186.15 o                         
  -2   2   9       2864.83       3903.83        57.63 o                         
  -1   2   9         17.66         91.52        10.78 o                         
   0   2   9       1315.32       1235.59        28.61 o                         
   1   2   9       3276.57       2892.12        55.37 o                         
   2   2   9         25.52        119.71        15.14 o                         
   3   2   9       3657.05       3994.60        58.97 o                         
   4   2   9       2851.11       2619.43        50.13 o                         
   5   2   9       1855.02       2069.30        65.55 o                         
   6   2   9        235.11        236.70        15.38 o                         
   7   2   9        114.72         86.05        10.09 o                         
   8   2   9       1697.83       1773.84        56.41 o                         
   9   2   9       2163.64       2010.81        55.20 o                         
  10   2   9       1708.65       1619.55        50.68 o                         
  11   2   9        427.15        351.30        25.63 o                         
  12   2   9         38.51         47.23        29.10 o                         
  13   2   9        155.79        237.76        33.13 o                         
  14   2   9        167.41        110.22        38.81 o                         
  15   2   9         25.75        -11.57        50.07 o                         
  16   2   9        381.56        293.78        73.97 o                         
 -16   3   9        713.99        577.38       138.83 o                         
 -15   3   9       3815.45       4498.71       353.14 o                         
 -14   3   9        479.53        338.49       110.34 o                         
 -13   3   9        236.76        214.40        29.18 o                         
 -12   3   9        798.64        797.67        51.66 o                         
 -11   3   9       1402.61       1444.49        56.05 o                         
 -10   3   9       1824.35       2207.59        83.33 o                         
  -9   3   9        604.88        613.79        43.80 o                         
  -8   3   9        142.34        109.59        18.29 o                         
  -7   3   9       4525.69       4454.07       108.96 o                         
  -6   3   9       4665.48       4429.67        97.16 o                         
  -5   3   9        423.21        569.19        23.34 o                         
  -4   3   9        123.39        119.74        13.46 o                         
  -3   3   9       6698.76       7113.23        76.78 o                         
  -2   3   9       3136.21       4093.36        58.46 o                         
  -1   3   9      13274.97      13150.23       113.57 o                         
   0   3   9       9887.67      10580.75        94.51 o                         
   1   3   9      29736.35      30641.40       178.72 o                         
   2   3   9      25201.74      25087.41       154.41 o                         
   3   3   9       2570.96       1966.35        46.70 o                         
   4   3   9       3923.94       3484.99        55.80 o                         
   5   3   9        354.84        188.21        18.03 o                         
   6   3   9        201.69        343.75        21.54 o                         
   7   3   9       3605.95       4028.86        75.81 o                         
   8   3   9      10609.91      11266.42       137.20 o                         
   9   3   9      12453.66      12152.14       128.73 o                         
  10   3   9       6029.55       6233.18       102.87 o                         
  11   3   9      12607.82      12750.61       152.29 o                         
  12   3   9       4516.77       4652.05       132.56 o                         
  13   3   9        425.88        509.32        52.27 o                         
  14   3   9        403.53        433.24        51.04 o                         
  15   3   9          5.44        133.17        43.31 o                         
  16   3   9        303.85        238.94        52.05 o                         
 -16   4   9        273.38        391.96        68.47 o                         
 -15   4   9        366.76        327.27        94.50 o                         
 -14   4   9         84.50         86.37        31.89 o                         
 -13   4   9        105.66        150.48        20.52 o                         
 -12   4   9       4681.65       4202.87        98.41 o                         
 -11   4   9        870.57        878.68        55.66 o                         
 -10   4   9        582.52        660.90        48.80 o                         
  -9   4   9        104.03        113.33        22.70 o                         
  -8   4   9       2314.70       2182.37        58.61 o                         
  -7   4   9       2440.62       2439.04        57.10 o                         
  -6   4   9        116.41        284.77        23.27 o                         
  -5   4   9        169.58        132.56        12.68 o                         
  -4   4   9       1188.88       1027.67        31.22 o                         
  -3   4   9       1462.70       1692.66        57.83 o                         
  -2   4   9       2200.16       2125.14        31.92 o                         
  -1   4   9      17277.13      17336.80       111.79 o                         
   0   4   9       2228.33       2169.52        42.87 o                         
   1   4   9       6001.62       6113.00        71.12 o                         
   2   4   9       2577.40       2674.89        38.02 o                         
   3   4   9       1769.88       2496.54        44.07 o                         
   4   4   9       1649.78       1618.85        73.24 o                         
   5   4   9       2984.80       3234.71        70.58 o                         
   6   4   9       5473.46       5956.75        88.56 o                         
   7   4   9       4662.24       4276.47        71.90 o                         
   8   4   9         39.65         41.10        10.82 o                         
   9   4   9         17.33         61.35        13.45 o                         
  10   4   9       2128.68       2032.44        51.62 o                         
  11   4   9       2883.57       2901.28        79.83 o                         
  12   4   9       2803.10       2918.07        82.56 o                         
  13   4   9        345.60        293.24        35.88 o                         
  14   4   9       2892.41       3263.24       154.43 o                         
  15   4   9        589.38        551.58        62.37 o                         
 -16   5   9        886.72       1039.16       122.20 o                         
 -15   5   9         55.13        100.40        51.37 o                         
 -14   5   9        163.70        185.01        43.93 o                         
 -13   5   9       2711.34       2600.14        74.04 o                         
 -12   5   9        133.66        150.71        20.65 o                         
 -11   5   9          1.31         76.35        17.68 o                         
 -10   5   9        100.61        154.82        20.08 o                         
  -9   5   9       1872.82       2077.48        57.09 o                         
  -8   5   9        389.61        325.26        22.39 o                         
  -7   5   9       2744.32       2861.81        59.94 o                         
  -6   5   9       3861.90       4752.41        79.27 o                         
  -5   5   9       1190.91        797.42        25.52 o                         
  -4   5   9       1685.78       1856.81        62.31 o                         
  -3   5   9      35015.20      37520.95       195.51 o                         
  -2   5   9       2986.63       3355.66        43.75 o                         
  -1   5   9        745.20        914.78        32.72 o                         
   0   5   9       7323.74       7047.02        92.30 o                         
   1   5   9      11495.02      11281.24       109.70 o                         
   2   5   9       6699.29       6125.17       112.92 o                         
   3   5   9      31126.63      31320.46       213.61 o                         
   4   5   9          8.05         63.12        10.60 o                         
   5   5   9       2201.98       2695.27        73.03 o                         
   6   5   9       3419.69       3104.52        80.19 o                         
   7   5   9       4604.53       4948.38        77.42 o                         
   8   5   9       5221.41       5079.04        77.93 o                         
   9   5   9         37.09         65.35        14.82 o                         
  10   5   9       6957.68       6796.97       102.61 o                         
  11   5   9       8514.01       8911.05       145.67 o                         
  12   5   9        745.86        708.97        45.27 o                         
  13   5   9       1019.10       1159.23        65.34 o                         
  14   5   9         83.92        277.57        44.54 o                         
  15   5   9        793.61        682.24        74.04 o                         
 -15   6   9         21.61         36.15        37.08 o                         
 -14   6   9       3273.67       3411.28       152.69 o                         
 -13   6   9         99.33        111.32        22.65 o                         
 -12   6   9         11.66         46.03        14.12 o                         
 -11   6   9       5300.31       5153.55        95.71 o                         
 -10   6   9        382.61        422.80        27.69 o                         
  -9   6   9        112.11        140.93        15.88 o                         
  -8   6   9         15.67         66.32        16.36 o                         
  -7   6   9      12784.18      13012.01       166.85 o                         
  -6   6   9       8084.29       8392.60       154.47 o                         
  -5   6   9       1611.06       1541.23        38.18 o                         
  -4   6   9      14557.02      14452.75       123.82 o                         
  -3   6   9       3654.59       4569.40        56.74 o                         
  -2   6   9      14703.07      14984.77       133.63 o                         
  -1   6   9       3148.59       3302.29        61.10 o                         
   0   6   9         87.48        136.09        13.73 o                         
   1   6   9      23355.08      22843.37       254.50 o                         
   2   6   9       3611.58       4239.04        74.35 o                         
   3   6   9        764.91       1130.84        32.58 o                         
   4   6   9       5912.32       5590.71        92.14 o                         
   5   6   9      12438.92      13048.24       168.58 o                         
   6   6   9       7414.84       7099.90       102.84 o                         
   7   6   9          7.91          2.57        14.12 o                         
   8   6   9       6693.13       6412.57       109.33 o                         
   9   6   9          1.93         79.48        18.64 o                         
  10   6   9        632.44        588.36        38.75 o                         
  11   6   9       1198.17       1193.14        50.05 o                         
  12   6   9       1052.55       1072.50        52.97 o                         
  13   6   9        518.83        752.06        73.92 o                         
  14   6   9        117.63        141.78        53.96 o                         
  15   6   9         91.51        175.09        45.61 o                         
 -15   7   9       1116.58       1231.58        99.95 o                         
 -14   7   9         94.10         28.08        35.87 o                         
 -13   7   9         87.01         46.02        23.60 o                         
 -12   7   9       3551.59       3699.69        76.58 o                         
 -11   7   9        205.46        196.44        19.81 o                         
 -10   7   9       1040.99        989.94        42.85 o                         
  -9   7   9       8718.66       8212.03       176.42 o                         
  -8   7   9        218.20        224.82        19.08 o                         
  -7   7   9        120.97        131.76        13.71 o                         
  -6   7   9       1103.72        795.70        31.58 o                         
  -5   7   9       1569.48       1857.24        62.01 o                         
  -4   7   9        734.45       1031.00        30.05 o                         
  -3   7   9       1697.03       1315.39        34.50 o                         
  -2   7   9      24863.24      24738.53       181.38 o                         
  -1   7   9       2167.82       2336.10        61.07 o                         
   0   7   9         16.34         46.73        12.04 o                         
   1   7   9      23107.18      22395.09       179.71 o                         
   2   7   9       1936.28       1235.78        30.61 o                         
   3   7   9         44.07         26.21         9.72 o                         
   4   7   9       4866.69       4561.36        70.04 o                         
   5   7   9       3709.81       3302.97        62.06 o                         
   6   7   9       5582.10       5338.48        96.73 o                         
   7   7   9        790.80        870.56        51.82 o                         
   8   7   9       2571.74       2833.22        87.57 o                         
   9   7   9      12133.73      11181.43       235.72 o                         
  10   7   9         62.75         84.95        29.66 o                         
  11   7   9        202.27        168.49        36.03 o                         
  12   7   9       6556.41       7154.95       177.37 o                         
  13   7   9        220.15        267.68        41.00 o                         
  14   7   9          4.22         45.29        46.00 o                         
 -15   8   9        805.15        855.15       182.18 o                         
 -14   8   9          0.42         59.73        47.44 o                         
 -13   8   9       4460.21       4660.03       162.90 o                         
 -12   8   9       1668.67       1459.48        65.11 o                         
 -11   8   9        173.99        160.21        19.37 o                         
 -10   8   9       3735.83       3412.64       100.16 o                         
  -9   8   9          7.42         33.69        13.89 o                         
  -8   8   9       5211.53       5053.27        87.42 o                         
  -7   8   9       1535.43       1788.40        44.13 o                         
  -6   8   9       7812.93       8154.94       102.85 o                         
  -5   8   9      14560.85      14654.53       181.53 o                         
  -4   8   9        102.09        151.82        14.58 o                         
  -3   8   9         16.49        108.72        13.06 o                         
  -2   8   9        311.12        417.30        20.84 o                         
  -1   8   9       8910.32       8760.26       100.44 o                         
   0   8   9      15261.33      15631.41       204.93 o                         
   1   8   9       1633.95       2061.08        54.31 o                         
   2   8   9       7144.47       7361.74        76.14 o                         
   3   8   9        357.93        545.78        23.05 o                         
   4   8   9      10040.33      10558.57        96.71 o                         
   5   8   9         25.37          6.12         9.93 o                         
   6   8   9       5276.40       5597.41        91.85 o                         
   7   8   9      10491.80      10607.73       159.86 o                         
   8   8   9        661.92        375.37        45.69 o                         
   9   8   9       2040.30       1959.20        95.30 o                         
  10   8   9        222.10        144.40        37.45 o                         
  11   8   9       4684.75       5002.47       188.97 o                         
  12   8   9        756.79        916.40        86.68 o                         
  13   8   9        582.02        400.23        65.03 o                         
  14   8   9       3344.04       3503.87       144.08 o                         
 -14   9   9         54.61        112.08        41.53 o                         
 -13   9   9       2182.41       2534.41       136.37 o                         
 -12   9   9        201.74        238.52        42.60 o                         
 -11   9   9       1855.41       1634.47        62.02 o                         
 -10   9   9       1714.40       1638.40        54.53 o                         
  -9   9   9       4749.56       5070.06       104.18 o                         
  -8   9   9        464.64        369.51        29.56 o                         
  -7   9   9        659.21        581.51        33.23 o                         
  -6   9   9       3677.95       3748.84        80.11 o                         
  -5   9   9        330.81        271.78        21.10 o                         
  -4   9   9        207.23        212.17        18.03 o                         
  -3   9   9      11386.85      11049.89        97.04 o                         
  -2   9   9        485.70        497.13        21.26 o                         
  -1   9   9        657.51        911.13        25.90 o                         
   0   9   9      24648.50      23619.17       189.18 o                         
   1   9   9        847.06        888.23        35.92 o                         
   2   9   9          7.09         29.38        10.69 o                         
   3   9   9       6608.86       6599.76        75.20 o                         
   4   9   9       1399.61       1536.29        36.72 o                         
   5   9   9       1797.66       1812.22        42.03 o                         
   6   9   9       3498.66       3543.88        72.05 o                         
   7   9   9       4830.45       4523.34       124.25 o                         
   8   9   9        197.77        246.89        40.23 o                         
   9   9   9        548.39        398.86        60.97 o                         
  10   9   9       3833.49       4186.12       214.08 o                         
  11   9   9       1934.65       2070.14       128.28 o                         
  12   9   9        199.84        247.55        51.05 o                         
  13   9   9       1128.98       1511.62       149.89 o                         
 -13  10   9        776.62        717.59        87.18 o                         
 -12  10   9        260.67        243.11        39.29 o                         
 -11  10   9       2359.17       2375.26        92.70 o                         
 -10  10   9        146.00        151.09        27.91 o                         
  -9  10   9        374.71        241.76        28.13 o                         
  -8  10   9         66.18        107.27        20.50 o                         
  -7  10   9       7648.83       7221.10       124.47 o                         
  -6  10   9       1593.44       1646.99        69.12 o                         
  -5  10   9       2068.55       2076.42        55.46 o                         
  -4  10   9       5193.31       5378.82       105.40 o                         
  -3  10   9        295.88        456.11        22.40 o                         
  -2  10   9      10218.78       9676.43       109.27 o                         
  -1  10   9        636.42        728.11        26.53 o                         
   0  10   9        247.94        186.08        17.41 o                         
   1  10   9       8182.93       8080.17       108.44 o                         
   2  10   9       2352.01       2581.87        64.45 o                         
   3  10   9        772.17        795.44        30.62 o                         
   4  10   9       1038.07       1091.10        30.32 o                         
   5  10   9       8139.00       8736.02        93.82 o                         
   6  10   9       3851.76       3715.76        95.77 o                         
   7  10   9       1395.85       1564.35        93.30 o                         
   8  10   9        472.34        425.98        60.99 o                         
   9  10   9         23.58         65.60        29.97 o                         
  10  10   9        340.04        342.79        49.81 o                         
  11  10   9        132.44         44.93        46.86 o                         
  12  10   9       1066.34       1065.60       119.93 o                         
  13  10   9        886.59       1107.85       139.95 o                         
 -13  11   9         30.31         80.71        43.86 o                         
 -12  11   9       1238.43       1286.33        85.30 o                         
 -11  11   9       2304.43       1890.33       110.91 o                         
 -10  11   9        320.98        347.49        43.21 o                         
  -9  11   9       5789.36       5738.68       142.52 o                         
  -8  11   9       2963.31       2614.98        98.86 o                         
  -7  11   9        985.04        997.63        56.90 o                         
  -6  11   9        500.63        499.22        44.53 o                         
  -5  11   9       1314.66       1250.04        69.90 o                         
  -4  11   9       6845.00       7236.08        99.40 o                         
  -3  11   9       1019.75       1090.82        38.20 o                         
  -2  11   9      11910.17      11865.65       119.17 o                         
  -1  11   9       6741.93       6696.60       103.01 o                         
   0  11   9         98.52        173.96        19.55 o                         
   1  11   9       5644.84       5679.07        98.70 o                         
   2  11   9       1438.56       1527.02        47.48 o                         
   3  11   9       4564.39       4965.55        87.84 o                         
   4  11   9       1087.04        967.07        33.29 o                         
   5  11   9        178.55        160.07        20.96 o                         
   6  11   9       5603.60       5486.17       121.23 o                         
   7  11   9         73.11        137.65        28.11 o                         
   8  11   9          9.57         67.90        24.62 o                         
   9  11   9       1471.64       1508.70        98.10 o                         
  10  11   9         42.41         13.61        34.37 o                         
  11  11   9         85.11         78.24        68.39 o                         
  12  11   9        790.05       1090.26       105.58 o                         
 -12  12   9       1182.41       1039.12        78.15 o                         
 -11  12   9        655.63        607.57        55.66 o                         
 -10  12   9        376.03        352.77        64.17 o                         
  -9  12   9         41.51        137.35        48.98 o                         
  -8  12   9       5924.30       5856.43       167.85 o                         
  -7  12   9          4.39         71.53        27.94 o                         
  -6  12   9         73.32         77.83        26.85 o                         
  -5  12   9       3681.13       3854.49       111.79 o                         
  -4  12   9         38.83         87.20        18.32 o                         
  -3  12   9         64.36        247.59        23.62 o                         
  -2  12   9       2798.51       2751.03       116.02 o                         
  -1  12   9       2335.52       2336.99        76.01 o                         
   0  12   9       3776.76       3569.26        81.18 o                         
   1  12   9        443.09        493.62        39.24 o                         
   2  12   9       3332.54       3429.80        87.07 o                         
   3  12   9        296.26        327.79        30.61 o                         
   4  12   9       4522.98       4483.58       104.44 o                         
   5  12   9         50.94         54.01        16.39 o                         
   6  12   9         14.15         46.72        19.97 o                         
   7  12   9       3818.48       3836.19       112.54 o                         
   8  12   9        203.56        123.28        47.35 o                         
   9  12   9       1934.15       1841.11        95.71 o                         
  10  12   9       2787.78       2994.33       294.97 o                         
  11  12   9       2526.35       2923.18       208.65 o                         
 -11  13   9       2993.03       2704.91       131.61 o                         
 -10  13   9       3021.04       2842.74       308.19 o                         
  -9  13   9        123.68        122.71        45.04 o                         
  -8  13   9       4014.52       4016.29       153.93 o                         
  -7  13   9       3995.46       3849.93       121.12 o                         
  -6  13   9         49.87         91.15        30.50 o                         
  -5  13   9        141.14        140.61        24.14 o                         
  -4  13   9       1197.40       1420.01        54.59 o                         
  -3  13   9      10212.06      11044.10       165.33 o                         
  -2  13   9       2028.07       1977.51        58.21 o                         
  -1  13   9          2.10         -1.55        15.69 o                         
   0  13   9       3910.87       4280.54       115.42 o                         
   1  13   9        105.43        131.64        25.51 o                         
   2  13   9       4182.32       3611.32       126.54 o                         
   3  13   9        785.03        699.79        45.04 o                         
   4  13   9       1394.37       1645.87        68.58 o                         
   5  13   9        874.74       1137.65        62.57 o                         
   6  13   9         23.24         -8.28        24.98 o                         
   7  13   9         21.35         -6.28        28.64 o                         
   8  13   9          4.69         21.51        29.47 o                         
   9  13   9       1071.47        927.64       104.03 o                         
  10  13   9        470.16        511.14        71.77 o                         
 -10  14   9        145.14         88.02        35.57 o                         
  -9  14   9          9.51         10.42        37.37 o                         
  -8  14   9        912.13        751.46        69.32 o                         
  -7  14   9       1415.97       1547.42       118.51 o                         
  -6  14   9       1948.45       2009.60        97.81 o                         
  -5  14   9        391.62        412.58        81.50 o                         
  -4  14   9       1335.23       1391.77        68.32 o                         
  -3  14   9        603.34        605.98        44.41 o                         
  -2  14   9       6127.65       6373.73       111.33 o                         
  -1  14   9         49.86         28.94        18.03 o                         
   0  14   9        256.60        287.92        25.60 o                         
   1  14   9         28.43         29.94        19.34 o                         
   2  14   9       1328.50       1247.10        74.80 o                         
   3  14   9       1107.79       1288.54        77.56 o                         
   4  14   9       1502.83       1661.44        63.97 o                         
   5  14   9       1613.88       1589.62        77.98 o                         
   6  14   9        100.61        142.24        60.53 o                         
   7  14   9          1.45         35.99        43.90 o                         
   8  14   9        907.22       1174.77       100.62 o                         
   9  14   9        636.02        571.31        74.81 o                         
  -8  15   9       1175.13       1198.25        79.61 o                         
  -7  15   9          9.48        -24.34        31.40 o                         
  -6  15   9        553.14        681.52        66.89 o                         
  -5  15   9       2761.10       2706.11       121.91 o                         
  -4  15   9       2310.60       2240.20       136.35 o                         
  -3  15   9         45.82        208.82        42.05 o                         
  -2  15   9       9687.18       9841.31       202.92 o                         
  -1  15   9       5069.90       5471.46       148.98 o                         
   0  15   9         13.64         35.09        26.02 o                         
   1  15   9       1792.37       1857.99        97.99 o                         
   2  15   9         21.03          0.96        32.56 o                         
   3  15   9       3267.58       3219.25       150.90 o                         
   4  15   9         98.86        131.80        48.41 o                         
   5  15   9        206.10        331.24        51.42 o                         
   6  15   9       1550.38       1882.04       114.84 o                         
   7  15   9        467.29        494.98        73.36 o                         
   8  15   9        843.10        702.81        73.36 o                         
  -6  16   9        263.67        237.44        62.78 o                         
  -5  16   9        599.64        715.05        95.41 o                         
  -4  16   9        130.38        132.81        37.81 o                         
  -3  16   9        188.47        209.35        44.04 o                         
  -2  16   9       1639.35       1480.00        87.80 o                         
  -1  16   9        619.36        613.32        70.62 o                         
   0  16   9        203.28        136.39        45.26 o                         
   1  16   9         98.96         -4.62        50.64 o                         
   2  16   9        571.21        584.48        65.42 o                         
   3  16   9        259.51        283.37        42.96 o                         
   4  16   9       1433.29       1748.54       184.91 o                         
   5  16   9         10.96        -19.79        36.59 o                         
   6  16   9        119.63        112.58        62.09 o                         
  -3  17   9       6619.37       6968.11       360.31 o                         
  -2  17   9       2317.67       2510.53       125.30 o                         
  -1  17   9        407.98        503.81        52.13 o                         
   0  17   9       1239.72       1481.82       102.43 o                         
   1  17   9         57.97         35.23        47.80 o                         
   2  17   9        260.07        270.56        54.20 o                         
   3  17   9        113.80        136.90       118.99 o                         
 -16   0  10         91.63        137.66        62.50 o                         
 -15   0  10       1021.20       1149.18       152.44 o                         
 -14   0  10       1431.08       1240.76       159.14 o                         
 -13   0  10       5135.78       4757.07       213.07 o                         
 -12   0  10        926.60        629.11        79.16 o                         
 -11   0  10         75.50        106.89        37.17 o                         
 -10   0  10        420.84        380.40        58.89 o                         
  -9   0  10       4450.62       4308.23       172.79 o                         
  -8   0  10        614.66        765.79        88.77 o                         
  -7   0  10       3938.18       3473.79       203.66 o                         
  -6   0  10       5008.00       4891.91       386.91 o                         
  -5   0  10        527.86       1228.71       109.61 o                         
  -4   0  10      23477.70      22399.50       501.20 o                         
  -3   0  10      35116.45      32263.72       964.92 o                         
  -2   0  10      52062.81      53625.51       617.50 o                         
  -1   0  10     103865.45     107020.48       847.55 o                         
   0   0  10       1206.33       1626.65        57.27 o                         
   1   0  10      28962.54      30054.89       313.31 o                         
   2   0  10        157.42        452.45        38.95 o                         
   3   0  10       6446.94       6458.02       109.57 o                         
   4   0  10       4351.49       3151.09        84.00 o                         
   5   0  10       3813.79       3148.48        73.43 o                         
   6   0  10      22591.69      21542.61       226.61 o                         
   7   0  10      64603.62      62105.68       476.63 o                         
   8   0  10      10283.98      10692.39       199.70 o                         
   9   0  10      10503.25      10562.00       208.23 o                         
  10   0  10        818.25        711.80        62.44 o                         
  11   0  10      13420.73      13456.36       255.94 o                         
  12   0  10        166.28        213.64        41.25 o                         
  13   0  10        132.56        175.73        58.47 o                         
  14   0  10       2407.54       2774.43       202.04 o                         
  15   0  10         32.28        150.93        55.67 o                         
  16   0  10        272.41        105.30        64.04 o                         
 -16   1  10       1915.60       2235.39       152.75 o                         
 -14   1  10         64.91         45.11        32.67 o                         
 -13   1  10        462.83        511.06        43.86 o                         
 -12   1  10       1689.29       1537.35        82.97 o                         
 -11   1  10         22.72         50.98        24.26 o                         
 -10   1  10       5396.43       5264.52       164.82 o                         
  -9   1  10         22.11         57.92        18.50 o                         
  -8   1  10        197.23        182.28        27.71 o                         
  -7   1  10       1779.74       1796.26       103.44 o                         
  -6   1  10      45213.46      47296.65       647.87 o                         
  -5   1  10        497.88        495.79        33.62 o                         
  -4   1  10      10933.36      11158.90       192.57 o                         
  -3   1  10       1141.78        947.44        44.44 o                         
  -2   1  10       2000.83       2542.94       135.81 o                         
  -1   1  10       7102.54       7949.04       241.70 o                         
   0   1  10       1886.25       2033.72        48.82 o                         
   1   1  10       2349.41       2428.70        55.01 o                         
   2   1  10      22058.42      23063.00       188.26 o                         
   3   1  10        904.24        988.83        29.72 o                         
   4   1  10       1661.63       1790.04        38.11 o                         
   5   1  10       1099.97       1353.81        46.57 o                         
   6   1  10       8186.25       7315.76       127.58 o                         
   7   1  10        946.79        900.32        43.76 o                         
   8   1  10       5130.26       4564.45        88.11 o                         
   9   1  10       2321.72       2325.58        67.74 o                         
  10   1  10          3.33         37.04        11.12 o                         
  11   1  10        854.35        887.10        35.16 o                         
  12   1  10       2266.41       2332.93        78.63 o                         
  13   1  10       1565.84       1819.59        95.00 o                         
  14   1  10        306.65        411.65        58.96 o                         
  15   1  10          2.45         -4.14        52.96 o                         
  16   1  10        125.59        139.59        45.76 o                         
 -16   2  10        378.04        343.67       104.99 o                         
 -15   2  10        130.52        256.78        57.74 o                         
 -14   2  10       1553.18       1350.53        81.34 o                         
 -13   2  10         54.49         41.35        16.78 o                         
 -12   2  10        850.44        915.93        53.70 o                         
 -11   2  10      10017.44       9391.74       200.80 o                         
 -10   2  10        482.08        591.17        49.05 o                         
  -9   2  10       4597.60       4772.03       130.83 o                         
  -8   2  10       1578.39       1657.29        75.73 o                         
  -7   2  10       9056.96       9094.55       230.24 o                         
  -6   2  10       4548.05       4077.00       157.17 o                         
  -5   2  10      58048.42      58222.66       408.41 o                         
  -4   2  10       5022.47       4912.64        99.99 o                         
  -3   2  10        826.31        813.33        31.78 o                         
  -2   2  10       8104.20       8739.31       102.95 o                         
  -1   2  10          5.26         35.14         8.48 o                         
   0   2  10       5547.59       5728.70        65.46 o                         
   1   2  10      17143.16      17263.25       108.08 o                         
   2   2  10      39503.53      40096.56       230.30 o                         
   3   2  10      38155.48      36121.59       237.95 o                         
   4   2  10      43483.54      44733.34       282.62 o                         
   5   2  10      62848.68      59838.70       329.85 o                         
   6   2  10        213.80        128.94        12.54 o                         
   7   2  10       2383.47       1989.47        43.56 o                         
   8   2  10       3136.18       2602.53        60.47 o                         
   9   2  10        143.44        111.57        11.68 o                         
  10   2  10        783.36        821.35        38.18 o                         
  11   2  10        346.40        302.84        24.82 o                         
  12   2  10       9655.63       9886.82       190.13 o                         
  13   2  10       7699.57       8358.14       200.24 o                         
  14   2  10        252.43        182.95        42.63 o                         
  15   2  10        410.68        336.97        59.44 o                         
  16   2  10        456.33        534.32        74.36 o                         
 -16   3  10       1967.76       2279.41       173.71 o                         
 -15   3  10         42.46        126.17        43.30 o                         
 -14   3  10          1.38         13.99        25.60 o                         
 -13   3  10          9.83         24.62        18.45 o                         
 -12   3  10       3346.34       3539.33        96.26 o                         
 -11   3  10       3838.44       3577.03       122.56 o                         
 -10   3  10       5261.99       5675.18       136.24 o                         
  -9   3  10       1005.54       1181.16        59.40 o                         
  -8   3  10       1060.86        901.40        47.73 o                         
  -7   3  10       2431.98       2810.44        78.46 o                         
  -6   3  10       5328.31       4724.72       149.90 o                         
  -5   3  10       5550.64       6848.53        90.24 o                         
  -4   3  10      19543.46      18491.29       177.35 o                         
  -3   3  10        423.47        345.45        20.02 o                         
  -2   3  10         97.78        304.94        18.89 o                         
  -1   3  10       2928.11       2966.84        45.09 o                         
   0   3  10      30566.88      29430.23       241.90 o                         
   1   3  10       4558.60       5412.98        79.97 o                         
   2   3  10       3368.30       2538.29        48.11 o                         
   3   3  10        152.74        115.25         9.06 o                         
   4   3  10         51.20         34.40         9.66 o                         
   5   3  10       1653.68       1615.89        36.24 o                         
   6   3  10       2091.84       1426.98        42.04 o                         
   7   3  10       7780.03       7422.53       112.09 o                         
   8   3  10       6856.45       6423.62       103.24 o                         
   9   3  10         12.87         45.64        14.45 o                         
  10   3  10        102.94         90.95        14.45 o                         
  11   3  10        184.40        225.04        30.20 o                         
  12   3  10       6703.37       7099.55       140.22 o                         
  13   3  10          6.58         -1.91        23.28 o                         
  14   3  10        748.01        779.02        78.46 o                         
  15   3  10        376.44        350.88        59.08 o                         
  16   3  10        118.43        156.28        68.30 o                         
 -16   4  10         25.68         18.71        77.64 o                         
 -15   4  10       1413.24       1743.78       220.12 o                         
 -14   4  10         14.22         50.00        31.00 o                         
 -13   4  10        678.34        814.89        45.65 o                         
 -12   4  10       1225.75       1173.35        94.62 o                         
 -11   4  10        506.98        550.99        40.27 o                         
 -10   4  10          2.65         48.05        13.49 o                         
  -9   4  10        674.95        571.33        60.35 o                         
  -8   4  10       3994.76       3471.10        74.62 o                         
  -7   4  10       2858.59       2395.71        67.35 o                         
  -6   4  10       6366.16       5996.26        83.57 o                         
  -5   4  10       6684.32       6737.17       138.19 o                         
  -4   4  10      27187.06      28837.21       234.11 o                         
  -3   4  10      15344.30      14796.12       157.56 o                         
  -2   4  10       1427.55        980.43        33.90 o                         
  -1   4  10      13555.11      13222.34        96.97 o                         
   0   4  10       4697.48       4362.01        63.17 o                         
   1   4  10      36619.66      35790.52       214.07 o                         
   2   4  10       6919.98       6310.53        87.48 o                         
   3   4  10        403.21        461.43        19.73 o                         
   4   4  10      20320.28      20783.32       206.77 o                         
   5   4  10        688.62        627.64        34.42 o                         
   6   4  10      10946.49      10030.09       119.85 o                         
   7   4  10      22840.57      21567.16       170.58 o                         
   8   4  10        127.63         87.38        12.93 o                         
   9   4  10       3449.37       3328.29        71.87 o                         
  10   4  10        761.76        712.17        32.00 o                         
  11   4  10       4255.70       4418.28        99.80 o                         
  12   4  10        592.15        613.90        41.69 o                         
  13   4  10        448.33        395.77        51.35 o                         
  14   4  10       2639.80       2919.03       121.97 o                         
  15   4  10        594.78        794.37       100.72 o                         
 -16   5  10       1286.04       1545.73       110.98 o                         
 -15   5  10         38.49        106.67        40.00 o                         
 -14   5  10         30.22         64.92        41.82 o                         
 -13   5  10       1255.68       1381.50        59.74 o                         
 -12   5  10       1682.81       1556.99        85.15 o                         
 -11   5  10       3515.25       3115.80       103.63 o                         
 -10   5  10      10655.25       9857.10       131.32 o                         
  -9   5  10        139.10        114.21        15.88 o                         
  -8   5  10        695.60        715.30        38.38 o                         
  -7   5  10       6231.78       5844.05        84.43 o                         
  -6   5  10      27125.64      26118.85       188.33 o                         
  -5   5  10       2791.70       2850.03        54.66 o                         
  -4   5  10       1285.39       1181.82        65.21 o                         
  -3   5  10       1096.08       1118.22        28.37 o                         
  -2   5  10          3.73         61.89         8.72 o                         
  -1   5  10       2792.94       2839.37        48.83 o                         
   0   5  10       3158.02       3728.35        61.35 o                         
   1   5  10       4514.92       4453.79        69.55 o                         
   2   5  10      58473.08      60385.22       306.48 o                         
   3   5  10        140.85         32.59         8.64 o                         
   4   5  10          5.42         93.36        12.56 o                         
   5   5  10       1348.50       1229.09        47.66 o                         
   6   5  10      31991.07      31173.69       231.66 o                         
   7   5  10        260.76        244.37        18.02 o                         
   8   5  10         32.87         72.47        11.92 o                         
   9   5  10       1768.60       1636.78        48.86 o                         
  10   5  10        341.73        353.48        24.47 o                         
  11   5  10        420.65        447.60        34.66 o                         
  12   5  10        155.41        116.62        22.04 o                         
  13   5  10       4149.95       4416.13       119.66 o                         
  14   5  10       3990.20       4241.94       174.51 o                         
  15   5  10          7.45         15.75        31.34 o                         
 -15   6  10        461.71        398.50        99.79 o                         
 -14   6  10        292.08        331.34        64.87 o                         
 -13   6  10        574.26        495.02        38.41 o                         
 -12   6  10        938.07        830.90        38.03 o                         
 -11   6  10       8012.77       7592.02       122.39 o                         
 -10   6  10        480.08        470.53        32.15 o                         
  -9   6  10        246.95        371.92        25.27 o                         
  -8   6  10        778.72       1026.30        37.44 o                         
  -7   6  10        176.27        168.49        15.92 o                         
  -6   6  10       8369.91       7639.87        99.76 o                         
  -5   6  10      30749.82      29848.31       212.94 o                         
  -4   6  10       1436.97       1285.16        46.53 o                         
  -3   6  10        403.94        515.93        22.92 o                         
  -2   6  10       9011.19       8872.38        87.83 o                         
  -1   6  10       7292.31       8117.26        94.06 o                         
   0   6  10        726.62        650.33        27.64 o                         
   1   6  10      14298.29      14913.56       144.25 o                         
   2   6  10       5116.06       4129.50        58.10 o                         
   3   6  10      14039.96      13485.54       122.01 o                         
   4   6  10      13770.20      12945.56       131.37 o                         
   5   6  10      29724.19      27065.26       350.43 o                         
   6   6  10         18.69         22.88        12.43 o                         
   7   6  10        383.91        388.88        25.84 o                         
   8   6  10         11.52         50.11        14.78 o                         
   9   6  10         17.74         30.59        14.51 o                         
  10   6  10       1144.22       1062.95        44.06 o                         
  11   6  10        251.55        200.94        30.82 o                         
  12   6  10       2160.21       2207.66        80.89 o                         
  13   6  10       2279.77       2720.53        98.73 o                         
  14   6  10         60.03         21.78        49.17 o                         
  15   6  10        191.62         82.41        32.85 o                         
 -15   7  10        286.46        250.43        51.26 o                         
 -14   7  10          1.25         27.93        41.17 o                         
 -13   7  10        407.63        407.38        49.01 o                         
 -12   7  10       7101.84       7062.56        98.81 o                         
 -11   7  10       2149.68       2018.13        68.53 o                         
 -10   7  10        231.67        170.70        19.82 o                         
  -9   7  10        110.15        137.87        17.84 o                         
  -8   7  10        750.64        867.61        41.57 o                         
  -7   7  10       1246.34       1572.08        39.52 o                         
  -6   7  10          0.85         20.83         9.88 o                         
  -5   7  10       3772.85       3326.11        60.90 o                         
  -4   7  10      17062.50      17118.66       147.90 o                         
  -3   7  10      14978.71      15620.35       173.31 o                         
  -2   7  10       4512.24       4958.75        69.38 o                         
  -1   7  10      15874.29      17599.72       155.52 o                         
   0   7  10      39781.94      41185.49       297.49 o                         
   1   7  10       6754.11       7134.98        99.68 o                         
   2   7  10         12.13         48.81         9.98 o                         
   3   7  10       3957.07       3914.99        59.94 o                         
   4   7  10        351.01        454.12        21.33 o                         
   5   7  10       1022.46       1033.26        32.06 o                         
   6   7  10        872.87        848.26        37.09 o                         
   7   7  10       6158.87       6624.92       120.27 o                         
   8   7  10       7703.85       7988.80       133.53 o                         
   9   7  10        189.85        271.29        33.68 o                         
  10   7  10       1738.80       1629.21        66.70 o                         
  11   7  10        594.21        639.78        46.71 o                         
  12   7  10       4314.13       4544.42       128.14 o                         
  13   7  10          4.67          5.11        26.22 o                         
  14   7  10          4.66        -20.13        36.77 o                         
 -14   8  10         87.27         15.51        35.13 o                         
 -13   8  10        801.28        862.30        66.35 o                         
 -12   8  10         21.96         50.99        23.99 o                         
 -11   8  10        768.04        806.78        37.73 o                         
 -10   8  10        234.83        294.09        28.57 o                         
  -9   8  10       3024.07       3000.35        70.08 o                         
  -8   8  10       3281.46       2933.28        61.49 o                         
  -7   8  10       9288.26       9004.99        98.40 o                         
  -6   8  10        440.89        428.52        23.27 o                         
  -5   8  10        611.40        710.87        29.50 o                         
  -4   8  10         97.63         64.34        10.36 o                         
  -3   8  10       6610.27       6355.78        82.16 o                         
  -2   8  10       4420.86       4150.66        64.62 o                         
  -1   8  10       2397.96       2402.23        47.54 o                         
   0   8  10       3834.66       3984.97        79.33 o                         
   1   8  10      22259.24      21468.81       180.23 o                         
   2   8  10       2536.41       2334.16        50.87 o                         
   3   8  10       1013.11        859.92        25.95 o                         
   4   8  10       1473.30       1543.75        37.25 o                         
   5   8  10        182.95        193.01        16.29 o                         
   6   8  10       2930.25       2955.23        67.82 o                         
   7   8  10       5638.82       6094.45       120.85 o                         
   8   8  10        826.43        740.12        43.37 o                         
   9   8  10        586.02        759.13        57.27 o                         
  10   8  10        703.49        616.70        58.51 o                         
  11   8  10       1087.81       1273.22        83.83 o                         
  12   8  10        270.70        301.31        50.46 o                         
  13   8  10         42.50        -18.51        24.28 o                         
  14   8  10        361.07        613.20        72.83 o                         
 -14   9  10        153.83         89.62        42.53 o                         
 -13   9  10         39.29        114.62        41.43 o                         
 -12   9  10          6.15        -27.70        27.70 o                         
 -11   9  10         20.33         40.94        19.85 o                         
 -10   9  10       1492.34       1776.48        59.07 o                         
  -9   9  10       1329.32       1324.26        53.90 o                         
  -8   9  10          2.28          9.17        15.03 o                         
  -7   9  10       4660.63       4671.09        99.84 o                         
  -6   9  10      16387.80      17040.62       182.35 o                         
  -5   9  10       3031.70       3222.92        90.95 o                         
  -4   9  10          1.94         38.11        12.27 o                         
  -3   9  10        309.67        545.06        22.47 o                         
  -2   9  10        556.46        636.45        23.98 o                         
  -1   9  10        618.36        683.59        26.13 o                         
   0   9  10       1634.62       1617.73        48.70 o                         
   1   9  10       6024.21       6303.27        97.48 o                         
   2   9  10      12998.13      12786.43       121.24 o                         
   3   9  10       5205.72       5450.43        64.06 o                         
   4   9  10         48.10         44.41        10.32 o                         
   5   9  10       3163.88       3091.10        55.51 o                         
   6   9  10       1020.86       1151.54        45.72 o                         
   7   9  10       2255.05       2475.14       101.57 o                         
   8   9  10         32.56         24.06        25.43 o                         
   9   9  10         37.94         23.27        29.43 o                         
  10   9  10        465.02        336.98        46.71 o                         
  11   9  10         44.92        109.16        35.53 o                         
  12   9  10        538.90        510.55       101.19 o                         
  13   9  10       1006.87       1143.13        87.78 o                         
 -13  10  10          9.14         -5.88        31.04 o                         
 -12  10  10         36.92         42.44        44.08 o                         
 -11  10  10       2446.28       2369.80       120.15 o                         
 -10  10  10       3002.65       3128.20        92.01 o                         
  -9  10  10        412.56        321.72        37.29 o                         
  -8  10  10        797.82        662.32        42.91 o                         
  -7  10  10        795.74        666.29        41.78 o                         
  -6  10  10       5905.76       5279.17       116.05 o                         
  -5  10  10       5393.98       5288.61        88.73 o                         
  -4  10  10       1083.61        914.87        34.93 o                         
  -3  10  10        657.94        560.63        24.77 o                         
  -2  10  10       7350.36       7347.66        95.13 o                         
  -1  10  10        292.53        256.98        21.83 o                         
   0  10  10        161.03        234.47        17.86 o                         
   1  10  10         90.06         59.61        15.40 o                         
   2  10  10         25.52         75.11        14.24 o                         
   3  10  10       2360.94       2306.77        42.04 o                         
   4  10  10       7529.42       7269.48        79.07 o                         
   5  10  10         49.86        120.68        16.43 o                         
   6  10  10        103.21         18.27        19.04 o                         
   7  10  10       1182.03       1075.66        70.83 o                         
   8  10  10        236.47        160.45        34.60 o                         
   9  10  10       1646.91       1401.58        90.18 o                         
  10  10  10        362.65        417.30        57.04 o                         
  11  10  10          1.77        101.24        65.98 o                         
  12  10  10       1086.21       1109.04       136.05 o                         
  13  10  10       1950.56       2159.01       127.93 o                         
 -12  11  10       2105.54       2211.91       121.60 o                         
 -11  11  10        871.30        880.48        69.29 o                         
 -10  11  10          5.15         16.35        30.44 o                         
  -9  11  10        342.52        309.99        33.90 o                         
  -8  11  10        328.74        227.72        43.23 o                         
  -7  11  10        127.95        151.25        26.58 o                         
  -6  11  10        272.08        157.79        26.83 o                         
  -5  11  10       1933.01       1757.94        68.69 o                         
  -4  11  10       3657.27       3616.01        73.31 o                         
  -3  11  10       2177.89       2397.34        54.73 o                         
  -2  11  10        822.48       1075.32        39.65 o                         
  -1  11  10        667.65        851.76        34.28 o                         
   0  11  10       6667.65       6000.38       108.05 o                         
   1  11  10        653.09        479.73        26.23 o                         
   2  11  10        170.07        111.97        22.91 o                         
   3  11  10        356.51        280.85        19.35 o                         
   4  11  10       1036.62        980.97        32.84 o                         
   5  11  10        319.36        230.49        22.99 o                         
   6  11  10          2.28         42.61        22.32 o                         
   7  11  10       5155.40       5152.57       137.56 o                         
   8  11  10       4924.87       5399.07       143.77 o                         
   9  11  10       1553.07       1406.33       109.40 o                         
  10  11  10          2.91          0.15        45.65 o                         
  11  11  10       1272.16       1232.29       107.44 o                         
  12  11  10       1301.59       1251.25       124.71 o                         
 -12  12  10        177.94        198.03        35.81 o                         
 -11  12  10         52.72        106.70        36.74 o                         
 -10  12  10       1972.42       1842.16       103.78 o                         
  -9  12  10       4918.95       4645.33       181.82 o                         
  -8  12  10       6299.73       6028.60       181.39 o                         
  -7  12  10       5757.27       5770.02       243.79 o                         
  -6  12  10       1764.13       1925.93       101.72 o                         
  -5  12  10        120.41        183.94        24.44 o                         
  -4  12  10        558.27        676.47        67.11 o                         
  -3  12  10         14.29         28.43        16.10 o                         
  -2  12  10         32.98         85.72        18.08 o                         
  -1  12  10       2747.13       3014.18        74.71 o                         
   0  12  10       3691.12       4339.03       120.26 o                         
   1  12  10       5835.82       5710.91       118.09 o                         
   2  12  10       4140.32       4059.75        94.67 o                         
   3  12  10       2988.97       2804.25        70.05 o                         
   4  12  10       1133.57        846.46        41.35 o                         
   5  12  10        803.32        789.47        52.05 o                         
   6  12  10       1030.64        897.06        44.32 o                         
   7  12  10       2404.99       2296.28       103.35 o                         
   8  12  10        398.88        344.88        48.20 o                         
   9  12  10          1.73         18.89        31.70 o                         
  10  12  10        324.91        256.76        87.09 o                         
  11  12  10        177.88        262.10        62.46 o                         
 -11  13  10        250.99        289.36        55.23 o                         
 -10  13  10         14.63         25.55        35.29 o                         
  -9  13  10       1235.50       1359.17       118.05 o                         
  -8  13  10        142.93        173.82        45.08 o                         
  -7  13  10       4457.82       4245.13       127.13 o                         
  -6  13  10       3762.38       3898.08       135.09 o                         
  -5  13  10         15.34        107.32        29.67 o                         
  -4  13  10         30.80         47.54        22.80 o                         
  -3  13  10         35.94         60.01        20.58 o                         
  -2  13  10        180.23        164.50        27.76 o                         
  -1  13  10       1910.30       2154.38        79.84 o                         
   0  13  10       2067.94       1730.54       102.95 o                         
   1  13  10       2219.94       2121.62        81.78 o                         
   2  13  10        873.75       1073.69        70.80 o                         
   3  13  10       2896.28       2628.34       159.08 o                         
   4  13  10         60.78         51.40        23.35 o                         
   5  13  10        673.46        669.78        47.94 o                         
   6  13  10       1338.74       1154.95        61.82 o                         
   7  13  10        376.91        258.29        40.33 o                         
   8  13  10        799.50        682.40        60.98 o                         
   9  13  10        226.76        218.19        60.06 o                         
  10  13  10       1707.77       1815.44       125.15 o                         
  -9  14  10       3368.21       3514.69       168.57 o                         
  -8  14  10        620.70        603.66        62.34 o                         
  -7  14  10       2343.63       2241.00       102.78 o                         
  -6  14  10       3876.98       4354.02       151.70 o                         
  -5  14  10       2835.18       2675.20       115.90 o                         
  -4  14  10        726.24        710.39        53.31 o                         
  -3  14  10       1716.48       1704.16        77.14 o                         
  -2  14  10       8043.59       8338.51       194.33 o                         
  -1  14  10       3173.64       3566.85       100.72 o                         
   0  14  10         42.58         17.68        20.01 o                         
   1  14  10         27.98         13.37        20.90 o                         
   2  14  10          9.68         -4.14        34.54 o                         
   3  14  10        287.32        291.33        35.55 o                         
   4  14  10       2137.45       1914.18       113.14 o                         
   5  14  10         32.39         28.01        29.08 o                         
   6  14  10       1252.96       1341.05        81.15 o                         
   7  14  10        269.96        257.35        76.64 o                         
   8  14  10         66.00         62.56        59.52 o                         
   9  14  10       1755.44       1712.73       143.30 o                         
  -8  15  10         18.89        -16.78        35.69 o                         
  -7  15  10       1106.56       1133.08        76.19 o                         
  -6  15  10         40.84         73.28        31.67 o                         
  -5  15  10        370.97        384.54        51.56 o                         
  -4  15  10        478.83        566.42        62.20 o                         
  -3  15  10       1219.60       1318.33        90.55 o                         
  -2  15  10        485.03        582.12        65.06 o                         
  -1  15  10       2061.87       1789.34        92.69 o                         
   0  15  10         44.26         53.53        27.60 o                         
   1  15  10        149.93         67.60        43.77 o                         
   2  15  10        176.23        153.08        33.48 o                         
   3  15  10        801.30        604.72        57.55 o                         
   4  15  10        806.42        760.97        67.36 o                         
   5  15  10       2214.14       1961.33       105.13 o                         
   6  15  10         56.17          2.10        34.98 o                         
   7  15  10         37.37         92.18        35.38 o                         
  -6  16  10        921.25        966.08       108.85 o                         
  -5  16  10        253.10        372.66        95.71 o
[truncated: 525,367 more chars]
